# Supplementary material for: Reconstitution of human PDAC using primary cells reveals oncogenic transcriptomic features at tumor onset
Source: Nat Commun. 2024 Jan 27;15:818. doi: 10.1038/s41467-024-45097-2 (PMC10821902; doi:10.1038/s41467-024-45097-2)
Supplement: Supplementary file 4 — Supplementary Data 1 [file 41467_2024_45097_MOESM4_ESM.xlsx]

## Sheet: Supplementary table 1
Donor information					Generated RNA-seq samples						Generated DNA methyaltion samples
Age	SEX	Ethnicity	BMI	Diabetes	Fresh acinar	Fresh ductal	WT-acinar organoid	KRAS-acinar organoid	KPTS-acinar organoid	KPTS-ductal 2D cells	Fresh acinar	Fresh ductal	Culture acinar organoid	Cultured ductal cells
51	M	Caucasian	31.3		√	√
33	F	Asian	36		√	√
33	M	Hispanic	22.9		√	√
48	M	Hispanic	39.2	T2D	√	√
39	M	Caucasian	27.6		√	√
47	M	Caucasian	28.1				√	√	√
34	F	Caucasian	34.1				√	√	√
53	M	Caucasian	26	T2 D			√	√
22	M	Caucasian	20.9				√	√
55	M	Caucasian	28.4				√	√					√
50	M	Hispanic	32.6				√						√
43	M	Caucasian	28.4							√				√
56	F	Caucasian	23							√				√
36	F	Caucasian	31.6								√	√
51	M	Caucasian	20.3								√	√
54	M	Asian	29.6								√	√
49	F	Caucasian	33								√	√
53	M	Caucasian	26								√	√
22	M	Hispanic	31.9										√
31	F	Caucasian	31.6										√
50	M	Caucasian	21.2										√
