# Supplementary material for: Reconstitution of human PDAC using primary cells reveals oncogenic transcriptomic features at tumor onset
Source: Nat Commun. 2024 Jan 27;15:818. doi: 10.1038/s41467-024-45097-2 (PMC10821902; doi:10.1038/s41467-024-45097-2)
Supplement: Supplementary file 5 — Supplementary Data 2 [file 41467_2024_45097_MOESM5_ESM.xlsx]

## Sheet: Supplement Table 2
Genes highly expressed in fresh acinar cells and maintained in cultured acinar organoids
	fresh ductal 1	fresh ductal 2	fresh ductal 3	fresh ductal 4	fresh ductal 5	fresh acinar 1	fresh acinar 2	fresh acinar 3	fresh acinar 4	fresh acinar 5	cultured acinar 1	cultured acinar 2	cultured acinar 3	cultured acinar 4	cultured acinar 5	cultured acinar 6
ABAT	6.36845	6.96692	6.48524	7.21328	6.31449	9.00714	8.49266	8.90447	8.65697	8.89138	10.1805	9.93757	10.7259	10.8225	10.3656	10.3544
ABCC6	6.22562	4.76516	4.78586	5.20416	4.78199	7.90124	6.88057	6.68821	6.69339	6.08003	7.54355	6.78934	6.85719	7.6873	6.81843	6.77253
ABHD14A	5.98368	5.86151	5.79974	5.67922	5.1492	6.24594	5.74943	6.52226	6.63264	6.23854	7.71619	7.88499	7.88576	7.68025	6.75369	7.39733
ABHD14B	7.89454	8.24326	8.33725	8.36342	7.59652	10.1887	9.89238	9.99398	9.51514	9.68487	9.65142	10.2639	10.155	9.68863	10.3568	9.75828
ABHD15	7.42177	6.4992	6.88497	7.07128	6.93058	8.2552	7.49975	8.00003	8.22468	7.46494	9.31631	9.06013	9.00444	9.16223	8.76878	8.92203
ABLIM2	4.91926	4.96769	4.99653	4.7422	4.78199	6.49923	5.97179	6.06813	6.30523	5.62063	8.35448	6.28527	7.46763	7.38225	5.9785	6.78709
ABRACL	7.24041	7.51748	8.01765	7.87914	7.31991	8.5879	8.58573	8.60471	8.62217	9.18604	9.62336	8.75549	8.919	9.13944	8.68693	9.34379
ACACB	7.56713	6.24418	6.5473	6.65843	5.75185	7.94519	7.96986	8.15413	7.89787	6.03702	9.29192	10.0049	9.88184	9.72817	9.85292	9.87196
ACAT1	8.68525	7.80379	8.01061	8.13359	8.08717	10.2433	9.18764	10.0066	9.03859	9.41132	10.5493	10.1529	9.93788	9.62265	10.0477	10.087
ACAT2	8.6688	8.89885	8.76191	9.53451	8.56452	9.78957	10.505	9.49167	10.4223	9.52989	11.6908	11.6319	10.7459	10.1689	10.8057	10.6817
ACBD4	7.0762	7.1988	7.12936	7.69249	6.77183	8.16534	7.69939	8.21665	7.96313	8.30387	8.55266	8.63454	8.70758	8.81764	9.03877	9.03296
ACCS	6.12555	6.09458	5.68316	5.83925	5.78915	6.77541	7.05817	6.73926	6.52483	6.85119	7.99988	8.82898	9.49425	9.1111	8.69533	9.50203
ACER2	5.43506	6.69615	6.27913	5.44915	5.86027	8.73853	7.28386	7.50654	6.56901	6.23854	7.53518	7.50209	8.04007	7.94992	7.91314	7.99634
ACKR4	4.26801	4.87541	4.63516	4.60407	4.99115	4.96558	6.32179	6.22585	6.16481	7.58049	6.04463	6.31898	6.86971	7.24474	6.44432	6.60099
ACP5	4.91926	4.69908	4.26801	4.84749	4.26801	7.55552	6.37173	6.90416	6.47912	5.79506	7.81946	7.01461	8.57967	7.68025	6.9101	7.8484
ACRBP	5.06234	5.48099	5.08042	5.01285	4.99115	6.16899	6.17821	5.54663	5.39376	6.08003	6.24439	6.38387	5.82127	5.64521	7.03255	5.94325
ACSL1	9.06331	8.27602	7.96763	8.24311	8.91099	10.2607	9.754	10.1661	10.2958	9.85632	11.983	12.0384	11.6106	11.4591	11.7932	11.6509
ACSM3	5.63511	5.43403	5.76222	5.86871	5.63172	8.28962	7.4488	7.61727	7.21382	7.12609	6.00575	7.93214	8.37211	7.7425	7.17788	6.96351
ACSS1	8.85898	7.38243	7.63297	7.01254	7.62416	9.50386	8.6605	9.08716	8.30221	9.03875	9.83391	10.56	10.7318	10.4172	10.3951	10.73
ACTR3C	5.31726	5.58956	5.55251	5.35893	5.71325	5.95264	6.66336	6.85904	7.05615	6.47576	7.15144	6.14067	6.62447	6.95677	6.01822	6.32437
ACY3	5.06234	5.04841	4.78586	4.7422	5.1492	7.8385	6.66336	7.1843	6.99405	7.02674	6.89774	7.56355	7.34043	5.77236	7.37441	6.87135
ACYP2	6.03283	5.92419	6.22847	6.00584	5.95938	6.61663	6.58241	6.49246	6.91228	6.82758	7.62857	6.70514	7.36681	8.20621	6.77562	7.21859
ADA	5.5646	5.08554	5.1557	5.83925	5.28051	6.58824	6.5543	6.73926	6.82531	6.03702	6.20019	6.61532	6.51553	5.99055	6.2328	6.21728
ADCK3	9.56374	9.91043	9.86125	9.43508	9.24983	12.5545	11.7182	12.1516	11.0863	11.9975	10.9722	11.1403	11.5499	11.3243	10.8477	11.4855
ADCY1	4.53576	4.5175	4.26801	4.7422	4.78199	6.65811	6.1396	6.18825	6.03987	6.23854	6.9305	6.06156	6.24625	5.74192	6.0376	5.79441
ADD3	7.69425	7.7226	8.52639	8.57742	8.2312	9.84828	9.79491	10.3118	9.98818	9.47922	10.2022	11.2957	11.1853	10.8884	11.4958	11.2869
ADGRG1	10.3887	9.97895	10.0021	9.74523	9.48212	11.735	10.5398	11.8848	11.2649	9.69124	11.4219	11.6488	11.7669	11.553	12.2349	11.7511
ADGRL1	7.89048	7.42236	8.44017	7.02449	7.85128	9.28959	9.21806	8.82092	9.39681	8.37708	9.26836	9.8803	9.8204	9.62265	9.87768	9.77609
ADIRF	7.67542	7.00062	6.12058	6.43896	6.42829	11.7416	8.92588	9.46992	9.22881	10.2722	11.851	10.0302	9.83601	8.73216	11.503	10.4987
ADM2	5.86042	6.50882	6.93137	6.03147	6.64851	9.39776	8.63815	8.95236	8.92092	8.67012	7.33719	8.60263	9.44012	8.67692	10.2144	9.81796
ADPRHL1	6.38068	6.79252	6.39765	6.17491	6.10824	8.21546	7.86886	7.50654	6.89532	7.14513	7.01222	7.19089	7.29533	6.93285	7.13669	6.66593
AGAP3	9.80298	9.28861	9.39935	9.11782	9.87109	10.8982	10.7453	10.5077	10.6983	10.9135	10.5748	10.0098	9.94797	10.3538	10.2154	10.4102
AGPAT4	6.59367	6.02648	5.59788	5.67922	6.53295	6.96179	7.76014	7.92701	8.53399	7.02674	7.97546	8.20353	7.4997	6.01519	6.89025	6.44212
AGR2	6.11057	6.27896	6.00238	7.13863	5.21745	7.8209	5.99408	9.01384	5.82421	7.10678	13.7278	14.7437	14.132	13.3437	15.135	14.2194
AIF1L	4.86334	5.38468	5.45522	5.3103	5.1492	6.81235	7.1437	6.55139	7.85551	7.56655	9.35332	8.03166	7.67115	8.14121	7.5024	7.86189
AK4	5.06234	7.65748	6.78716	5.89744	7.43923	6.96179	9.84168	8.50821	6.99405	9.41132	8.97542	11.1931	10.6027	10.2514	10.9924	10.4825
AKAP3	5.37802	5.82885	5.45522	5.25887	4.78199	6.02167	6.43546	6.29785	5.78404	5.68192	6.38806	6.4755	5.79253	6.76625	5.80473	5.58508
AKR1B10	5.51477	5.52582	5.64137	5.53171	4.78199	9.43464	7.26709	8.83234	7.90619	6.12159	8.88203	7.85266	8.9737	6.56044	11.2601	10.1915
AKR1C3	6.51915	6.83073	7.67826	7.36096	6.02114	12.7817	11.1089	11.0437	11.687	10.0323	11.1529	10.4817	11.0667	11.0409	11.1911	11.1859
AKR7A3	5.96684	5.89327	6.03302	5.83925	6.29047	9.60779	7.80693	8.42755	7.18645	8.26152	7.69385	8.4745	9.53499	6.31667	10.7186	9.27528
ALAD	9.20686	8.3471	8.29739	8.66233	8.23714	10.0961	9.53171	9.80135	9.346	8.30387	10.5322	10.8202	10.8332	10.6006	11.0994	10.8824
ALDH18A1	9.8537	9.33326	9.68107	9.54875	10.2045	11.1061	10.9901	11.2114	10.7691	10.9853	11.4494	11.9051	11.7546	12.1456	11.3969	11.6601
ALDH1A1	9.36242	10.1331	10.7613	10.015	8.91839	13.737	13.4354	13.2628	12.9677	11.9142	11.4511	11.9281	12.1731	12.0342	12.4431	12.3564
ALDH1L2	4.73045	5.12089	5.59788	5.08219	5.21745	9.5435	8.47835	9.37556	7.939	8.54171	8.17348	8.70532	9.20301	9.40865	11.871	11.4219
ALDH5A1	6.04878	5.70651	6.06291	5.74601	6.07989	7.78503	7.25012	7.54909	7.27999	7.27161	8.37558	7.75102	8.39343	8.2916	7.86909	7.69086
AMACR	7.22744	6.76115	7.15546	7.07128	7.09962	8.36819	7.59643	8.05979	7.74838	7.94531	8.89991	8.32989	9.6186	9.02531	8.52358	8.65917
ANG	6.03283	6.93237	5.93864	6.8196	6.1896	7.79709	7.77787	7.64365	7.94709	7.55247	8.15188	9.2775	8.91606	6.85848	9.68347	9.071
ANKH	5.10417	6.43999	6.03302	6.17491	5.78915	9.90607	9.88021	10.0091	9.69781	9.69442	9.38364	9.13777	9.27581	9.5913	10.1242	9.76007
ANKRA2	7.46092	8.20974	8.05234	7.86612	7.48023	8.84053	8.92324	8.66987	8.84541	8.54171	8.29665	8.63138	8.61273	8.72537	9.04316	8.82601
ANKRD22	6.34364	7.13986	6.68175	7.67015	6.62993	8.89453	8.79931	8.41999	7.68194	8.93505	8.43484	9.19017	8.90128	7.74925	9.73995	8.92203
ANKRD24	5.37802	5.62998	5.2879	5.3103	4.89587	6.12866	5.39693	5.83697	5.6991	6.20075	5.54166	6.35183	6.65402	6.62254	6.98673	6.28261
ANKS4B	5.10417	4.76516	5.2879	4.84749	4.63241	5.71707	5.31681	5.72988	5.19467	5.41144	5.3912	7.75686	7.52328	5.18068	7.48295	6.44212
ANO5	5.78364	5.15467	5.68316	5.40511	5.89425	6.97264	6.60994	7.09063	6.59056	6.62221	8.11048	8.53662	8.88033	8.88314	8.98046	8.7341
ANXA10	4.91926	5.38468	5.2879	4.93567	5.1492	8.52436	7.86334	7.86128	8.50698	7.52389	12.3062	12.346	12.2336	10.6649	12.7449	12.0918
ANXA6	6.83902	7.56718	7.90822	7.24409	7.38625	10.1332	9.50378	10.0439	9.42588	9.49388	11.1674	10.4711	11.0156	11.96	10.3648	10.1809
AP3S1	8.03373	8.44631	8.97506	8.50818	8.93673	9.91297	9.92565	10.0512	9.90188	10.0323	9.45786	9.36554	9.35598	9.0954	9.77991	9.17138
APLP1	4.80124	6.04041	4.90057	5.35893	5.1492	7.52675	8.62523	8.32598	8.58652	7.6873	8.80994	8.0696	8.92193	8.44019	7.72809	8.0966
AQP11	5.21755	4.92328	4.99653	5.14555	4.78199	5.87934	5.66442	5.4776	6.13474	5.79506	6.47265	6.10175	6.09807	6.40904	6.05668	6.02429
AQP3	8.34083	9.0701	7.56702	9.60823	7.09962	11.2121	8.70111	10.2387	10.7254	9.98121	13.1388	12.5393	12.3979	13.0507	12.6439	12.1588
ARHGAP33	6.14034	5.99814	6.00238	5.77795	5.21745	6.69836	6.68929	6.02534	7.24067	5.99242	7.81257	8.31814	7.53878	6.33568	8.34635	8.31289
ARHGAP6	4.26801	4.26801	4.78586	4.60407	4.26801	5.74579	5.6935	6.29785	5.90057	5.68192	6.22248	7.69734	8.2181	6.47849	8.52358	7.65248
ARHGEF26	7.04683	5.81216	6.39765	5.95288	5.92726	7.23737	6.81196	7.49207	7.18645	7.20075	8.32827	7.84172	8.06691	8.64848	8.09822	8.35629
ARHGEF28	8.43569	7.74236	7.87756	7.85957	7.56834	10.2618	9.69192	10.6271	9.97054	10.2594	9.99208	9.84264	10.121	9.99096	10.0769	10.0941
ARHGEF37	8.35561	7.2664	8.03163	7.93628	7.91958	9.65131	8.91795	10.0921	8.74737	8.81746	10.1845	10.705	10.9518	10.434	9.85167	10.4205
ARPIN	7.97354	7.47546	7.90061	8.42663	8.61097	10.3375	8.99278	9.80135	8.854	9.46812	9.71149	10.4164	9.98204	9.18218	10.3752	10.0538
ARRB1	6.9784	7.85544	7.31419	7.27424	6.36122	8.16997	9.79058	9.18837	9.44304	8.42388	9.99586	9.29754	9.12633	9.6135	9.33563	9.44971
ARRDC4	8.27391	8.22939	9.48272	7.82634	9.15284	10.4668	8.30661	9.88316	8.90448	9.90922	8.61504	10.6217	10.5403	10.1538	9.87153	9.96805
ARSA	8.59356	8.52782	8.94227	8.63586	8.40489	9.78657	9.38437	9.56874	9.58123	9.69442	10.6185	10.4035	10.0979	10.7542	9.71543	10.2475
ARSE	7.08344	7.47072	6.86915	6.96369	6.83756	8.90287	9.77606	9.44039	8.99655	9.15868	8.51727	9.01726	8.35048	7.69432	9.12411	8.75584
ASCL5	4.91926	4.69908	4.90057	4.93567	4.63241	6.08698	5.18111	5.9349	5.74238	5.33038	6.38806	4.69923	5.45367	5.28436	5.80473	5.32217
ASNS	8.83811	8.43669	9.24966	8.90646	9.07555	10.5487	9.76434	9.69287	9.76075	9.52633	9.77707	10.2268	10.7842	9.94647	12.7266	12.0598
ASTN2	5.5646	5.43403	5.59788	5.35893	5.71325	7.2012	5.80269	6.85904	6.22286	6.47576	6.76551	6.5749	6.89442	6.76625	6.5254	6.58425
ATG10	6.42848	6.42985	6.48524	6.91303	6.72036	6.97264	7.35694	7.3706	7.78499	7.7001	7.40786	6.84644	6.96597	6.99189	7.5024	7.30086
ATG4A	7.85334	8.00003	8.34844	8.192	7.54923	9.68069	8.90732	9.75414	9.08309	9.21731	9.04131	8.41325	8.80927	9.13177	8.46908	9.03887
ATG4C	6.12555	6.29035	6.25405	6.05657	6.24104	6.83643	7.29217	6.96916	6.97808	6.91968	7.97238	7.83622	7.99607	8.08912	8.03326	8.00244
ATHL1	8.25194	9.20769	9.00359	8.14439	8.72092	12.7395	12.1637	12.4065	9.93257	12.1926	13.3692	12.2424	11.6393	13.4071	11.4106	13.1715
ATP1A1-AS1	5.01793	4.76516	5.4027	5.67922	4.78199	6.14899	6.19707	6.18825	5.90057	6.59418	6.42634	6.17841	5.9034	6.21712	6.38734	6.10024
ATP2A3	4.91926	6.8825	5.3471	5.80901	4.26801	8.30652	9.00778	8.7564	9.91424	7.43451	8.70289	9.19872	9.21022	7.87178	11.4412	10.0228
ATP8A1	5.58863	5.30535	5.08042	5.3103	5.07445	8.02923	6.91363	7.09063	6.52483	5.9461	8.72677	8.91716	9.11869	9.1137	9.29941	9.34379
AZGP1	6.00028	6.89693	6.75293	7.83305	5.99066	12.9746	12.3074	12.2841	12.189	12.1406	11.3104	10.8132	10.8129	9.96529	12.4078	10.9373
AZGP1P1	4.26801	4.62041	4.26801	4.26801	4.26801	6.20805	5.2288	5.78469	5.607	4.89048	5.4366	5.45818	5.4127	4.99395	6.48548	5.65943
B3GALNT1	6.88985	6.17162	6.00238	5.89744	6.13596	7.79709	6.9565	7.79238	7.72971	7.46494	7.6976	7.43784	7.77274	8.26839	7.18597	7.44319
B3GALNT2	9.45158	8.78044	9.33629	8.88093	9.37066	11.2393	10.1981	10.9669	9.98037	10.6014	9.64951	10.0134	10.1991	10.1813	10.1273	10.0464
B3GNT3	7.96197	9.05606	9.5398	9.49304	8.05384	11.0239	10.4207	10.0512	10.6694	10.7152	10.9841	10.7608	10.8548	10.224	11.042	10.4672
B4GAT1	7.20114	6.85316	7.25526	7.48605	6.72036	8.89453	8.05454	8.37375	8.19787	7.4498	9.20314	8.92233	8.41025	8.62312	8.72297	9.03592
BCAT1	5.18151	6.70445	6.60659	6.6109	6.97482	12.2729	12.426	11.54	11.3977	12.0721	10.651	11.6993	11.8487	12.38	12.8579	12.1476
BCL2L14	4.53576	4.69908	4.99653	4.7422	4.63241	7.38147	7.91227	8.17227	7.47289	9.03374	8.12718	9.00268	9.05604	8.28236	9.28281	8.35153
BCL2L15	5.93242	6.6878	6.56736	6.52772	5.95938	8.2552	10.4558	9.69911	10.302	10.1317	9.62434	10.2831	9.97218	9.46469	10.1065	9.74568
BDNF-AS	5.31726	5.89327	5.1557	5.64422	5.28051	5.8011	6.1396	6.22585	5.78404	6.23854	5.74097	6.53321	6.34237	6.69631	6.77562	6.40404
BFSP1	6.50815	5.92419	5.3471	6.03147	5.54341	7.07667	6.59625	6.90416	6.59056	6.94177	7.50119	6.78934	6.46594	7.49949	6.94895	6.8849
BHLHA15	5.06234	5.8775	5.1557	6.30356	5.78915	7.3406	6.48129	6.55139	6.19417	6.64966	6.57758	5.90935	6.14223	6.40904	6.26524	6.34476
BIN1	7.60249	7.10325	7.32568	8.06133	8.20717	9.39382	8.78194	9.48807	9.35207	10.0398	10.3577	10.2741	10.4458	10.0972	9.85915	10.1782
BLNK	7.13312	6.9041	7.11612	6.80572	6.8051	7.49738	8.28619	8.25119	8.42278	7.99796	7.1949	8.14703	8.38494	6.57624	8.13994	7.37856
BLOC1S1	8.85483	8.83813	8.50156	8.80153	8.195	10.0997	9.54033	9.41024	10.1709	9.68806	9.83222	9.46278	9.41954	9.4359	9.73318	9.54214
BLOC1S1-RDH5	8.4714	8.31331	8.00354	8.32601	7.73806	9.59413	8.97507	8.86608	9.55252	9.0033	9.6331	9.31926	9.56153	9.09276	9.85541	9.39772
BMP8A	4.91926	4.82316	4.90057	4.93567	4.26801	5.82778	6.09975	5.67221	5.11627	5.24131	5.89543	4.87562	5.36989	5.96539	5.03678	5.41796
BMP8B	5.18151	5.27727	5.50505	5.01285	5.07445	8.94118	7.97499	7.70753	7.02545	7.66134	7.82631	7.62883	6.98901	6.40904	7.75528	7.20796
BOK	7.8986	7.30437	8.76191	7.37028	8.24306	9.5184	8.37006	9.39877	8.69094	9.69124	10.3635	9.72038	10.0112	10.0286	9.49463	9.51269
BTD	7.15387	7.51748	7.47745	7.63211	6.88486	8.73542	8.89122	8.30969	8.93313	8.79985	9.20445	9.04361	9.27352	9.42966	9.10953	9.24744
BTG2	10.777	10.4142	9.4903	9.41966	9.92528	13.2362	12.7896	11.7296	11.8566	11.5776	11.2893	12.4707	12.5161	12.5676	11.8958	12.2792
BTN3A1	6.3928	6.69615	5.76222	6.64277	6.4499	6.31849	7.00827	7.28898	7.6325	8.08809	8.05625	9.16421	9.56528	8.95163	9.06922	8.75584
BTN3A2	6.01667	6.81558	6.3748	6.8196	6.78857	7.18275	7.26709	7.6039	8.1427	8.08809	8.03278	8.29434	9.3209	8.72877	8.75546	8.29813
C11orf1	6.42848	6.4992	6.14844	6.57825	6.4499	8.08426	7.64885	7.97955	7.98685	7.91277	8.05625	8.17773	8.58338	8.51303	8.43937	8.0503
C11orf74	6.23928	6.46002	5.68316	6.76319	6.21558	7.45216	7.6424	7.1843	7.05615	6.70293	7.14035	6.96424	7.11975	7.0485	7.36023	7.0853
C14orf93	6.44017	7.06565	6.6999	7.38872	6.42829	8.35607	8.37006	7.56299	8.29591	7.84535	7.89309	8.16465	7.88576	7.70826	8.27707	7.97169
C15orf59	4.91926	4.96769	4.78586	4.60407	4.78199	5.29121	5.82841	5.67221	5.6991	5.68192	5.08884	5.76106	6.00467	5.74192	5.44718	5.15567
C15orf65	5.06234	5.24826	5.08042	5.20416	4.89587	6.16899	5.5057	5.72988	5.39376	5.9461	5.70737	5.70697	6.39678	6.08624	6.21626	5.91497
C16orf89	4.53576	4.5175	4.63516	4.26801	4.26801	5.9991	5.90229	4.70661	4.26801	5.73993	4.74614	5.34623	5.45367	5.37702	4.26801	4.94347
C17orf107	5.21755	5.45779	5.1557	4.93567	4.89587	6.38715	6.07934	6.3988	6.61177	5.84762	6.57758	6.90124	7.81776	7.96157	7.88393	7.27057
C17orf59	7.16754	7.1578	7.40361	7.40692	7.05926	8.7994	8.39695	8.40474	8.46269	8.2529	8.51937	7.97279	7.79864	7.72205	7.71707	7.78605
C19orf73	5.01793	5.12089	4.99653	5.20416	5.07445	5.59395	5.43456	5.88696	5.65404	5.55558	5.78955	5.52623	5.22783	5.37702	5.65443	5.50501
C1orf115	7.72203	8.11931	7.93823	8.04988	7.72961	8.71661	9.74806	9.26197	9.29649	8.69575	8.49174	8.49898	8.79014	9.10065	9.12618	8.7046
C1orf21	6.67403	6.72904	7.08925	6.57825	6.85351	8.83763	9.44439	8.67623	9.19543	9.00842	8.18416	8.65645	8.08801	7.90838	8.57305	8.43034
C1orf53	5.21755	4.96769	5.1557	5.14555	5.1492	5.14542	5.31681	5.88696	5.97225	5.79506	6.81573	5.38504	5.73277	5.57553	5.26647	5.62291
C1QTNF3-AMACR	7.34604	6.80025	7.26724	7.12763	7.31991	8.36416	7.76014	8.09827	7.794	7.96661	8.80822	8.31025	9.52924	8.93407	8.48209	8.63591
C2	5.34815	6.08126	5.76222	5.89744	5.75185	5.4911	7.12514	6.36602	7.48411	6.75417	7.25767	7.10091	7.83663	8.57858	5.13687	6.5151
C2orf27A	5.10417	5.00924	5.2879	4.84749	5.49624	5.71707	5.90229	6.02534	4.80908	5.84762	5.61852	5.99867	6.14223	5.53886	6.01822	5.85626
C5	4.91926	4.69908	4.90057	5.01285	5.1492	6.77541	5.90229	7.2023	5.97225	5.41144	7.57655	8.00253	8.41859	8.50908	10.1488	9.33179
C8orf49	4.80124	4.26801	4.78586	4.60407	4.78199	5.33478	5.31681	5.02201	6.13474	4.89048	5.70737	5.65007	5.45367	5.85906	5.68095	5.85626
C9orf152	5.61213	5.12089	5.64137	4.84749	5.1492	5.65727	6.26983	6.46198	5.90057	5.79506	11.2418	11.5184	11.4993	10.9058	11.461	11.1198
C9orf3	9.23265	8.18981	8.46607	8.25311	8.30662	10.7227	9.14078	10.104	9.51514	9.79254	10.2288	9.60136	9.36677	10.15	8.92445	9.57304
CA12	10.0395	10.3587	10.7789	11.2446	8.93308	11.3945	11.8772	11.7761	11.9115	12.2929	10.7958	13.0475	12.2432	10.8869	11.5294	11.4609
CA14	5.31726	5.30535	5.08042	5.40511	4.89587	6.16899	5.57212	5.61129	5.19467	5.99242	5.52151	6.31898	5.98014	6.23766	5.82792	5.54583
CACNB4	4.80124	5.21823	4.99653	4.60407	4.99115	6.30073	5.57212	5.88696	5.50605	5.55558	5.82081	6.92256	6.43182	6.94486	8.02437	6.46075
CADPS2	6.09541	6.20842	6.06291	6.88698	6.38396	8.32323	8.56217	8.03022	8.96915	8.46921	10.8751	10.2568	10.484	11.0759	10.0433	10.3976
CALCOCO1	8.00396	9.02597	9.04535	9.32354	8.44136	10.3938	10.9231	10.4403	10.513	10.8566	10.7465	11.2481	11.773	12.0979	11.4958	11.6548
CASP6	7.1191	7.05928	7.14247	7.52816	7.21411	8.66519	8.13904	8.73829	8.48501	8.47663	9.38825	8.82069	8.95379	8.88923	8.84872	8.82943
CASP9	7.35202	7.78487	7.08925	8.01498	7.05926	8.42732	9.39391	7.92701	8.93718	7.73783	8.51093	8.07893	8.50726	8.23524	7.94649	8.31778
CBS	4.26801	4.69908	4.26801	4.7422	4.63241	7.09657	6.7883	6.29785	6.22286	6.44441	5.29314	5.17134	5.70164	5.42008	7.70037	6.77253
CBY1	7.00923	7.44675	7.11612	7.96096	7.12589	8.72918	8.14813	8.8094	7.98685	8.67012	8.78391	8.70832	8.71097	8.61212	9.02995	8.69338
CCDC110	5.34815	4.96769	4.99653	4.7422	5.75185	6.43637	5.77638	5.98097	5.39376	5.84762	5.83613	6.31898	6.09807	6.1534	6.79719	6.5151
CCDC112	6.68374	5.77804	6.12058	6.34372	6.8051	8.01384	6.75201	7.95876	6.38263	7.73783	7.48823	7.26718	7.83037	7.80213	7.48295	7.4876
CCDC125	7.33402	7.48491	7.5476	7.60879	7.66019	8.4465	8.55196	8.37375	8.39357	8.79985	7.10085	8.67497	8.64149	8.51303	8.60312	8.37985
CCDC159	5.91483	6.15911	5.97093	6.38265	5.67325	7.1259	6.54002	6.78845	6.97808	7.23663	7.23706	7.45959	7.84908	7.48333	7.8541	7.72083
CCDC171	5.61213	6.14647	5.55251	5.71312	5.44673	6.40376	7.2755	5.78469	5.97225	5.9461	7.0061	6.43049	6.36076	6.40904	6.5254	6.5151
CCDC180	6.74985	6.05418	6.06291	5.83925	5.33932	7.41332	7.46355	7.09063	7.04088	6.31089	6.99996	7.06322	6.65402	6.66729	6.89025	7.32069
CCDC181	4.64612	5.00924	5.2879	4.60407	4.78199	5.68758	6.8467	7.59039	5.93695	5.33038	6.08231	5.86201	4.5932	6.52827	6.11219	5.88598
CCDC28A	6.69339	8.37002	7.97488	7.6398	7.47009	8.74164	9.26251	8.68256	8.58135	9.05863	8.22092	8.52305	8.64149	8.94872	8.69254	8.75584
CCDC68	5.8417	5.76058	6.35154	6.08116	6.266	8.20196	6.98779	8.22536	7.60199	7.60795	7.86343	8.64083	8.58338	7.44209	9.25471	8.54724
CCDC88A	7.29111	6.46002	6.5473	6.8196	6.82143	8.99158	8.40833	8.71379	8.35166	7.67438	9.54299	9.95785	9.40914	9.35912	10.2528	9.8469
CCHE1	4.53576	4.62041	4.63516	4.60407	4.63241	6.108	5.43456	6.10948	5.55776	5.24131	8.28182	6.69267	5.17473	7.65168	7.46983	8.1248
CCND2	6.30549	6.09458	7.48768	5.57058	6.82143	10.1272	9.39391	10.1594	9.59409	8.47663	6.61079	7.99268	8.62358	10.5564	9.08846	8.21146
CCNE1	5.65761	5.30535	5.76222	5.20416	5.44673	6.22714	5.85357	6.22585	6.19417	6.27522	8.38947	7.62244	7.34928	6.81971	7.02351	7.32069
CCNE2	4.86334	4.69908	4.90057	4.7422	4.63241	5.45434	5.77638	5.4776	5.607	5.33038	7.56837	7.07274	6.66856	4.99395	7.14502	6.91161
CCNG1	9.42387	9.93789	10.0387	9.41301	10.4371	11.2354	11.8151	10.2705	10.4967	11.0135	10.5379	11.5417	11.6556	11.2954	11.7866	11.4443
CCNI2	5.37802	4.82316	4.90057	5.20416	4.78199	6.42017	5.2288	6.81239	5.65404	6.20075	6.73595	6.31898	6.57887	6.88372	5.73213	6.82987
CCNO	6.5516	6.3458	7.20625	6.26211	6.13596	9.27682	8.90465	9.01884	9.19543	8.8634	8.59122	7.86352	7.74635	7.94406	7.72809	7.8484
CCPG1	8.92576	9.62807	9.7853	9.65411	9.66463	11.397	11.2369	11.533	10.8345	11.162	10.3641	10.2568	10.7922	11.6166	11.3037	11.2162
CCRL2	4.64612	5.08554	4.90057	5.08219	4.78199	6.28273	7.49258	6.88179	7.59167	7.28878	6.95617	6.96424	6.71126	7.55464	6.92966	6.95072
CD99	8.80194	8.39508	9.09921	9.24325	9.10826	10.9891	10.7689	11.4914	11.5915	11.581	11.7816	10.9915	10.781	10.4088	11.1404	10.52
CDC7	6.87311	7.37227	6.6999	7.01254	7.01769	7.0152	8.79065	7.94826	7.22731	9.15407	9.33075	9.03647	8.19398	7.88408	8.84118	8.78079
CDCA7	4.26801	4.5175	4.26801	4.60407	4.89587	5.68758	5.94907	5.98097	5.11627	6.37937	11.2261	11.165	10.8278	10.2748	12.1638	11.738
CDCA7L	7.0244	6.45004	6.14844	5.64422	6.24104	8.92761	7.92821	8.13575	7.04088	7.76244	9.9255	9.65047	9.01546	8.7048	9.36045	9.07388
CDKN2C	6.92271	5.72482	5.97093	5.64422	6.05087	7.71682	7.61631	7.6039	7.56025	6.34558	8.73946	7.95768	7.0882	6.27778	8.11506	7.92107
CDKN3	5.48891	5.68787	5.45522	5.44915	5.33932	5.9991	6.23397	6.49246	5.90057	5.55558	9.12104	8.32989	7.18077	6.31667	8.01543	7.77181
CELF4	4.26801	4.82316	4.90057	4.60407	4.26801	5.41614	5.53945	6.18825	5.33222	5.84762	6.23349	6.02	5.27778	5.64521	5.37907	5.62291
CENPE	5.37802	5.00924	4.63516	5.14555	5.21745	6.28273	5.77638	5.72988	5.33222	5.14175	9.47962	9.52697	8.10364	7.7891	9.22412	9.34617
CEP68	8.10206	7.44675	8.03163	7.25421	8.34013	9.75008	9.47529	9.89409	8.47946	9.69124	8.77513	8.92233	9.07723	9.16474	8.43268	8.87648
CEP85L	6.65439	6.36733	6.58712	6.54478	7.0863	8.23326	7.49975	7.27207	7.18645	6.64966	7.07193	7.46676	8.31516	8.024	8.61202	8.29317
CERCAM	6.61422	6.08126	6.20235	5.67922	6.47116	8.91941	8.53823	9.20163	7.99467	8.58352	7.89309	7.8903	7.20053	9.82172	7.56537	8.20619
CES3	5.28528	5.76058	5.64137	5.74601	4.78199	7.10642	7.60972	6.73926	8.17055	8.17287	6.11886	8.4745	5.73277	5.64521	7.0769	6.8015
CES4A	5.25208	5.12089	4.99653	5.35893	5.07445	5.45434	6.3047	5.40339	6.47912	5.33038	7.71619	7.11938	8.57967	8.44846	6.93934	7.41585
CGREF1	4.53576	4.82316	4.63516	4.60407	4.78199	7.22842	5.94907	5.4776	5.55776	5.79506	6.41687	6.62852	6.14223	6.46147	6.37269	6.28261
CHAC1	6.84762	6.9041	7.69598	7.26426	7.58719	8.24646	8.14359	7.54909	8.64216	8.96695	7.01222	8.85086	10.0153	9.50485	10.7268	10.3604
CHN2	6.4167	5.66892	5.59788	5.64422	5.28051	9.84251	8.1299	9.06313	8.19109	8.85205	7.27798	7.75686	7.59174	7.45873	8.38844	8.14145
CHRM3	4.86334	5.08554	5.1557	4.93567	4.63241	7.66507	7.53504	8.48665	7.3056	7.7001	6.78726	7.64154	7.67816	8.16656	6.80785	7.29083
CHRNA5	5.63511	5.50365	5.72339	5.25887	5.39455	6.35328	6.86937	6.68821	6.40743	6.20075	8.11048	7.90088	6.63933	7.56235	7.15331	7.16459
CKMT2-AS1	6.16942	6.24418	5.90543	6.3238	6.02114	7.18275	6.9459	7.27207	6.16481	7.02674	7.50119	7.38575	7.01168	7.31976	7.5592	7.26033
CLNS1A	9.4935	9.67064	9.45202	9.18711	9.44421	10.6354	10.9382	10.3853	10.3498	10.1434	9.98374	10.21	10.2266	10.1838	10.3221	10.0983
CMBL	6.48588	5.64962	5.68316	6.28301	5.95938	8.0545	7.18008	7.49207	7.10096	7.16392	9.45896	9.73808	9.62041	8.51697	10.7049	10.1054
COL4A4	4.97046	4.76516	4.99653	4.26801	4.63241	6.76287	6.96701	6.18825	7.33075	7.04719	8.76807	6.4755	5.45367	7.17562	6.37269	6.63385
COLCA1	5.98368	5.62998	5.55251	5.97965	5.63172	7.04628	6.9565	7.50654	8.18428	7.02674	7.78117	9.18372	9.23634	10.1813	10.5777	11.5848
COLCA2	6.64446	6.55587	6.14844	7.37953	5.78915	7.56262	7.30865	8.29322	9.06101	7.50938	7.21614	9.40116	8.68012	9.17722	9.79689	9.46517
COMMD3	7.75825	7.40254	7.24316	8.03254	7.04554	10.0074	8.90732	9.30767	9.03859	9.26511	9.37786	9.09261	9.2504	9.38947	9.33742	9.24489
COPZ2	4.26801	4.82316	5.08042	4.60407	4.26801	6.48379	5.97179	6.29785	6.38263	5.41144	5.61852	5.21855	5.73277	5.67841	6.09396	5.72898
COQ2	6.3928	6.9463	6.56736	6.6739	6.1896	7.93433	7.18008	7.53505	6.84315	7.53826	9.02956	8.31814	8.1191	8.18653	8.03326	8.37985
COX7A2L	9.72113	9.83667	9.49533	9.7784	9.47211	10.9237	10.5535	10.7404	10.4871	10.5827	9.98754	10.266	10.3183	10.4067	10.9012	10.3172
CPT2	7.89048	8.05147	8.37056	8.25311	7.85904	9.37197	9.16774	9.08239	9.32455	9.38403	9.59374	9.80396	9.86976	9.63718	9.48176	9.46077
CPVL	5.34815	5.00924	5.08042	4.84749	4.26801	6.93984	7.36482	7.63052	6.80723	6.67656	8.04749	10.3489	7.43482	9.7847	7.36734	9.33179
CRACR2B	8.07369	7.68225	8.158	7.94249	7.73806	10.28	8.60561	9.84424	9.09762	10.3141	11.5407	9.8589	10.9104	10.3406	10.6083	10.6001
CST3	10.0285	10.2203	10.8746	10.5417	10.0865	11.9612	11.5925	12.297	12.3112	12.5138	12.6157	12.3853	12.7199	12.9896	12.3682	12.1561
CTH	5.96684	6.09458	5.87127	6.24087	5.63172	6.97264	6.9027	6.99016	6.52483	6.31089	6.27657	7.55012	7.4265	7.18571	9.73724	8.69338
CTPS2	7.67067	7.46596	7.46713	7.83973	7.78769	8.84053	8.77025	8.81517	8.54995	9.01352	8.52358	8.77851	8.85601	8.71855	8.80284	8.78784
CTSC	8.74478	8.84541	9.20432	9.16615	8.9798	10.2607	9.7421	10.4159	10.3783	9.85916	11.1777	11.637	10.8418	11.3793	10.2222	10.8177
CTSF	6.5728	7.05289	6.90062	6.49293	6.94549	8.3842	8.51036	8.22536	8.20462	8.18198	6.96882	7.09158	8.57595	9.16474	7.28712	8.47038
CXCL17	4.64612	5.33257	6.12058	5.35893	5.28051	9.65625	9.29549	10.9797	10.2623	9.87604	8.89829	10.8257	9.68389	10.1102	8.67566	10.7803
CYB5A	9.36242	8.44391	8.06598	8.49139	8.44649	11.6451	10.2176	9.98889	10.4621	9.25223	10.7023	10.5509	10.3524	10.7248	10.162	10.2398
CYB5R2	5.21755	6.93237	6.3748	6.84695	6.61109	6.60251	7.06794	7.2023	7.76681	7.82215	9.38825	10.0575	9.111	7.92037	8.47885	9.02403
CYBRD1	4.86334	4.87541	4.90057	4.93567	4.78199	5.4911	5.35774	5.54663	5.11627	6.08003	7.83992	7.11938	9.39445	10.0985	9.71405	7.72083
CYP2E1	5.51477	5.66892	5.87127	5.49128	5.71325	6.82445	6.75201	6.90416	7.37975	6.96351	11.8632	10.2649	7.03398	9.39802	7.25677	7.96546
CYP2R1	7.77602	7.62801	7.63297	7.30375	7.66906	8.96527	8.9153	8.49387	8.2379	8.56972	8.30645	8.68719	8.60179	8.17158	8.91729	8.81225
CYP2U1	6.51915	5.74285	5.59788	5.74601	5.39455	6.82445	7.02845	6.96916	7.05615	6.77909	8.05334	7.22531	7.59174	8.48915	7.16155	7.8141
CYP4F35P	4.64612	5.21823	4.63516	4.60407	4.78199	5.33478	5.87819	5.32285	5.50605	6.08003	5.85124	4.57349	5.17473	5.33187	5.89484	5.02152
CYP51A1	9.22143	8.81422	9.76255	9.64656	9.94893	10.5255	10.6867	10.7021	10.5518	10.5963	12.4184	12.5901	11.9515	11.9198	12.1371	11.9339
CYTIP	4.80124	5.27727	4.63516	4.60407	4.89587	5.62609	8.25711	7.01085	5.78404	7.43451	6.1068	7.44513	7.06677	6.175	8.88342	7.03786
DAPP1	4.53576	5.74285	5.22441	5.95288	5.86027	5.29121	6.89168	5.88696	6.82531	8.73953	6.41687	7.22531	7.19068	7.96157	5.18239	5.97088
DARS-AS1	5.01793	5.21823	5.1557	4.93567	5.07445	5.4911	6.43546	5.9349	5.6991	6.34558	5.4366	6.35183	6.37889	5.83088	6.19951	5.91497
DCXR	7.47737	7.74628	7.08925	7.46885	7.26212	8.69754	7.7482	8.24263	8.54465	8.2955	10.9734	10.1196	9.78063	10.201	10.3185	10.0243
DDX43	5.63511	5.48099	6.09208	5.86871	5.5885	6.28273	5.87819	7.01085	7.21382	6.67656	8.14916	8.05076	4.26801	8.32347	5.37907	6.49723
DENND1C	4.86334	5.00924	5.59788	5.01285	5.07445	5.77379	5.90229	5.78469	5.45152	5.14175	5.5808	7.4739	6.65402	5.96539	6.70875	5.91497
DEPDC7	5.18151	5.15467	5.08042	5.01285	5.1492	6.24594	5.72182	6.36602	6.13474	5.24131	6.66699	6.78934	6.46594	7.05955	6.79719	6.82987
DEPTOR	5.8417	6.82318	5.76222	5.95288	5.71325	6.88336	8.58906	6.66195	6.73241	6.20075	6.27657	8.57659	8.45958	8.15141	8.86617	8.31778
DERL3	4.86334	5.27727	5.22441	5.49128	5.07445	8.67497	7.13445	8.30969	7.52812	7.46494	7.67496	7.70944	7.69206	5.9397	7.73903	7.77181
DESI2	8.56843	8.76133	8.95694	8.90012	9.02505	9.89498	9.93874	9.85267	9.83629	10.1294	9.49679	9.78281	9.75129	9.9696	10.0769	9.86198
DGKG	7.35796	6.91831	6.93137	6.64277	6.75489	8.40788	7.25012	8.38933	6.27836	8.2955	7.94434	8.04601	7.97354	7.76266	7.25677	7.27057
DHRS4	6.62437	6.20842	6.20235	6.42046	6.1896	7.95059	6.89168	7.35465	7.27999	7.38759	8.0029	7.98773	7.28614	7.25434	7.40234	7.29083
DHRS4-AS1	7.47191	7.1988	7.59566	7.67015	7.28553	8.82598	8.2903	8.88814	8.06319	8.43154	9.3767	9.29155	9.77091	8.89226	9.93544	9.62704
DHRS4L2	6.1837	5.74285	5.76222	5.80901	5.63172	7.13554	6.46619	6.46198	6.82531	6.47576	7.42612	7.32376	6.85719	6.49529	7.23356	6.87135
DIRAS3	6.19783	5.8775	6.22847	5.67922	5.71325	6.81235	6.3553	7.59039	6.50217	6.53629	6.82276	6.41513	6.69717	8.56343	5.03678	5.32217
DLGAP1-AS1	5.78364	6.29035	5.93864	6.3238	6.02114	6.6306	6.58241	6.83592	6.38263	7.23663	7.13478	6.98461	7.25818	7.65888	6.80785	7.01352
DMD	7.69892	6.81558	6.73548	7.09409	7.12589	9.46123	9.33567	9.25351	9.25497	8.49865	8.0964	8.50935	8.95379	8.69093	8.52358	8.91561
DNAJC12	4.73045	5.82885	5.3471	4.93567	4.63241	7.71682	7.81268	8.15413	7.72029	7.33906	6.24439	6.41513	7.33153	7.60772	6.78645	7.42503
DNAJC22	6.80405	6.82318	7.45674	7.39785	7.53957	8.10859	8.38165	8.77429	8.90448	8.20899	9.66668	10.1769	10.4171	9.87169	10.3925	10.5126
DNASE1	5.25208	5.43403	5.22441	5.60804	5.1492	7.61818	7.25863	6.73926	7.2002	8.62414	6.55212	6.85758	6.80592	6.73871	6.65038	7.21859
DNM1	6.22562	6.79252	6.20235	6.36333	5.75185	7.23737	8.46025	6.81239	7.77593	7.04719	7.80565	8.42059	6.97754	6.46147	7.63741	7.46112
DPH5	6.8815	6.3458	6.27913	6.98833	6.78857	8.07934	8.03507	7.98983	7.68194	7.52389	8.46576	8.48854	8.55719	8.73554	8.85123	8.62019
DPP10	4.53576	4.26801	4.26801	4.93567	4.26801	6.81235	6.32179	6.14949	6.50217	5.9461	8.56495	8.34155	7.24874	7.5075	8.0019	8.27318
DPP10-AS1	4.26801	4.76516	4.63516	4.84749	4.26801	7.48247	6.7883	7.10988	6.91228	6.37937	6.96251	5.81265	5.70164	5.57553	6.07546	5.85626
DRAM1	8.46051	8.44391	8.38693	7.97314	8.86195	8.53515	11.2579	11.4614	10.0641	11.5339	11.3493	10.1994	10.0849	11.1127	10.9816	11.5624
DSCC1	5.25208	5.30535	5.4027	5.35893	5.33932	5.59395	6.15905	6.78845	5.11627	5.41144	8.02982	7.22531	6.43182	5.64521	7.05933	6.8015
DTWD2	6.3928	6.04041	6.62578	6.26211	6.31449	6.87178	7.52103	7.16607	7.47289	6.64966	7.44862	7.73926	7.78575	8.25428	7.59583	7.90162
DTX3L	9.18886	9.35763	9.60637	9.77148	10.6879	10.01	10.6322	11.0077	10.5895	11.451	10.6033	10.5781	10.801	10.7475	9.93661	10.0798
DYRK4	7.43307	7.79247	7.66932	7.56905	7.65127	8.34384	8.38932	8.77429	8.90034	9.15868	8.05625	8.31814	8.32407	8.37218	8.41243	8.15791
DYX1C1-CCPG1	8.98009	9.56232	9.77087	9.60239	9.57159	11.2583	11.1008	11.4317	10.7254	11.0008	10.1537	10.0073	10.4958	11.3476	11.0127	10.9412
ECI2	8.78895	7.99347	8.2741	8.34484	8.70816	10.6862	10.4612	9.44783	10.3223	9.39579	9.9483	10.3679	10.2501	10.1825	10.2414	10.2308
EFNA5	5.01793	5.00924	5.45522	5.08219	4.26801	5.87934	6.38796	5.9349	6.80723	6.08003	7.23186	8.47802	7.4431	7.56235	7.36023	7.92107
EHHADH	6.01667	5.84529	5.83606	6.3238	6.13596	7.54838	7.58974	7.8041	7.5708	6.85119	8.26181	8.78988	8.99334	8.85543	8.50777	8.03848
EIF2D	8.2551	8.45824	7.72215	8.56143	7.76309	10.1704	10.2155	9.80714	9.87684	9.947	9.37089	9.56216	9.68905	9.65334	9.86163	9.63291
EIF3E	10.6489	10.7461	10.7318	10.5609	11.0619	12.2236	12.0458	11.7753	11.772	11.8495	11.0907	11.816	11.7455	11.5842	12.3724	11.7967
EIF4A2	11.7875	12.0975	11.5223	11.5531	11.9905	13.2619	12.8041	12.3751	12.4006	13.3636	12.1041	12.704	12.6005	12.5702	13.1605	12.4739
EIF4B	11.4969	12.0066	11.6673	11.4012	11.7987	13.2575	13.1453	12.9998	12.7296	12.7477	12.3048	12.7371	12.8113	12.4843	13.0968	12.5309
EIF4EBP1	8.97627	9.61537	9.84559	9.79556	9.83249	11.0528	10.8858	11.4869	10.5921	10.5844	10.7599	10.1812	9.60773	9.69732	11.042	10.7714
ELL3	6.06452	5.18707	5.3471	5.44915	5.54341	7.07667	7.06794	7.07111	8.32096	6.67656	6.79443	7.60308	7.62839	7.51547	8.08119	7.8141
ELMO3	8.74926	8.72034	8.46093	9.08468	8.61553	9.75776	9.51081	9.55159	9.84277	9.83921	10.1469	9.86428	9.95656	9.26404	10.2613	9.83505
ELP4	6.81288	6.76906	6.78716	6.84695	6.77183	7.77896	7.78957	7.43265	7.8895	7.23663	7.85004	7.9218	7.96215	8.13095	8.07259	7.86189
EMP2	5.21755	5.64962	5.4027	5.49128	4.99115	8.91392	9.16774	8.80361	8.28322	8.92426	10.8122	11.1447	11.2462	10.3182	11.1911	10.619
ENTPD3	6.53005	6.31282	6.14844	7.13863	6.07989	8.65534	8.21883	7.81572	10.1998	9.85632	9.59673	9.39187	9.89084	9.47484	8.19242	9.50417
EPB41L3	4.26801	5.45779	5.4027	4.7422	4.63241	7.72316	8.54167	8.21665	7.62241	7.75019	9.438	8.36458	8.3764	4.91865	8.56696	7.91462
EPB41L4B	8.42171	7.76571	7.70476	7.79919	7.64229	11.6468	10.2165	10.5788	9.60683	9.67847	9.19	9.33679	9.30078	9.08483	10.184	9.67909
EPHA10	5.78364	6.09458	6.6999	5.97965	5.95938	8.28109	8.27794	8.92595	8.38766	8.58352	7.78821	7.34733	8.19398	8.10495	7.19401	7.38798
EPHB3	6.97058	6.1337	5.50505	5.74601	5.07445	7.72316	6.49622	7.56299	7.21382	6.91968	10.4862	12.1221	12.0336	11.2845	11.9085	11.5813
EPHX2	6.19783	5.50365	5.45522	5.40511	5.33932	7.49738	6.19707	7.23762	6.38263	6.7288	6.9305	7.19089	8.33734	8.44433	8.09822	7.79311
ERBB3	10.4538	9.94044	10.2806	10.7031	10.2374	11.7334	12.7249	12.7648	12.4626	12.2649	11.4607	13.024	12.5879	11.951	12.8896	12.5846
ERICH2	5.53999	4.76516	5.1557	5.01285	4.99115	5.87934	5.80269	5.98097	5.74238	5.84762	7.28802	8.13367	7.99047	8.13095	7.61974	7.34025
ERP29	9.86816	9.46183	9.67222	9.58078	9.31572	10.9024	10.7423	10.8228	10.5478	10.6995	12.1306	11.565	12.1145	12.0076	12.2414	12.2534
F3	9.20361	10.7132	10.4939	10.5284	11.0485	10.0581	11.1176	12.5206	12.6879	12.2622	12.4797	11.0552	11.9042	11.6298	12.0989	11.3922
FADS2	5.1438	6.27896	7.4144	6.17491	5.71325	5.8011	8.47114	7.89452	8.13565	6.03702	13.71	13.735	12.8346	12.6912	13.0328	13.0944
FAHD2A	7.10495	7.11556	7.00538	7.58508	7.16439	8.74164	8.34659	8.65063	8.12857	8.80574	8.70843	7.75686	7.77926	7.84685	8.10245	8.1192
FAHD2B	5.5646	5.40968	5.55251	5.74601	5.49624	7.3406	5.66442	6.76408	6.92903	6.75417	6.61079	6.68008	6.80592	6.47849	6.88022	6.44212
FAM102B	6.54087	6.42985	7.32568	7.11654	6.1896	9.02763	8.6605	8.81517	8.19109	8.36113	9.10852	8.7842	8.82189	8.25899	8.90529	9.26522
FAM109B	7.25326	7.2103	7.86198	7.46885	7.65127	9.14478	8.19711	8.90447	8.91683	9.37218	8.3592	8.37218	8.64859	8.36782	8.35345	8.2882
FAM114A1	7.50437	8.00982	7.85412	8.78786	8.31787	9.53816	9.22877	9.0288	9.32455	9.74738	10.5039	10.2751	10.392	10.4597	10.4348	10.1782
FAM117A	7.48281	7.30971	7.57664	7.41594	6.77183	8.80832	8.96228	8.88266	8.79277	8.18198	8.23382	8.23722	8.43923	8.78209	8.41583	7.9592
FAM129A	6.3561	7.68634	7.48768	7.62438	7.47009	12.0737	13.0563	12.5197	11.9783	13.039	11.1468	11.4012	11.1963	10.482	11.5683	11.1972
FAM134B	6.98617	6.6794	7.4144	6.40169	7.04554	9.59413	9.56251	9.16598	8.80611	8.63743	10.4118	10.0587	11.2785	11.6701	10.1959	10.454
FAM167B	5.1438	5.08554	4.99653	5.25887	5.39455	5.82778	5.63454	5.98097	5.45152	5.48612	6.09461	6.08182	5.32501	5.61094	5.9785	6.05014
FAM174B	6.34364	6.25588	7.15546	7.00049	6.5726	9.33343	9.0543	9.44039	9.20553	8.89138	9.57264	9.32122	9.60409	9.51274	9.68628	9.50844
FAM189A2	5.93242	5.45779	5.2879	4.84749	5.28051	7.99307	8.43081	8.12648	7.31823	8.33687	8.59721	8.36458	9.16642	7.99028	8.5639	8.74863
FAM198B	5.65761	5.54751	5.50505	5.25887	5.1492	6.54448	5.85357	6.94783	5.86302	5.48612	6.06988	5.81265	6.30478	6.59185	7.553	6.49723
FAM20C	6.03283	7.56718	5.79974	7.38872	6.4499	7.37339	7.89073	8.29322	8.07798	8.21788	9.01472	8.52646	8.53437	8.66277	7.79249	8.47476
FAM213A	7.79792	7.57161	7.29091	8.22797	8.08717	8.85207	8.56556	8.7802	9.0573	8.28708	10.8946	10.6414	10.2099	10.3582	10.162	10.504
FAM228B	5.91483	5.79523	4.99653	5.67922	5.49624	6.12866	6.66336	5.78469	6.30523	6.31089	5.7574	5.88592	5.87666	6.33568	6.43031	6.17177
FAM3B	9.14539	10.3814	10.1951	9.72388	9.63578	10.8638	12.7158	11.966	12.2706	12.464	11.0341	11.1628	11.8445	11.2723	10.8426	11.3133
FAM46C	7.43307	6.86055	6.03302	5.83925	5.71325	9.25093	8.55196	9.09666	8.49053	7.67438	10.0751	10.5025	11.2053	9.67286	10.18	10.4091
FAM63A	7.84915	7.96019	7.80606	8.21778	7.5778	9.86686	9.50906	9.67396	8.91683	8.86904	9.00724	9.60136	9.16394	9.49491	9.30855	9.34617
FAM69A	6.63445	5.84529	6.71781	6.00584	6.62993	7.534	7.67434	6.85904	7.27999	7.87946	8.07072	7.9166	7.62839	7.15523	8.2121	8.26307
FAM84A	6.9784	5.99814	5.97093	6.30356	6.61109	7.58371	7.32493	8.14497	7.77593	8.06855	8.02389	8.61228	8.41443	7.5391	8.02882	8.09089
FAM92A1	6.2118	5.70651	6.12058	5.80901	6.266	8.39214	7.36482	8.03022	7.42709	7.76244	7.14035	7.10091	6.75264	7.39961	7.45659	7.35953
FBP1	6.9939	6.0678	6.25405	6.38265	5.86027	8.82011	8.16613	8.97829	9.68103	8.04873	11.2216	10.1584	10.8799	11.2057	10.6127	10.8237
FBP2	4.26801	4.26801	4.63516	4.26801	4.26801	5.90428	5.43456	6.14949	5.45152	6.1618	5.26686	5.45818	6.71126	5.12345	5.26647	5.02152
FBXO2	6.14034	7.54029	6.20235	6.71928	6.02114	9.0428	9.76581	10.4589	10.0228	9.9174	11.701	10.472	10.5881	11.27	10.647	11.2376
FBXO41	8.70383	6.6878	8.02466	6.52772	7.29708	8.60164	8.20583	8.82092	9.18866	8.345	8.60516	8.4496	8.0292	8.08381	8.30298	8.38451
FBXO44	7.16072	7.10325	6.88497	6.91303	6.72036	8.12776	7.58974	8.17227	8.51784	7.67438	10.0586	9.67976	9.66653	10.0217	9.65796	10.0391
FCGRT	7.62722	7.52207	8.18948	7.44264	7.34237	8.99938	8.58573	9.21913	8.90861	9.16328	10.3965	10.6982	10.7459	9.94647	10.8452	10.6627
FDFT1	10.3024	11.1956	11.1964	11.6354	10.8425	11.9764	12.5504	12.1355	12.4661	12.2781	13.4831	13.6244	12.8298	12.5688	12.6769	12.6599
FHIT	5.25208	5.04841	5.59788	5.49128	5.5885	6.02167	6.1396	5.83697	5.93695	6.12159	6.43573	6.85758	7.4997	6.51188	7.06814	6.60099
FKBP11	8.15379	8.26246	8.11273	7.69249	8.4154	10.2886	9.74657	10.5324	8.90034	10.2203	10.2146	9.48391	9.8968	9.88087	9.16696	9.59528
FKBP5	5.80333	6.02648	6.3748	6.57825	5.95938	9.52562	9.02017	9.37556	9.01198	8.72716	8.84728	8.06021	7.47572	6.96858	8.37803	8.36576
FKBP9P1	5.37802	5.74285	5.64137	5.97965	5.5885	6.6306	8.45295	8.55036	9.39387	7.75019	6.80157	10.5265	7.53878	7.03737	9.04535	7.92107
FKBPL	6.38068	7.00062	6.66335	6.43896	6.31449	7.54121	7.49975	7.27207	7.11558	7.71279	7.42612	7.26718	7.22001	7.41676	7.25677	7.38798
FLJ20021	5.7432	5.86151	5.64137	6.10527	5.21745	6.98341	6.46619	6.52226	6.07231	7.02674	7.14591	6.65455	6.88212	6.85848	6.60179	6.5673
FLJ37035	5.31726	5.12089	5.1557	5.20416	4.89587	6.14899	5.85357	6.06813	5.26618	5.55558	5.69017	6.35183	5.9034	5.57553	6.45819	6.10024
FLOT1	9.60504	10.5438	10.2135	10.4153	9.74374	10.3829	11.5325	11.068	11.7641	10.967	11.6029	10.8153	10.68	11.1334	10.8433	11.1577
FN1	5.06234	5.00924	5.76222	5.35893	5.21745	6.65811	6.6235	8.56414	6.35734	9.39969	10.6696	10.4218	9.79985	11.3575	9.44245	10.1082
FOXA3	6.69339	6.75319	7.06186	6.6892	6.93058	8.31072	8.51387	7.88353	8.31473	7.73783	9.59872	9.95533	10.1637	10.2192	10.4307	10.0017
FOXD2-AS1	5.96684	5.45779	5.3471	5.77795	5.54341	5.95264	6.3047	6.06813	6.25092	6.50637	6.03181	6.3996	5.95511	5.9397	7.13669	6.44212
FRAT1	6.27942	6.26747	6.3748	6.34372	6.16306	6.93984	6.82364	7.10988	7.24067	6.82758	6.89109	6.95394	7.25818	7.11352	7.553	7.45219
FRAT2	7.35202	7.39754	7.91578	7.60879	7.51022	8.96262	8.46025	9.31988	8.51242	9.09757	8.12163	8.87775	8.77725	8.49316	9.24522	9.01505
FSTL4	4.86334	5.00924	4.90057	4.93567	4.26801	6.76287	5.27392	6.06813	5.26618	5.79506	7.77054	5.0095	4.72693	5.57553	6.01822	5.21491
FUT1	5.63511	5.56874	5.50505	5.35893	5.39455	9.02254	6.5543	7.41739	7.35547	7.2188	10.8444	10.667	10.6512	10.6676	10.3533	10.4396
FUT2	5.10417	6.27896	5.50505	7.21328	5.44673	8.21993	9.0639	8.06951	9.56041	8.11691	10.4985	10.7065	10.9504	10.8129	9.97269	10.5657
FXYD3	4.97046	5.27727	5.08042	4.84749	4.89587	8.82598	7.0184	8.45741	8.45705	8.71468	12.2832	12.3198	12.5265	12.1284	12.5292	12.4035
FZD4	6.75904	5.8775	6.14844	5.86871	6.21558	8.04948	6.76422	8.35006	7.24067	7.40341	7.76341	8.27014	7.97921	8.42348	9.42742	9.42734
GABARAPL2	9.07227	9.24941	8.87436	9.31643	8.99737	9.79107	10.292	9.75713	10.3161	10.5498	9.71516	9.57699	9.7163	10.1751	9.86287	9.84858
GABPB2	5.78364	5.58956	5.3471	5.80901	5.33932	6.42017	6.25203	5.83697	5.82421	5.99242	6.39774	6.96424	6.89442	6.25788	7.0144	6.5151
GAD1	7.76716	6.42985	6.25405	6.28301	5.1492	7.534	8.18392	6.99016	8.32715	8.13581	7.15694	9.28354	8.72111	8.60843	8.48209	8.2882
GALM	7.25964	6.72089	6.32785	6.70433	6.07989	8.01384	7.9176	7.8041	7.22731	6.98491	10.0183	9.42321	9.54263	10.0409	8.61793	9.40461
GAMT	5.63511	5.56874	5.08042	5.40511	5.75185	9.65296	8.53131	9.332	8.93313	9.80435	9.68926	8.10199	8.39343	8.05693	8.67566	8.83625
GAS2	4.91926	4.76516	4.26801	5.20416	4.26801	6.40376	6.01596	5.54663	6.03987	5.24131	5.23975	4.79517	5.8493	5.61094	5.51082	4.85429
GATA4	6.16942	5.93935	7.27913	6.47519	6.66684	10.2368	9.87749	10.3658	10.5491	9.82768	10.1489	9.85215	10.14	10.0906	9.95883	9.99415
GATM	9.94909	8.68019	8.97145	8.83515	8.44136	12.2211	12.0558	12.4165	11.2479	11.4168	11.2692	11.3551	11.488	12.1204	11.7053	12.137
GCA	8.12643	8.09807	8.22028	8.17103	8.3943	8.71345	9.50201	9.45153	8.86253	9.60609	8.34738	8.83723	8.71436	9.06078	9.02774	8.91883
GCAT	7.89454	7.56273	6.93137	7.6398	6.70275	8.56001	8.74956	8.39706	8.59166	8.13581	8.95691	8.23722	8.40186	8.78209	8.96203	8.87648
GCNT2	5.87884	6.4992	6.50626	6.24087	6.51267	8.28109	8.25711	8.35006	7.49524	8.22672	7.58872	7.53656	7.80504	6.76625	6.85993	7.47883
GDPD1	5.37802	5.35899	4.99653	5.77795	5.44673	5.85385	5.94907	5.98097	6.07231	5.48612	6.16598	6.70514	6.79279	7.35581	6.89025	6.77253
GGACT	5.72242	5.77804	6.42011	6.28301	6.29047	6.98341	7.44137	7.56299	7.53891	8.07835	7.17876	7.1645	7.05593	6.90851	7.43649	7.11984
GGH	5.98368	5.43403	5.64137	5.20416	5.63172	7.16406	6.54002	6.76408	6.33155	6.70293	10.6515	9.54216	9.10586	9.35253	9.3534	9.79368
GGT6	8.61336	7.27189	7.46713	7.40692	7.18947	9.46311	8.70725	8.84367	9.17844	7.8338	11.5337	10.1117	9.28494	10.0286	10.0124	10.3942
GHDC	8.07727	7.98025	7.75631	8.39085	7.72112	9.10918	9.23728	9.03376	9.48508	8.62414	9.46333	9.34836	9.53691	9.84692	9.44411	9.35331
GIPC2	7.25964	6.40934	7.19373	6.98833	7.01769	8.87487	8.43823	8.83234	8.49053	7.71279	9.06022	9.04361	8.79014	8.71512	9.09481	9.09107
GJB1	6.06452	5.68787	5.87127	5.74601	5.44673	9.71265	8.56217	9.66442	8.85827	8.63743	11.4364	11.2399	10.0029	10.783	10.2018	11.0165
GJB2	5.28528	7.33088	7.72215	8.3772	6.61109	6.48379	8.46389	8.96798	9.48508	10.1294	8.61504	8.35311	8.59445	8.18156	7.32415	7.99022
GLCCI1	5.93242	5.93935	5.79974	6.28301	5.67325	8.20648	6.3047	6.63515	6.67344	6.67656	7.27798	7.54336	7.72623	7.81505	7.45659	7.45219
GLP1R	4.73045	5.24826	4.78586	4.7422	4.63241	6.84832	5.80269	6.29785	6.22286	6.12159	8.38254	6.28527	5.73277	8.79187	7.31682	9.18745
GLRX	7.00159	7.5538	7.60508	7.6398	7.16439	9.38195	8.85017	9.16598	9.29649	9.39188	8.86228	8.56339	8.37211	9.16724	8.33563	8.57605
GLS2	5.5646	5.38468	5.1557	5.67922	5.1492	8.5775	7.46355	8.03022	7.3056	7.46494	8.45259	7.66661	7.67816	7.54689	7.84906	7.76464
GLUL	11.3767	11.0278	11.1123	11.2452	11.4976	12.526	14.2126	13.8508	13.5769	14.1252	13.8277	12.8797	13.4576	13.9141	13.7547	13.8233
GOLGA2P7	8.53508	9.25078	8.5313	8.72826	8.38363	9.7268	10.1083	9.77794	9.82106	9.34413	9.44907	9.36554	9.44827	9.13944	9.5573	9.77432
GPC4	8.02635	8.3901	8.91248	9.1287	8.36204	9.32931	10.5729	9.32797	10.4395	9.61953	8.74846	9.93118	9.15151	9.66047	9.44576	9.41374
GPR137B	6.80405	7.23301	7.34839	7.26426	7.16439	7.47495	8.47835	8.3659	8.32715	8.86904	8.0964	7.7034	8.44741	8.96897	7.70596	7.73559
GPR155	5.67964	5.45779	5.72339	5.53171	5.49624	7.34887	7.60972	7.6039	7.52812	5.73993	6.8367	7.04398	6.36076	7.51547	6.9101	7.53912
GPR160	5.06234	5.60996	5.22441	5.08219	5.07445	8.48039	8.10677	8.44255	8.1143	8.20004	9.15796	8.99042	9.03454	9.11888	8.59117	9.05064
GPR161	6.15496	6.15911	5.93864	5.86871	6.02114	8.47666	7.54199	8.28491	7.21382	8.19104	9.01323	7.79141	6.66856	8.15648	6.43031	7.8885
GPRIN1	4.86334	5.52582	5.22441	5.60804	5.33932	5.62609	6.01596	5.61129	6.96192	6.08003	8.30645	7.2754	7.30447	7.64445	6.98673	7.50498
GPRIN3	5.5646	5.27727	6.03302	6.10527	5.63172	6.88336	6.26983	6.63515	6.03987	6.44441	6.45432	7.31582	8.12422	7.55464	7.36734	7.68327
GPT	4.91926	4.76516	5.22441	5.08219	5.1492	6.73743	6.1396	6.46198	6.16481	6.56555	5.34349	5.90935	6.00467	5.18068	6.6141	6.30366
GPT2	7.91471	7.90529	8.68908	8.12816	8.36747	10.3548	10.4648	10.1365	9.81668	9.64602	12.0755	11.8073	12.0571	11.9312	12.4279	12.2888
GPX8	5.7636	6.05418	6.27913	5.97965	5.5885	6.49923	7.69317	6.90416	6.71304	6.1618	8.56087	9.19445	9.37961	9.78307	9.96693	9.87361
GREB1L	5.40697	4.96769	4.90057	4.84749	4.78199	5.9991	5.74943	4.88594	5.607	5.33038	6.45432	5.58998	5.56727	4.83266	5.59933	5.09162
GRID1	4.53576	4.5175	4.99653	4.7422	4.26801	5.29121	4.88231	5.61129	5.50605	5.84762	6.61896	4.26801	5.17473	5.12345	4.68239	5.09162
GRK4	5.25208	5.12089	5.45522	5.44915	5.28051	5.77379	5.57212	5.83697	5.97225	5.73993	5.85124	5.52623	5.49299	5.64521	5.70684	6.14838
GSDMB	5.65761	5.66892	5.55251	5.74601	5.82526	6.58824	7.08727	7.09063	7.10096	7.52389	8.27435	8.94284	8.67317	8.78536	8.06827	8.07941
GSDMD	8.93953	9.00987	9.1058	8.43543	8.89233	9.24438	10.3791	9.95537	9.99789	10.7734	10.2555	9.72926	9.89233	10.0396	9.83279	9.99871
GSTA4	6.71247	6.25588	6.35154	5.95288	6.4499	7.69118	7.54891	7.1843	6.80723	6.7288	8.36858	9.14664	9.50014	8.82718	9.18097	8.79486
GSTM2	6.06452	5.64962	6.03302	5.71312	5.67325	6.98341	6.63692	7.09063	6.33155	7.40341	10.3256	9.59166	9.58758	9.97247	9.15687	10.3698
GSTO2	7.84495	7.49429	6.9909	7.78542	7.67787	9.82362	9.16774	9.68659	9.17844	9.68167	8.56087	8.70232	8.62358	8.24479	9.05625	8.95371
GSTZ1	6.88985	6.91122	6.73548	7.34215	6.75489	7.85589	7.66165	7.66955	8.03314	8.2355	9.27459	9.25923	9.20782	9.3787	9.50102	9.10242
GYG2	5.21755	5.35899	4.78586	5.14555	4.78199	6.97264	6.86937	6.85904	6.67344	6.31089	8.16542	8.60586	8.68703	8.32347	7.96984	8.93161
HADH	8.14018	7.53121	7.3026	8.02085	7.33119	8.58097	8.64137	8.02023	9.03859	8.58352	10.4722	10.1308	10.0344	9.73493	9.76406	9.70721
HAUS4	7.44984	7.43704	6.78716	8.03254	6.82143	9.32931	8.68563	8.7802	9.61947	8.40845	9.56452	8.93262	8.3635	7.97312	9.4866	9.01205
HDLBP	12.45	12.6177	12.383	12.9036	12.5434	14.1112	13.2532	13.742	13.3528	13.553	14.0702	13.947	14.0401	13.9545	13.8084	13.8202
HERC6	7.08344	7.23863	7.71348	7.51984	8.70816	7.62497	8.31872	9.65802	9.46281	10.7369	10.0964	9.56216	10.4035	10.5138	7.88393	8.30799
HEXIM2	6.04878	5.64962	5.45522	5.67922	5.33932	6.58824	6.37173	6.49246	5.93695	6.27522	7.36589	7.86352	7.52328	7.57763	7.68913	7.44319
HFE	5.67964	5.24826	5.76222	5.49128	5.39455	5.87934	5.97179	6.3988	6.19417	5.62063	8.57915	8.34155	7.94488	8.61212	7.96055	8.14696
HGD	6.49706	6.02648	5.93864	6.24087	5.1492	8.68146	7.25012	7.75663	8.32715	7.4498	9.20966	9.93757	10.5279	9.6135	10.2975	10.1862
HHAT	5.48891	5.04841	4.78586	5.25887	5.44673	6.02167	5.94907	5.61129	6.03987	5.33038	7.92534	7.87429	8.38919	8.77224	7.42972	7.64467
HHIP-AS1	4.26801	4.5175	4.63516	4.26801	4.63241	7.40543	5.72182	6.90416	5.39376	5.33038	5.59983	4.57349	4.98916	4.26801	6.53844	6.28261
HHLA3	5.7636	5.84529	5.08042	5.67922	5.39455	6.52957	6.88057	6.18825	6.22286	5.9461	7.3079	6.68008	6.71126	7.32886	6.85993	6.64999
HIGD2A	9.39561	9.10537	9.23471	8.95924	8.52139	10.1658	10.0124	9.9449	10.3574	9.86481	10.4242	10.2578	10.187	10.0078	10.3471	10.0898
HIST1H2AC	7.18108	6.45004	6.50626	6.24087	5.71325	7.43675	7.04833	6.78845	7.37975	7.56655	8.46357	7.67281	8.64149	9.55734	7.46323	8.00851
HIST1H2BN	4.80124	4.82316	4.99653	4.7422	4.89587	5.65727	5.57212	5.61129	5.90057	5.62063	5.77359	5.34623	5.32501	5.50082	4.98093	5.58508
HIST3H2A	5.28528	4.92328	5.64137	4.60407	5.1492	6.37033	5.53945	5.4776	5.55776	6.34558	7.62857	6.26807	6.39678	6.37288	6.09396	6.40404
HMGN3	8.74253	7.88058	8.24445	8.25809	8.32904	9.32518	9.09935	9.47357	9.51514	9.07823	10.527	10.7543	10.5451	10.6126	10.9696	10.7135
HMHA1	5.78364	6.01239	5.79974	5.20416	5.92726	8.57402	7.40362	8.7564	7.11558	8.36113	8.01193	8.17338	6.96597	7.6873	6.94895	7.59693
HNF1A	7.42177	7.34654	7.90822	7.67015	7.07285	9.30225	9.64794	9.63214	9.95467	8.79985	8.32345	8.98053	8.97934	8.16153	8.86617	8.82943
HOMEZ	7.22744	8.08579	7.38178	7.56905	7.5778	8.36012	9.18104	8.83234	8.52324	9.23923	8.48745	8.98548	8.61997	8.83035	8.2121	8.38916
HRASLS5	4.53576	4.69908	4.63516	4.60407	4.63241	7.40543	5.97179	6.71398	6.10392	6.23854	8.04749	8.37973	8.29264	8.2637	8.58214	8.3938
HSD17B11	7.12613	7.50361	7.40361	7.87264	7.37541	9.5435	9.57094	8.66349	9.40559	9.30724	8.48745	9.29355	8.23238	9.38732	8.43603	9.29023
HSF4	6.83036	7.12776	7.33708	7.11654	7.01769	8.79343	9.11791	8.88814	8.37576	9.37614	8.61701	9.66442	9.50406	8.77224	9.96578	9.20071
HSPA2	7.63211	7.68225	7.23097	7.03634	7.01769	8.6421	8.50331	8.41238	8.55523	7.76244	10.1698	7.61602	8.41443	9.54776	9.25282	9.78139
HTATIP2	7.76271	7.12167	8.00354	8.6205	8.29527	9.34978	8.6605	9.11548	9.41722	9.87043	9.91436	9.64891	10.0057	9.86091	9.83153	9.85697
HTRA1	4.91926	6.61906	6.03302	5.3103	4.63241	8.28962	7.98518	8.38156	7.43868	7.46494	11.0134	9.85485	10.0208	10.8073	9.54034	9.50417
ICA1	7.94247	8.60924	8.58427	8.59716	8.45671	10.6076	10.146	10.1661	10.0733	10.7308	9.89992	9.67517	9.82197	9.81215	9.84666	9.66003
ICAM2	4.80124	4.5175	4.90057	4.84749	4.26801	6.75021	5.92591	6.18825	6.10392	5.79506	6.57758	6.9331	5.66959	6.95677	5.93741	5.46245
IDH1	8.07369	7.34134	7.62374	8.13359	7.31991	10.0418	9.88021	10.2913	10.1726	9.38796	12.2469	12.2601	12.3416	12.4873	12.485	12.5494
IDI1	8.85275	9.27925	9.4546	9.25073	9.46456	10.3518	10.5645	10.4844	10.2655	10.2159	11.5264	11.8871	11.2023	11.0237	11.3706	11.1926
IER5L	8.47411	8.41726	9.18577	8.82179	8.44136	8.7323	9.32971	9.46992	10.9894	9.50115	10.6672	10.0877	9.09031	10.1776	9.12203	9.83675
IFI35	6.69339	7.46596	7.46713	7.51147	8.35113	7.21033	8.44928	8.69513	9.00429	9.70706	9.74151	9.27548	9.51574	9.28495	8.23152	8.83625
IFIT1	6.49706	6.59234	6.30372	6.43896	7.09962	7.00468	6.77631	8.08875	7.54962	7.99796	8.6346	8.76992	10.0043	9.8328	7.35309	6.49723
IFT27	6.50815	7.09705	6.6999	7.53643	6.51267	7.59067	7.60972	7.54909	8.01018	7.78663	8.39177	8.07427	8.1191	7.80213	8.39877	8.36576
IGFBP2	5.06234	7.027	6.58712	6.93859	5.5885	11.7189	11.8827	11.7447	11.9314	11.9975	12.2686	12.5758	12.3079	12.1119	12.6197	12.3213
IL17RE	6.68374	6.17162	6.32785	6.80572	6.53295	8.83182	7.46355	8.07916	7.61223	7.71279	7.03641	8.70532	8.45553	7.31976	9.25092	8.08516
IL18	5.78364	5.43403	5.72339	5.20416	5.49624	9.54705	6.66336	6.5799	7.11558	7.23663	9.56757	8.99533	9.03995	10.3516	8.05088	7.39733
IL7	4.53576	4.62041	4.99653	5.01285	4.78199	6.18867	5.66442	5.54663	5.65404	5.41144	5.56142	5.26322	5.49299	4.91865	5.62724	5.82575
IMPA2	10.3384	8.73805	8.63535	9.3188	9.14655	12.3281	9.46808	10.3599	10.0952	11.4434	10.4727	10.0773	9.79507	9.56115	11.0787	10.5263
IMPDH1	7.84915	7.86627	7.21866	7.61661	7.88204	9.95765	9.29549	9.76311	9.21222	9.67204	10.6515	10.5146	10.4869	10.1924	9.7574	10.1347
ING2	7.33402	7.53575	7.32568	7.46017	6.94549	8.17919	9.03977	8.22536	8.2313	8.35309	8.53403	8.46032	7.89179	8.33692	8.09822	8.10795
INPP5J	6.12555	5.72482	5.68316	5.3103	5.78915	7.4598	7.30865	7.59039	6.45566	6.08003	8.14369	7.56355	7.30447	7.87178	7.73903	8.10228
INSIG1	9.19707	9.41495	9.80163	9.72388	9.68428	11.5989	11.8214	11.6901	11.2357	11.4463	11.9629	12.7602	11.6809	11.0839	12.2993	11.423
IPP	6.63445	7.13382	7.03391	7.08273	6.97482	8.13725	8.17949	7.64365	7.33075	7.41904	7.14035	7.75686	7.77926	7.5391	7.74446	7.57244
IQGAP2	8.64736	8.11024	8.42968	8.04412	8.15158	9.32518	9.01027	9.43665	10.0209	7.53826	10.9263	11.2305	10.8776	10.2538	11.8342	11.2831
ISPD	5.06234	4.82316	4.90057	4.93567	5.21745	5.74579	5.57212	5.83697	5.33222	5.99242	5.89543	6.08182	6.62447	6.175	6.14786	5.46245
ITIH4	7.44427	7.76956	7.52791	6.70433	6.73773	11.2244	10.0515	9.37165	8.2313	7.96661	8.29419	8.53324	8.69048	9.90657	9.3883	9.99415
ITM2A	4.26801	4.26801	4.26801	4.26801	4.26801	7.95597	5.47077	6.73926	4.26801	5.24131	6.3586	7.18214	7.25818	4.59539	7.63741	7.23961
ITPKA	5.48891	4.69908	5.08042	5.01285	4.99115	6.04383	5.53945	6.22585	5.82421	5.9461	6.9751	7.45959	6.39678	5.67841	7.93704	7.16459
ITPKB	7.20776	6.73714	6.48524	7.20286	6.53295	8.36819	8.3147	8.52944	8.32715	8.2355	8.51516	8.92491	8.89533	9.05808	8.41243	8.79135
ITPRIPL1	4.80124	4.76516	4.26801	4.26801	4.26801	5.52655	5.6935	5.88696	5.26618	5.9461	6.32845	5.52623	5.05639	5.18068	5.68095	6.17177
JAK3	5.01793	5.35899	6.25405	5.20416	6.10824	5.74579	6.26983	6.10948	7.39173	6.59418	5.54166	6.75389	6.26606	6.08624	6.49892	5.82575
JPH1	5.34815	5.27727	5.08042	5.14555	5.1492	9.01998	6.40398	7.86128	7.10096	8.31219	8.14916	7.32376	7.34043	7.09218	7.27959	7.02575
KALRN	8.01146	7.71862	7.61444	7.79232	7.73806	9.85259	8.92324	9.31988	8.98096	8.77602	8.4326	9.55386	9.98764	8.60473	9.19484	8.99388
KBTBD12	5.06234	5.18707	5.2879	5.08219	5.1492	7.65183	8.1299	8.61136	8.18428	9.43431	8.75205	8.86973	6.26606	7.74925	6.92966	7.58882
KBTBD3	5.80333	6.02648	6.12058	6.05657	5.86027	7.18275	6.9565	6.49246	6.59056	6.59418	6.58596	7.23378	7.23923	7.17562	7.16973	7.02575
KCNE3	5.01793	5.27727	4.26801	4.84749	4.99115	6.69836	6.41982	6.02534	6.59056	5.55558	12.5621	12.4489	12.8168	12.1386	12.6639	12.7505
KCNE4	4.91926	5.08554	5.2879	5.08219	4.63241	5.97609	5.6935	7.14759	6.59056	6.4123	6.30795	5.73434	7.30447	6.81971	5.51082	6.12454
KCNJ5	4.97046	5.00924	5.22441	5.01285	4.78199	7.08666	6.3553	7.30569	6.47912	6.08003	4.94116	4.69923	4.8289	7.94992	7.59583	7.94661
KCNK6	7.00159	7.1988	6.80396	7.13863	6.59198	9.57165	8.51738	9.06313	9.18186	8.97743	8.64814	8.67804	8.98775	8.63041	8.8883	8.61227
KCTD14	5.94975	6.54659	6.12058	5.95288	5.78915	9.05782	9.09935	8.84367	8.76114	9.54405	8.79264	9.44313	9.17627	8.63766	9.05842	8.89944
KDELR3	5.93242	6.72089	6.39765	7.22363	6.82143	6.81235	7.48538	6.99016	8.38766	7.59429	10.1725	10.0889	10.6765	10.6435	10.17	10.0033
KHDC1	6.00028	5.66892	5.93864	5.83925	5.44673	7.14511	6.92447	6.99016	7.267	7.23663	7.14035	6.84644	6.36076	6.71059	6.56414	7.01352
KIAA1107	5.46235	5.56874	5.76222	5.77795	5.49624	6.54448	6.86937	6.06813	6.30523	6.08003	6.53487	7.08219	6.97754	7.19572	6.80785	6.91161
KIAA1211L	6.56224	5.89327	5.93864	5.95288	6.21558	7.28994	6.67639	7.43265	7.11558	6.64966	6.69037	6.83521	6.85719	6.98028	7.09424	6.82987
KIAA1324	6.08006	7.2217	6.85314	6.40169	5.67325	11.1953	11.6482	11.247	10.7266	10.0298	10.9087	11.9545	13.0578	12.1937	12.7971	12.4052
KIAA1841	5.94975	6.02648	6.00238	6.4572	5.89425	7.34887	7.0184	7.01085	7.17256	6.87441	8.34262	7.64785	7.40123	7.53127	7.80294	8.03254
KIF7	4.73045	4.76516	4.90057	4.84749	4.89587	6.40376	5.13044	6.33239	5.97225	6.47576	6.6591	7.2589	7.2103	7.81505	5.68095	6.53273
KIRREL2	4.64612	5.24826	5.59788	5.64422	4.89587	9.46499	10.463	10.4753	10.8656	11.0757	8.82022	8.54336	7.66412	8.96032	7.81848	7.92107
KLHDC2	8.52988	8.91277	9.19507	9.11509	8.70816	10.5522	10.3646	10.283	10.1726	10.1936	9.59574	9.56216	9.87732	9.90357	9.75339	9.98805
KLHDC9	6.06452	5.96911	5.50505	5.95288	5.44673	7.17343	6.56843	6.46198	6.5471	6.47576	6.82974	6.84644	6.76616	7.34688	6.7426	7.06178
KLK11	4.91926	5.81216	5.79974	5.49128	5.33932	9.37996	8.87767	9.52722	8.60191	8.90791	9.77179	10.0516	11.2391	9.47281	9.53567	9.96028
KLK13	4.26801	4.5175	4.26801	4.26801	4.26801	5.74579	5.39693	5.02201	5.607	5.24131	5.7243	5.65007	5.8493	4.83266	4.77466	5.79441
KRBOX1	6.00028	5.76058	5.55251	6.15213	5.78915	7.21033	6.46619	6.63515	6.96192	7.3225	4.50789	6.96424	7.16073	7.0034	6.2328	6.96351
KRCC1	7.84495	8.02276	7.65126	8.32126	7.67787	8.96527	9.50378	8.8094	9.08309	9.07823	9.55942	9.42139	9.11869	9.40865	9.33025	9.3908
KRTCAP3	8.65931	8.41726	8.11273	8.81507	8.2665	9.61964	9.47349	9.75713	10.3083	10.134	9.25706	9.60779	9.45637	9.08218	9.70439	9.51269
LACE1	5.43506	5.27727	5.3471	5.60804	4.99115	5.77379	5.31681	5.88696	5.90057	6.08003	6.69037	6.97446	6.79279	6.89617	6.70875	6.8015
LACTB2	7.58239	7.43704	7.31419	7.87914	7.54923	9.28959	9.50906	9.39108	9.40851	9.57541	8.97542	8.63454	8.70417	8.95163	8.95273	8.632
LAMP3	6.06452	5.43403	6.82055	5.67922	6.21558	8.46166	8.30255	9.61902	7.61223	10.4196	9.09307	8.29034	7.79864	8.04604	8.5639	7.92107
LAMTOR2	8.64976	8.769	8.50656	8.79129	8.42584	9.75776	9.67949	9.5857	9.66893	9.43431	9.64566	9.30151	9.39656	9.42548	9.12203	9.35568
LDHB	5.61213	6.36733	6.58712	6.42046	5.54341	12.4308	11.6458	11.8793	11.8704	11.7446	13.0221	12.8699	12.703	12.8315	12.59	12.702
LDHD	5.31726	5.21823	5.59788	5.35893	5.33932	7.86164	7.37267	7.73229	7.02545	8.2355	7.76341	9.06247	9.16394	7.89019	8.61793	8.07364
LETMD1	9.07227	9.27925	8.96058	8.86149	8.66039	10.6837	10.7075	10.2933	10.1379	10.541	9.11827	10.09	10.029	9.76334	10.5972	9.79368
LFNG	5.10417	5.21823	4.90057	5.40511	4.78199	6.69836	5.60379	6.83592	6.30523	6.59418	10.8565	11.1899	11.5466	10.7179	11.3078	10.9585
LHPP	5.51477	5.48099	5.72339	6.00584	5.1492	6.26447	6.5543	5.78469	6.78891	5.55558	9.1539	9.5099	9.41122	9.07419	9.27723	8.8565
LIMK2	10.2755	10.2272	10.3695	10.2221	10.2939	11.3817	11.295	11.2565	11.6232	11.4311	11.2946	10.7866	11.5304	11.4974	10.7598	11.3881
LIN7B	5.8417	5.50365	5.83606	5.95288	5.67325	6.72453	6.23397	5.98097	6.30523	6.1618	6.91749	6.17841	5.79253	6.08624	6.29687	6.14838
LINC00261	6.83036	6.91122	7.33708	7.84637	7.61501	10.1142	8.35446	8.74436	9.40267	8.2355	9.18073	9.7322	10.9236	10.1651	11.2378	10.7891
LINC00324	4.91926	4.62041	5.08042	5.3103	4.78199	6.16899	5.5057	5.72988	5.6991	5.33038	5.61852	5.78715	6.16374	5.50082	5.57066	6.07544
LINC00672	5.78364	4.92328	5.68316	5.20416	4.99115	5.90428	5.80269	6.22585	5.93695	6.23854	5.34349	6.4755	5.98014	5.88656	6.44432	6.14838
LINC00847	6.08006	6.3349	6.39765	6.42046	6.10824	7.67818	7.70558	7.3222	7.52812	7.73783	7.45752	7.8581	7.65704	7.82786	7.73903	7.66024
LINC01011	5.25208	5.38468	5.3471	5.49128	5.28051	6.14899	6.17821	5.88696	5.45152	6.1618	6.9305	6.60198	6.05226	6.77982	6.47191	6.30366
LINC01012	4.80124	4.92328	5.1557	5.01285	4.26801	5.74579	5.85357	5.67221	5.55776	5.73993	5.41417	5.21855	5.45367	5.37702	5.41373	5.65943
LINC01089	7.06891	7.12167	6.68175	6.74871	6.51267	9.26393	8.22313	9.24499	8.16364	8.71468	7.12918	8.22887	8.22287	8.38518	8.43268	8.42583
LINC01140	4.80124	4.82316	4.26801	4.93567	4.78199	5.4911	5.31681	5.13547	5.33222	5.8979	5.29314	6.17841	5.49299	5.57553	6.16531	6.14838
LINC01315	5.51477	5.60996	5.59788	5.49128	4.99115	6.88336	5.57212	6.3988	5.74238	6.03702	6.72093	6.14067	6.0287	6.23766	5.68095	5.46245
LOC100049716	5.65761	5.62998	6.14844	5.71312	6.31449	6.93984	6.11984	6.46198	6.63264	6.37937	6.60256	6.23297	6.63933	7.20566	6.85993	6.95072
LOC100131564	6.16942	6.14647	6.20235	6.84695	6.29047	7.07667	7.32493	6.73926	7.04088	7.14513	7.03641	8.60586	8.56472	7.31976	9.37792	8.47476
LOC100288798	5.67964	5.43403	5.22441	5.25887	5.33932	6.0656	6.23397	6.18825	5.74238	5.55558	6.01885	5.67889	5.63657	5.71062	5.73213	5.79441
LOC100289495	5.25208	5.54751	5.90543	5.53171	5.44673	6.12866	6.6502	6.43077	6.45566	6.31089	5.54166	5.78715	6.28557	6.54445	6.55135	5.82575
LOC100499484-C9ORF174	6.95481	6.43999	6.22847	6.08116	5.44673	7.51947	7.62288	7.2023	7.11558	6.50637	7.23186	7.29979	6.84455	6.96858	7.0769	7.56419
LOC100505666	5.46235	5.24826	5.50505	5.25887	5.07445	5.37635	5.85357	5.4776	5.93695	5.99242	5.4366	5.97696	5.56727	5.33187	6.0376	5.41796
LOC100506860	5.21755	5.04841	4.78586	5.40511	5.07445	5.71707	5.0176	5.67221	5.50605	6.85119	6.87094	6.10175	5.66959	6.66729	6.19951	6.5673
LOC100507639	5.51477	4.96769	4.78586	5.14555	4.78199	8.0545	8.32274	8.03022	8.75657	8.15446	8.42588	9.17725	9.24573	8.60102	8.90287	9.42282
LOC101927027	5.78364	5.77804	6.03302	6.34372	6.13596	6.8601	6.49622	6.96916	6.13474	6.64966	7.09512	6.06156	6.46594	6.92073	5.75685	6.12454
LOC101928303	5.61213	5.12089	4.99653	5.14555	5.21745	5.97609	5.72182	6.02534	5.607	5.24131	5.54166	5.83759	6.00467	5.91343	5.54118	5.54583
LOC102606465	5.8417	5.98371	5.68316	6.12892	5.5885	6.57381	6.33865	6.29785	6.87815	6.1618	6.61079	6.68008	6.81892	6.59185	6.73141	6.78709
LOC102723344	4.97046	4.76516	5.08042	5.20416	4.63241	5.4911	6.59625	5.4776	6.59056	5.62063	5.4366	6.53321	5.53081	5.85906	5.34308	5.09162
LOC113230	6.4048	6.04041	6.00238	6.40169	5.75185	8.04445	7.1437	8.54342	7.62241	7.66134	8.9538	8.52985	8.36781	8.1206	8.45265	8.3275
LOC257396	5.25208	5.21823	5.08042	5.74601	5.54341	6.14899	5.90229	6.06813	6.25092	5.84762	6.46352	6.25064	6.51553	6.83276	6.6141	6.64999
LOC344887	5.31726	4.87541	4.99653	5.64422	5.07445	7.39749	5.5057	6.99016	5.97225	5.68192	5.45853	5.5586	5.79253	5.9397	6.47191	6.19473
LOC399815	4.64612	4.62041	4.78586	5.08219	4.63241	5.85385	5.60379	5.67221	6.25092	5.99242	6.48172	5.62045	5.76305	5.33187	5.93741	5.97088
LOC642423	7.35796	8.11931	7.20625	7.47747	7.16439	8.5879	8.83341	8.42755	8.48501	8.05868	8.06205	7.95768	7.86754	7.78253	8.25067	8.31289
LOC646762	7.36388	7.10942	6.30372	6.52772	6.24104	8.08916	8.24869	7.63052	7.33075	7.60795	7.21086	7.2754	7.53105	7.4337	7.58979	7.41585
LOC653602	6.16942	5.40968	5.22441	5.60804	5.67325	6.75021	6.68929	6.99016	6.56901	7.06734	6.61896	7.37051	7.17078	6.42675	7.04153	7.00119
LOC728743	6.64446	6.79252	6.44218	6.84695	6.38396	7.67164	7.66165	7.83869	7.78499	7.3225	7.14035	7.55685	7.40123	7.7891	7.6138	7.32069
LOC730101	7.74928	6.77692	6.03302	6.17491	7.05926	9.34978	9.16105	8.79779	8.38766	9.26083	7.24224	8.18206	7.96786	7.58521	8.39533	8.56788
LOC81691	5.34815	6.08126	6.30372	6.05657	5.21745	7.3406	7.62942	6.88179	7.37975	7.38759	6.89109	6.92256	6.60944	6.21712	7.2946	6.66593
LOH12CR2	4.86334	4.87541	4.63516	4.84749	4.26801	5.5608	5.27392	5.54663	5.50605	5.33038	5.56142	5.34623	5.4127	5.61094	5.26647	5.65943
LOXL1	7.69892	6.39897	7.18109	7.19236	7.35347	8.61864	7.16201	8.62457	7.8895	8.61745	8.30401	9.23241	8.92777	8.07847	8.82341	8.32265
LPAR1	5.80333	5.66892	5.93864	5.77795	5.33932	6.76287	6.21566	6.66195	6.73241	6.70293	7.05429	8.36077	7.96215	8.62677	7.48946	7.66024
LRIG1	10.1959	9.45353	9.6566	9.28517	9.48959	11.4291	11.0961	11.3714	11.1625	10.1959	10.7545	12.4975	12.2578	11.7648	11.8006	11.7712
LRP11	7.00923	7.02045	7.60508	8.09514	8.42584	9.28109	8.83341	9.00881	9.25821	8.85205	9.99284	9.81094	9.45637	9.55925	10.182	9.9462
LRP4	4.73045	5.12089	4.78586	4.60407	4.63241	7.65846	7.10634	7.50654	6.63264	6.67656	6.03181	8.83448	7.62114	5.37702	9.47203	7.53066
LRRC29	5.28528	5.30535	5.3471	5.14555	5.07445	6.02167	5.6935	5.72988	5.45152	5.68192	5.63689	6.12136	6.00467	6.40904	5.95813	5.99788
LRRC3	4.97046	5.48099	4.78586	4.93567	5.07445	6.02167	6.5543	6.02534	5.90057	6.37937	5.45853	5.88592	5.95511	5.802	5.82792	5.3713
LRRC75A	5.63511	5.35899	5.08042	5.08219	5.1492	6.64443	5.74943	6.10948	5.607	5.0275	7.08936	7.01461	6.69717	6.80654	7.66637	7.58065
LXN	6.88985	6.51836	7.00538	6.88698	6.29047	7.92339	7.8184	7.98983	7.6325	7.52389	7.1949	7.31582	7.4997	7.60772	7.56537	7.3305
LYPD6B	6.79517	5.82885	6.00238	5.71312	6.1896	7.65846	5.77638	7.38637	8.71	7.87946	7.56837	5.49279	5.73277	8.43603	9.17298	7.95292
LYSMD4	6.90638	6.72904	6.77015	7.16037	7.0863	8.61864	7.56947	8.30148	7.78499	8.51315	8.05334	7.72145	8.12422	8.11019	8.48209	8.0966
LYZ	8.83811	8.7594	7.86198	7.92378	7.73806	9.55236	9.86931	8.80361	9.95667	9.15868	18.9345	19.9032	20.2947	20.1662	18.95	19.6798
MAGIX	5.7636	6.01239	6.03302	5.53171	5.49624	6.89484	7.32493	7.09063	7.939	6.59418	6.72846	6.3996	6.69717	7.03737	6.24912	6.64999
MALAT1	10.8338	11.471	11.7342	11.7577	11.9201	13.6893	13.1885	13.4347	13.3525	13.7455	11.7946	13.094	13.7192	13.2228	12.9115	13.2033
MANSC1	8.10557	7.66163	8.58899	8.69567	8.02661	9.50933	9.59597	9.79553	9.79011	9.57541	11.0305	11.1699	11.0818	10.9295	11.1491	10.946
MAP2K6	5.18151	4.87541	4.26801	5.01285	4.26801	5.65727	5.99408	5.9349	5.86302	5.48612	9.2342	9.10176	9.44623	9.75505	8.63258	9.22167
MAP3K6	7.24685	7.88414	7.19373	7.16037	7.43923	8.77839	8.27794	8.4794	8.12857	8.07835	8.87219	9.34259	9.30303	8.57481	9.3883	9.22686
MAP4K2	6.2528	5.54751	5.79974	6.03147	5.49624	6.99409	6.28739	6.22585	6.59056	6.67656	8.17348	7.46676	7.56172	8.39378	6.47191	7.42503
MAPK15	4.86334	5.21823	4.78586	5.20416	5.07445	6.12866	5.27392	6.02534	5.02885	6.50637	5.41417	6.10175	4.98916	5.85906	6.62631	6.46075
MAPRE2	8.72899	7.94666	7.89297	7.77848	7.55881	10.8234	8.4891	9.94227	8.33946	10.6868	9.64951	9.59328	9.6525	9.45243	9.55577	9.43184
2023-03-01	6.71247	5.89327	6.27913	6.24087	6.31449	7.8844	6.83521	8.06951	6.71304	7.33906	8.54027	7.46676	7.59174	7.34688	6.93934	7.28074
MAST3	7.09065	6.73714	6.9465	7.04808	7.11282	9.32725	7.64885	8.76239	8.36977	7.86818	8.29173	8.76417	9.23634	8.57858	8.82597	8.55966
MB21D1	5.43506	5.33257	5.1557	4.93567	5.75185	6.6306	6.45091	6.78845	6.6532	7.50938	7.12918	6.54725	5.82127	5.99055	6.19951	6.60099
MBNL2	9.43502	8.82162	9.44164	8.7671	9.55745	11.2491	9.84029	10.5023	9.27748	9.23923	9.92391	10.2741	10.2801	10.5641	10.9018	10.5472
MCIDAS	4.97046	4.5175	4.26801	4.84749	4.89587	6.04383	6.66336	6.18825	6.92903	6.27522	6.34863	5.97696	6.14223	6.03934	5.93741	6.02429
MECOM	5.25208	5.72482	6.17569	5.95288	5.54341	11.0959	11.0456	11.2931	11.0097	10.6497	11.654	12.0567	12.2919	11.978	11.5172	11.8418
MEGF6	6.31833	5.60996	6.50626	5.86871	6.33806	7.47495	8.24869	7.38637	7.10096	8.57663	9.01024	7.95768	8.63435	8.83351	9.44576	8.80184
METAP1D	6.04878	5.40968	5.50505	5.97965	5.39455	6.40376	6.51098	6.81239	6.52483	6.96351	6.24439	6.36795	6.66856	6.35441	6.66226	6.49723
METTL7A	6.9784	5.92419	6.20235	6.10527	5.5885	7.80905	8.12069	8.38933	8.19787	6.47576	9.60764	9.96036	9.86824	9.99519	10.0313	10.279
METTL7B	4.97046	4.62041	4.90057	5.08219	4.63241	6.52957	5.99408	6.60781	5.86302	5.48612	8.48313	8.41325	9.36892	8.06235	9.01662	8.57197
MGMT	7.23394	7.46596	6.97626	7.31345	6.85351	8.55648	8.52087	8.53645	8.24446	8.54171	8.78741	7.84172	7.43482	7.97312	7.73357	8.18494
MGST1	5.25208	5.84529	6.46389	5.95288	5.67325	12.4432	10.8037	11.7318	11.0909	11.6357	10.7603	10.7687	10.478	9.45243	10.9947	10.5729
MGST2	8.07727	7.49896	7.70476	7.79919	7.39701	8.40396	9.19422	8.79779	9.7447	9.16328	8.86559	9.66442	9.46844	8.84294	9.75339	9.60926
MGST3	9.53942	9.36143	8.89736	9.5447	8.65596	10.7916	10.4114	10.7997	10.0733	11.0224	10.5223	10.5863	10.468	9.90057	10.48	9.83335
MID1IP1	8.39907	9.52771	10.4545	10.4275	10.2667	11.9259	10.8108	11.5216	11.4137	11.8516	11.2219	10.8291	10.5611	10.8778	11.5611	10.9924
MIR29C	4.53576	5.15467	4.78586	5.14555	4.78199	5.45434	5.66442	5.23437	5.82421	5.14175	5.12142	6.17841	6.22612	6.79325	6.26524	5.97088
MIR4680	5.18151	5.40968	4.90057	5.40511	5.21745	6.67166	6.7397	6.22585	6.27836	6.34558	6.00575	6.10175	6.30478	6.83276	6.53844	6.5151
MIR4707	5.01793	4.5175	4.78586	4.93567	4.63241	5.87934	5.47077	5.4776	5.78404	5.41144	5.9098	5.0095	4.91434	5.12345	5.41373	5.09162
MIR4800	4.86334	5.33257	4.90057	4.7422	5.21745	5.33478	5.94907	5.02201	5.74238	5.48612	5.65495	5.83759	5.9034	5.9397	5.82792	5.82575
MIR671	6.2118	6.1337	6.3748	6.36333	6.29047	7.09657	6.32179	7.10988	6.82531	7.55247	6.87094	6.56114	7.10931	7.12406	6.48548	6.5151
MLPH	6.5516	8.49113	7.01972	7.89844	6.40631	9.39382	9.93744	8.7802	10.1291	8.87465	11.0611	11.572	12.7121	11.0244	13.2108	12.3076
MOCOS	6.8815	5.82885	6.22847	6.24087	6.49208	7.48247	6.96701	7.05131	6.97808	7.67438	9.09024	8.75259	8.9652	8.30535	8.98959	9.05648
MRPL45	8.31685	8.10112	8.25043	8.67353	8.28383	9.48363	9.32373	9.34401	9.47399	9.38009	9.60368	9.15105	9.18848	9.40865	9.35869	9.28527
MSMO1	7.93459	8.23495	8.98224	8.67353	9.48212	9.80743	10.2495	9.79553	9.747	10.0095	11.9319	12.7788	11.7895	11.6398	12.4021	11.8727
MSRB1	7.98121	7.86627	8.42968	8.31172	9.1339	10.0593	9.3612	10.3077	9.57086	10.6578	9.79627	9.51333	9.68561	9.96817	8.56696	9.28028
MTERF2	6.3561	6.01239	6.48524	6.38265	6.4499	6.92873	6.89168	7.35465	7.18645	6.82758	7.47515	7.33166	7.13011	7.78253	7.61974	7.47883
MTIF3	7.78043	8.15499	7.73933	8.47867	7.78769	9.36796	9.04705	8.81517	8.94925	9.54405	9.50954	9.16639	9.111	9.24044	9.40032	9.27778
MTMR11	6.14034	6.76906	7.14247	7.19236	6.40631	6.28273	7.5558	8.358	8.33946	7.6349	8.51727	9.04598	8.35048	7.42525	10.3167	8.94743
MTMR9LP	5.65761	4.92328	5.64137	5.57058	5.39455	6.99409	6.6502	6.94783	6.59056	6.89723	7.3079	7.76268	7.56172	6.77982	7.82363	7.94661
MTUS1	10.7693	10.3951	9.82976	9.6256	10.3578	12.5425	12.0131	12.0581	11.7675	11.2649	11.0026	12.0074	11.8086	12.1335	11.2166	11.6369
MUC1	9.41122	12.0084	10.4428	10.6783	9.81675	13.1909	14.5984	13.9467	14.8209	13.8115	13.4033	15.2548	14.8768	14.7172	13.9046	14.1512
MUC3A	4.53576	5.93935	6.66335	7.34215	6.07989	6.77541	8.19711	7.56299	9.40559	8.41619	7.73818	9.69796	10.3728	9.68164	9.75071	9.28775
MVK	7.86583	8.32118	8.25639	7.91749	7.31991	9.61457	9.85279	9.19722	9.49059	8.7518	10.0302	9.7714	9.2006	8.824	9.54034	9.29765
MX2	5.8417	6.26747	6.52694	6.05657	6.85351	6.02167	7.49258	8.07916	7.05615	8.8634	8.56699	8.98548	10.5394	9.23329	6.40182	6.89832
MXD4	8.89579	9.05293	9.41535	9.24325	9.00434	10.1727	10.1828	10.118	10.2031	10.31	10.0324	9.9828	10.3049	10.4141	9.7291	9.82995
MXRA5	4.80124	5.45779	6.93137	6.51044	5.54341	8.85207	8.81362	11.1569	10.9894	10.3017	11.0131	12.3203	12.2182	13.5609	11.5164	11.8333
MYB	4.73045	4.69908	4.99653	4.26801	4.26801	6.14899	6.43546	5.98097	5.6991	6.12159	7.21086	7.11017	6.86971	5.50082	7.48946	7.19724
MYBL2	5.1438	5.30535	5.22441	4.7422	5.07445	8.50254	8.4891	8.55036	7.10096	7.90175	10.452	9.71444	8.48362	5.71062	8.68974	8.85315
MYO7A	5.78364	5.79523	6.00238	6.4572	5.33932	7.35709	6.7883	7.81572	6.52483	6.37937	6.66699	5.90935	5.63657	7.76931	6.88022	7.73559
MYOM1	6.15496	4.96769	5.1557	5.40511	4.78199	8.52436	8.04484	7.71996	8.09988	6.37937	9.98374	7.60308	6.54758	6.46147	7.89373	6.85767
NAPA-AS1	4.73045	4.92328	5.1557	4.84749	4.26801	6.24594	5.87819	6.52226	5.65404	5.8979	5.18275	5.99867	5.60249	5.67841	5.54118	5.50501
NAPSA	4.64612	5.33257	4.90057	4.93567	4.78199	5.41614	6.37173	5.23437	7.17256	6.08003	5.70737	5.52623	5.79253	5.71062	5.89484	5.85626
NAT1	6.36845	6.3349	6.25405	6.15213	6.55292	6.95086	6.98779	7.1843	6.77034	7.43451	7.23706	6.82388	6.9543	7.34688	6.51223	7.02575
NDUFB5	7.16754	7.33088	7.07562	7.56097	7.01769	8.56001	8.66367	8.24263	8.52862	8.43915	9.45896	10.0386	9.93498	9.75171	9.76671	9.70906
NEAT1	13.566	13.7195	13.4348	13.8169	12.707	16.0127	15.4849	15.1949	15.2047	14.6928	14.6819	15.814	15.6541	15.6705	14.8291	16.1543
NEFM	5.7432	5.15467	5.08042	4.93567	4.99115	7.21033	6.15905	6.46198	6.27836	5.73993	12.872	10.4764	9.70954	8.83035	5.37907	8.28321
NETO2	5.96684	5.64962	6.22847	5.08219	5.71325	7.35709	5.85357	7.96919	5.39376	7.93455	9.97534	8.87241	8.33293	9.13944	9.41394	9.56076
NEURL1B	4.86334	4.96769	5.3471	5.25887	4.89587	6.71151	7.84105	7.57676	7.00984	7.04719	7.9317	8.16902	6.80592	5.28436	8.42933	7.9592
NIPAL2	6.77722	6.19628	6.88497	6.8196	6.42829	8.17459	8.48552	8.05979	8.56049	7.98759	8.6539	8.29833	8.62718	8.44019	8.06827	8.15791
NIT1	7.61738	8.29212	7.60508	8.65858	7.73806	8.95194	9.25625	8.73221	9.47954	9.41518	9.28575	9.17291	9.04802	9.17722	9.44576	9.36278
NMRK1	7.00159	7.54931	7.63297	6.83335	7.40768	7.78503	8.56894	8.53645	7.59167	8.92966	8.13546	8.35311	7.96786	8.08912	8.9363	8.20619
NNT-AS1	5.94975	5.56874	6.17569	6.12892	5.78915	6.69836	6.32179	6.68821	6.5471	6.75417	6.9751	7.6352	7.36681	7.09218	7.63741	7.0853
NOSTRIN	5.40697	6.50882	6.44218	6.6109	4.99115	8.92215	8.48552	8.83802	7.84688	8.12639	9.13893	9.31926	9.52924	8.34582	10.2443	9.64653
NPDC1	6.00028	7.03352	8.03163	7.31345	7.09962	7.76675	9.09702	9.45523	8.74276	9.43811	10.6127	10.7228	10.6591	10.774	10.2809	10.4782
NPRL2	8.0844	8.49808	7.98928	8.20752	7.50029	9.17722	9.44071	9.22347	8.925	9.47183	8.88693	8.75549	8.7511	8.55195	9.07566	8.91561
NQO1	6.85617	5.70651	5.76222	5.92549	5.75185	8.42732	6.43546	7.56299	7.8382	6.64966	12.724	12.6642	12.9599	11.8615	12.7435	12.6005
NR0B2	7.72203	6.64525	6.86915	6.86043	6.55292	9.53637	7.68065	8.27656	8.7838	7.25423	9.90475	9.62533	9.8743	10.4225	9.37792	9.93356
NR1H3	6.59367	6.80025	6.5473	6.77751	6.1896	7.18275	7.57626	7.44774	7.68194	7.64818	6.79443	7.87429	7.61384	7.07052	7.10284	7.27057
NR3C2	6.68374	7.12776	7.07562	7.25421	6.53295	8.48039	8.71032	7.71996	8.66187	8.13581	7.74905	7.52288	7.81776	8.13609	7.99282	7.49632
NRSN2-AS1	5.43506	5.12089	5.22441	5.35893	5.28051	6.14899	5.77638	5.61129	5.90057	5.55558	6.1068	6.66737	6.57887	6.47849	7.48295	6.72787
NUDT16P1	6.78622	6.57423	7.14247	6.92587	7.07285	8.18377	7.64885	8.31786	7.47289	8.345	8.12995	7.97279	8.0072	7.91439	8.53299	8.22714
NUDT18	6.79517	7.20456	7.06186	7.13863	7.29708	8.74164	8.93113	8.66349	7.95513	8.78202	8.28926	8.70532	7.83663	8.15648	7.45659	8.07364
NUDT19	6.3928	5.82885	6.14844	6.80572	6.42829	8.4503	8.21451	8.65063	8.81493	9.23488	8.03869	8.24138	8.49154	8.03506	7.68913	7.68327
NUDT7	5.01793	5.00924	5.2879	5.60804	5.44673	6.61663	6.99807	6.68821	6.25092	6.70293	6.9305	7.03426	6.81892	6.62254	7.24907	6.77253
NUDT8	5.98368	5.33257	5.55251	5.83925	5.44673	6.55923	6.09975	5.98097	6.69339	6.56555	7.97238	7.83622	8.00164	7.09218	7.34591	6.98874
NXN	6.29252	7.11556	7.23097	6.77751	7.25028	8.52436	9.1964	9.8859	10.5399	9.14481	10.151	10.0808	10.3643	10.8437	10.1159	10.0755
NXPE3	6.67403	6.35661	6.42011	6.49293	6.40631	7.82679	7.23294	7.57676	6.84315	7.18246	7.74543	6.78934	7.02287	7.82147	6.55135	7.3305
OBFC1	9.78241	9.59503	9.76672	9.58867	9.17462	11.4087	10.0908	10.5218	10.0417	10.2744	10.2198	10.2111	10.16	10.1102	10.5033	10.0841
OLFM2	6.04878	5.58956	6.22847	5.01285	5.33932	7.95597	7.724	7.35465	7.75762	7.3716	7.09512	7.37051	9.04533	8.51303	7.0856	8.37985
OLFM4	6.93081	8.04197	10.0352	8.19719	9.76029	6.97264	12.3521	11.9092	11.2192	8.27009	16.7146	19.0748	15.3714	18.9941	13.3621	17.8616
OLMALINC	5.01793	5.30535	4.99653	5.53171	4.26801	5.5608	5.57212	5.72988	5.78404	5.84762	7.62857	7.97279	7.34043	7.31059	8.17648	7.44319
OMA1	5.53999	5.72482	5.2879	5.74601	5.1492	6.18867	6.56843	5.78469	5.86302	5.68192	8.22868	8.57659	8.66619	8.52872	8.78198	8.68207
ORAI3	7.32797	7.94666	7.96033	7.87264	7.4288	8.92488	8.8193	8.63113	7.97108	8.59037	8.82192	9.54383	8.97087	8.92522	9.28836	8.82601
ORMDL3	9.21659	9.04347	9.23771	9.05647	9.3407	12.1454	10.9172	11.6964	10.1554	11.9197	10.6077	10.7147	11.3135	11.8471	10.5464	10.7199
OSER1-AS1	5.70124	5.95432	5.3471	5.20416	5.44673	6.84832	6.9027	6.43077	5.74238	5.99242	6.47265	6.38387	6.16374	6.56044	6.87011	6.28261
P3H3	6.00028	6.78474	6.73548	6.21926	5.82526	7.60449	7.89073	7.40197	8.07798	7.20075	8.78216	9.34451	8.24651	9.91999	9.12824	9.16869
P4HB	13.3688	14.6366	13.9137	14.4643	14.0322	15.6548	15.3136	15.2348	15.254	15.4477	15.245	14.9907	14.9041	14.8074	14.8366	14.8608
PAK1	9.73021	9.12044	9.34468	9.60044	9.60174	10.3669	9.97606	10.4808	10.7474	10.7928	10.1111	10.4327	10.0691	9.72986	10.7152	10.2385
PAM	6.15496	7.57161	6.77015	7.48605	7.59652	10.2335	9.66064	9.61573	10.2148	9.96025	11.677	12.3149	12.574	12.8689	11.8652	12.2412
PAQR4	8.17397	8.65761	8.09953	8.02085	8.87341	8.29809	9.10402	9.77794	8.74276	10.6431	10.949	10.4685	10.1121	9.77159	10.177	10.0464
PARD6G	5.1438	4.5175	4.99653	4.93567	4.99115	6.31849	5.82841	6.29785	6.07231	6.27522	6.11886	5.81265	5.70164	6.06301	5.65443	5.46245
PARVB	4.80124	5.08554	5.50505	5.44915	5.86027	8.66191	7.92821	8.88814	8.7657	9.27364	7.48823	7.08219	7.35807	7.62253	7.02351	6.84384
PAXIP1-AS2	5.37802	5.30535	5.3471	5.44915	5.54341	5.9991	5.60379	6.10948	5.86302	6.31089	6.23349	6.35183	6.77954	6.93285	6.79719	6.5673
PBXIP1	9.41967	9.38408	9.72239	9.55279	8.88479	10.5522	10.7908	10.3077	10.5701	10.3346	10.8938	11.1419	11.8792	12.5084	11.0431	11.2536
PCBD1	9.10755	8.78424	8.81924	9.33533	8.66039	10.8502	10.0346	10.4515	10.438	10.5268	11.1273	10.308	10.4958	10.4056	10.3039	10.1096
PCDH1	8.7199	9.64171	9.61564	9.80914	8.71668	10.3012	10.4393	11.0388	10.8421	9.79254	11.4672	11.6001	11.8018	11.3614	11.4337	11.4516
PCDHGA1	7.47737	8.29479	8.43494	8.05562	8.62008	9.74854	9.77898	10.5095	10.1291	10.5357	8.98914	9.30547	9.89977	9.81375	9.0778	9.36513
PCDHGA10	7.55686	8.3342	8.49655	8.20752	8.69529	9.79853	9.81352	10.5411	10.1743	10.5357	8.9861	9.49089	9.90718	9.92444	9.0927	9.38384
PCDHGA11	7.48281	8.30805	8.46607	8.07269	8.64261	9.76235	9.78334	10.5218	10.1502	10.5357	8.99218	9.34259	9.91013	9.81694	9.10114	9.38617
PCDHGA12	7.53086	8.3054	8.44017	8.07833	8.63813	9.74081	9.77021	10.5077	10.1309	10.5214	8.99066	9.30745	9.89531	9.82648	9.1589	9.3908
PCDHGA2	7.48281	8.29479	8.43494	8.05562	8.62462	9.75316	9.79779	10.5428	10.1484	10.541	8.9952	9.30943	9.89531	9.81055	9.07566	9.36748
PCDHGA3	7.46642	8.28945	8.43494	8.05562	8.62008	9.75929	9.78769	10.5183	10.1449	10.525	8.9861	9.30349	9.89382	9.82172	9.07566	9.36983
PCDHGA4	7.5097	8.29745	8.43494	8.07269	8.63364	9.7654	9.80353	10.5254	10.1467	10.5339	8.9861	9.30547	9.9057	9.81055	9.08846	9.37919
PCDHGA5	7.48823	8.28945	8.44017	8.07833	8.64708	9.75162	9.78914	10.5183	10.1344	10.5268	8.98763	9.30745	9.8968	9.81055	9.0842	9.36983
PCDHGA6	7.5097	8.32118	8.45059	8.09514	8.66479	9.76996	9.79347	10.5289	10.1432	10.5321	8.9952	9.30943	9.90274	9.81854	9.0842	9.36983
PCDHGA7	7.46642	8.31594	8.46093	8.06133	8.64708	9.76082	9.77606	10.5095	10.1344	10.5268	8.9861	9.30547	9.8968	9.81694	9.07994	9.37686
PCDHGA8	7.48281	8.29212	8.44539	8.07833	8.62008	9.74236	9.76139	10.5023	10.1309	10.5232	8.98914	9.30745	9.89382	9.81055	9.0778	9.36513
PCDHGA9	7.55686	8.31856	8.46093	8.11724	8.65153	9.75623	9.78334	10.5394	10.1432	10.5304	8.98763	9.3173	9.89829	9.84223	9.09058	9.3908
PCDHGB1	7.48281	8.30805	8.45059	8.07269	8.64261	9.74854	9.77314	10.5394	10.1362	10.525	8.9861	9.30349	9.8968	9.81375	9.0842	9.36983
PCDHGB2	7.50437	8.32118	8.45059	8.07269	8.66479	9.76996	9.81352	10.5306	10.1623	10.5427	8.9861	9.30349	9.90274	9.81055	9.08846	9.37218
PCDHGB3	7.50437	8.32379	8.44539	8.08396	8.65596	9.75469	9.76875	10.513	10.1291	10.5339	8.9861	9.30547	9.89382	9.83122	9.0778	9.36983
PCDHGB4	7.53086	8.31856	8.50656	8.139	8.66919	9.76082	9.77898	10.5289	10.1692	10.5392	9.06022	9.34066	9.89382	9.81375	9.0927	9.37919
PCDHGB5	7.84915	8.49808	8.77024	8.3588	8.86195	9.89219	9.87885	10.6738	10.33	10.648	9.09307	9.4067	10.0505	10.0827	9.18296	9.46736
PCDHGB6	7.59248	8.329	8.49151	8.139	8.66919	9.79853	9.82908	10.5446	10.1778	10.5463	8.98914	9.32513	9.90126	9.81854	9.09058	9.39542
PCDHGB7	7.48823	8.34195	8.4763	8.08396	8.66919	9.78055	9.83469	10.5669	10.1657	10.5498	8.99973	9.34066	10.0927	9.82489	9.16897	9.44303
PCDHGC3	7.8864	8.76133	8.78676	8.44854	9.09527	10.4056	10.3431	11.0064	10.5063	10.9814	9.54505	9.91701	10.4479	10.356	9.58313	10.0712
PCDHGC4	7.46642	8.28945	8.43494	8.05562	8.62008	9.74081	9.75844	10.5077	10.1273	10.5196	8.99822	9.31337	9.90126	9.81055	9.07994	9.36983
PCDHGC5	7.47737	8.29479	8.43494	8.06133	8.62008	9.747	9.77021	10.5077	10.1344	10.5268	8.9861	9.30349	9.89977	9.81215	9.07352	9.36513
PCK2	8.16391	8.21256	9.01764	8.71748	8.62914	10.1716	10.0719	9.65802	10.3099	9.65257	9.24058	9.97287	9.98344	8.98894	11.6653	10.9262
PCMTD1	6.4048	7.23863	7.4251	7.27424	7.96336	8.60164	8.9153	8.38933	8.70526	9.16328	9.19921	9.95281	10.1095	10.7085	10.164	10.2178
PCSK6	4.64612	5.18707	5.2879	5.57058	5.07445	8.00349	7.53504	7.70753	7.94709	7.79857	9.01173	8.93519	8.92777	8.92522	8.67283	8.632
PCSK9	4.80124	4.62041	5.68316	5.08219	4.99115	9.09226	6.25203	7.49207	5.86302	6.20075	11.9281	12.4007	11.3312	10.543	11.7435	11.2618
PCTP	7.91471	7.40254	7.21866	7.60879	7.0863	8.66191	8.48552	8.41238	7.98685	8.54171	8.72494	8.95552	9.02639	8.90433	8.80284	8.95997
PDCD4	8.38184	8.89885	9.00712	8.90012	8.89982	11.4358	11.1624	11.0264	10.94	10.2422	10.8553	11.4917	11.7794	12.1689	11.3313	11.6034
PDCD4-AS1	5.28528	5.18707	5.2879	5.35893	4.89587	5.71707	5.47077	5.78469	5.55776	5.62063	6.41687	5.78715	5.9034	6.96858	5.37907	5.94325
PDE11A	5.34815	5.60996	5.76222	5.97965	4.89587	6.67166	7.9953	6.55139	7.93087	6.59418	6.05732	6.84644	6.37889	6.57624	7.74988	7.46112
PDE3B	4.53576	4.69908	5.08042	5.01285	4.78199	7.07667	7.349	7.1843	7.3056	7.04719	7.0424	7.64785	7.30447	8.21596	7.24134	7.82792
PDE4D	5.7636	5.92419	5.22441	5.25887	5.5885	5.95264	7.29217	6.71398	6.38263	6.37937	8.16811	9.36744	9.43397	9.57819	9.91045	9.38152
PDGFA	8.56589	9.26033	8.34286	8.24311	8.08057	10.8709	8.9978	10.2684	8.90448	9.76561	10.8169	10.1671	11.4696	10.218	9.93071	10.3662
PDK2	7.56713	6.76906	7.15546	6.9512	5.99066	8.91392	8.5957	8.84931	8.05574	8.73336	8.59322	8.81235	9.35598	9.51077	8.54543	9.02701
PEAR1	5.8417	6.04041	6.25405	5.92549	5.78915	7.00468	5.74943	7.01085	6.78891	6.08003	7.46195	6.90124	8.1445	6.65254	8.10245	7.54752
PEX11A	7.20776	6.83073	6.78716	7.20286	7.15167	9.48733	7.8578	7.66955	8.09262	7.78663	7.66733	8.20778	8.31963	7.60026	7.94649	8.06784
PEX7	7.30966	7.16964	7.08925	7.51984	6.96023	8.49888	7.88529	7.86128	7.94709	7.956	8.34738	8.27825	8.54963	8.38086	8.32121	8.13037
PGC	6.89814	6.74519	6.44218	5.80901	5.54341	11.1335	7.98518	6.73926	6.92903	6.23854	17.0592	17.8356	18.5966	17.2008	16.7878	17.7072
PGM1	9.25642	10.1099	10.0318	9.40855	9.98985	11.7981	12.2011	12.5069	11.7481	12.4206	11.2456	11.8607	11.3079	11.9836	10.9764	11.2943
PGM2L1	7.63699	7.68225	8.31461	7.69249	7.99884	9.54882	9.61731	10.2995	8.96915	10.148	10.1236	9.0949	9.67524	10.4423	8.98959	9.46077
PHYHD1	6.19783	5.74285	5.45522	5.67922	5.54341	9.16803	8.20148	8.22536	7.6325	8.49135	8.50669	9.04835	6.76616	8.44433	8.78198	7.80714
PHYHIP	5.10417	5.15467	4.90057	5.3103	4.99115	6.04383	5.53945	5.88696	5.19467	5.55558	5.52151	5.70697	5.56727	5.64521	5.34308	5.46245
PHYHIPL	5.28528	5.60996	5.79974	5.14555	4.63241	7.44448	6.9459	7.6039	7.34316	7.3225	9.69578	8.14703	5.53081	9.52256	8.2808	9.06231
PIGP	6.11057	6.83073	6.44218	6.70433	7.00355	7.76061	8.21018	7.28898	7.5708	7.93455	7.75625	7.77424	8.01824	8.18653	7.87405	8.00244
PIGZ	5.65761	5.64962	5.87127	5.74601	5.95938	6.42017	7.06794	7.09063	6.96192	6.91968	6.98136	6.54725	7.32257	7.62987	6.2328	7.10842
PIK3C2B	7.49363	7.13382	7.12936	7.39785	6.83756	7.89565	8.14813	7.95876	8.66676	8.46921	10.0922	10.6861	10.7994	10.3875	10.4172	10.2602
PINK1	9.71885	9.3098	9.66555	9.88644	9.32687	10.8168	10.5888	10.5041	10.8038	10.9618	10.9171	10.0773	10.5788	11.0429	10.1055	10.6637
PIP5K1B	6.2118	7.71462	6.66335	7.74328	6.4499	7.95059	10.2683	9.28292	11.0652	9.71958	8.38022	9.06715	9.53116	9.62448	9.60851	9.31482
PKIB	5.06234	5.54751	5.22441	5.44915	5.21745	7.91788	7.53504	7.25495	8.09262	7.3225	8.56699	8.58967	7.87971	6.65254	7.81848	6.9378
PLA2G16	8.64255	7.81874	8.68908	6.79169	7.25028	10.0292	9.90311	9.92639	9.55779	9.71646	10.2262	9.60297	10.0744	9.65513	9.88136	10.1124
PLA2R1	4.64612	4.87541	4.78586	5.35893	4.63241	5.14542	6.3553	5.61129	6.61177	5.68192	7.17334	7.72741	7.4997	7.99596	6.80785	7.09691
PLAGL1	8.44677	9.54902	9.22566	8.192	9.58093	9.94425	10.0025	10.0414	8.59166	10.9176	9.23035	10.2639	9.98764	9.21403	9.92002	9.57914
PLB1	6.09541	5.64962	5.59788	5.77795	5.1492	6.43637	6.8467	6.33239	6.22286	5.99242	8.67294	10.166	9.50014	8.86782	7.96055	8.50932
PLBD1	6.54087	6.61021	6.9465	6.91303	6.8051	8.5062	9.04705	9.52018	9.82106	9.38009	8.68799	8.09741	8.39765	8.39378	8.02882	8.06784
PLBD1-AS1	4.97046	4.5175	5.1557	5.08219	4.99115	5.52655	5.27392	6.14949	6.22286	5.24131	6.06988	5.62045	5.53081	5.88656	5.62724	5.72898
PLD3	9.90969	10.4068	10.2059	10.1358	9.84223	11.5374	11.3553	11.5216	11.132	11.4971	11.9976	11.5154	11.8728	12.1396	11.7935	11.6495
PLOD1	8.92773	8.36242	8.00354	8.19719	8.11328	8.85207	9.59762	9.29535	9.51785	9.43431	11.9044	12.1957	12.2418	12.058	11.5414	11.5701
PLXNA2	7.93459	8.1783	8.26232	7.94249	8.18888	9.77148	9.28731	9.9317	10.1743	9.4829	10.0499	10.2153	10.5085	10.1998	10.7751	10.4057
PLXND1	7.23394	7.29363	7.73077	7.36096	6.53295	8.61526	10.3771	9.34799	10.2607	9.42286	9.57062	8.29833	9.78867	9.18466	8.90529	9.05356
PNCK	4.64612	4.26801	4.63516	4.84749	4.26801	4.89313	8.19272	5.23437	7.75762	6.75417	4.26801	6.99468	7.22965	4.83266	7.06814	7.67563
PNPLA7	5.94975	5.90883	5.1557	5.53171	5.21745	7.5976	7.26709	7.28898	6.99405	7.23663	6.75818	7.02447	6.73899	6.99189	7.54677	7.67563
POC1A	5.98368	5.98371	5.3471	6.21926	5.44673	7.00468	6.66336	6.22585	6.5471	5.84762	8.9952	8.72026	7.76619	7.22534	8.62966	8.41675
PODXL	8.62071	6.37796	7.15546	7.39785	7.05926	10.8857	9.54548	11.0824	10.0604	9.69124	10.2649	10.1919	10.3194	10.2384	10.2309	10.4261
PODXL2	6.38068	5.76058	6.12058	6.28301	5.95938	8.58444	7.86886	7.70753	8.21134	8.02864	9.36972	8.60263	8.64859	9.01699	7.85911	8.09089
POLD4	9.07406	10.0035	9.36679	10.2719	9.08872	11.091	10.5888	10.5703	10.6743	10.9311	10.2799	10.4391	10.484	9.46876	10.8357	10.2526
POMC	5.40697	5.12089	5.50505	5.77795	5.49624	6.61663	5.07619	6.63515	7.48411	7.3225	7.41702	5.81265	4.72693	6.47849	5.65443	6.63385
PON3	4.86334	4.69908	4.90057	4.7422	4.63241	6.37033	6.23397	5.9349	6.19417	6.62221	10.0766	9.75266	9.76766	9.86554	8.47235	9.03296
POU2AF1	5.37802	5.40968	5.2879	5.25887	4.78199	5.62609	5.72182	5.78469	6.52483	5.48612	5.56142	5.65007	5.27778	6.31667	6.77562	7.18644
PPARGC1B	6.76816	6.10776	6.52694	6.17491	6.4499	8.05951	6.86937	7.53505	7.17256	6.96351	6.9498	7.76268	7.82408	7.10289	7.03255	7.06178
PPFIA3	6.80405	6.35661	6.42011	6.28301	6.40631	7.56968	7.25012	7.40197	7.50629	7.40341	7.14035	8.09741	7.32257	7.15523	7.03255	7.47001
PPFIA4	5.01793	7.38243	6.42011	5.08219	6.70275	4.71175	10.1938	7.50654	7.2539	8.78202	5.47997	9.72335	8.02373	5.64521	8.7846	7.73559
PPFIBP2	8.19057	8.01631	7.43573	7.37028	7.0863	8.58444	10.1916	9.55847	8.90034	8.92426	9.34978	10.6823	9.82666	8.87089	10.314	9.7511
PPOX	6.66424	6.99395	6.71781	7.01254	6.51267	7.91236	7.38823	7.70753	7.59167	7.75019	7.7987	7.91138	7.92153	8.33245	7.94649	8.0966
PPP1R36	4.73045	4.82316	4.99653	5.01285	4.78199	7.36526	7.40362	7.1843	6.99405	6.56555	6.69808	6.54725	6.66856	6.79325	6.60179	6.47911
PPP1R3C	6.01667	8.06717	6.44218	5.53171	5.67325	6.67166	10.3906	9.34401	7.11558	7.72537	6.26593	9.18587	7.18077	7.85937	9.26226	8.59628
PRDM1	4.26801	4.92328	5.72339	5.80901	5.63172	5.85385	6.01596	6.96916	6.96192	7.35542	6.59429	8.33767	8.32407	7.80861	8.24686	8.18494
PRKCDBP	4.73045	4.62041	5.08042	4.93567	4.78199	8.45788	7.47814	8.57098	7.99467	9.04872	10.8259	9.47514	4.26801	9.03357	7.04153	8.23233
PRPH2	4.73045	5.00924	4.78586	5.01285	5.21745	7.09657	6.7397	6.14949	6.43176	6.96351	6.22248	5.73434	7.29533	7.01481	6.07546	6.07544
PRPS2	9.31644	8.18407	8.6216	8.56544	8.93673	10.5074	10.3509	9.78676	9.84277	10.0646	10.4657	10.4904	9.75294	10.136	10.187	10.3768
PRR15	6.49706	5.77804	6.30372	6.34372	5.75185	7.52675	7.17107	7.38637	7.40362	8.15446	9.52949	9.27346	8.93939	8.63041	8.93157	8.50932
PRR15L	6.44017	5.72482	5.1557	6.43896	5.21745	8.39214	6.58241	7.44774	6.47912	5.62063	10.9385	11.3041	11.0877	10.5285	11.0132	10.898
PRRG2	7.35796	7.40752	8.04547	7.74328	7.64229	8.13725	9.17441	8.68886	8.85827	8.91338	8.73404	7.93214	8.17932	8.61212	8.09822	8.38916
PRSS16	5.48891	6.31282	6.50626	6.76319	5.89425	7.98783	7.4488	7.27207	7.33075	7.58049	8.61701	8.5733	8.9595	8.87703	9.34276	8.98164
PSAT1	5.7432	5.56874	6.93137	6.54478	6.40631	10.2191	8.81362	9.61902	9.06471	9.21731	10.5186	10.6177	11.1408	10.899	12.4287	12.2339
PSMB9	6.15496	7.16373	6.90062	7.05973	7.97053	6.28273	8.93637	8.04015	9.14386	9.901	9.12519	8.62504	8.42274	7.62253	8.02437	7.91462
PSTK	6.00028	5.95432	5.50505	5.49128	5.28051	7.0152	6.56843	6.18825	6.43176	6.27522	7.08357	6.30224	6.57887	6.73871	6.48548	6.69725
PTGER4	6.83902	6.55587	5.59788	5.40511	6.16306	8.65204	8.17505	8.11714	7.3056	8.00826	7.90284	8.37218	8.31516	8.46895	8.95273	7.90813
PTGR1	8.49027	7.47546	7.9233	7.96706	7.33119	11.7903	9.94005	10.1157	10.0133	8.56277	9.49252	9.90401	10.2857	9.89906	10.161	10.4227
PTK6	5.10417	5.15467	5.3471	5.60804	5.49624	6.95086	5.53945	5.23437	5.82421	5.79506	8.11885	9.34066	7.79221	8.2962	7.71707	7.52215
PTPN18	9.65832	9.56562	9.42592	9.70584	9.08215	10.3679	10.8837	10.7404	11.374	10.7553	10.785	10.6952	10.4212	10.6053	11.0093	10.7776
PTPN20	4.53576	4.76516	5.08042	5.01285	4.78199	5.77379	5.77638	5.9349	5.93695	5.62063	5.23975	4.57349	7.0988	7.03737	5.37907	7.8141
PTPN22	4.53576	4.92328	4.63516	4.84749	4.63241	4.81043	6.91363	5.54663	6.27836	5.99242	5.34349	6.6416	5.63657	4.99395	7.43649	6.5151
PTPRN2	6.73129	7.57603	7.06186	7.10536	6.93058	9.53459	8.67939	9.04362	9.39387	9.22172	9.52427	10.7228	10.7737	11.0565	11.1419	10.655
PTRHD1	6.98617	6.85316	6.9465	6.9512	6.33806	8.30231	8.2529	8.358	8.69573	8.65713	8.82022	7.86352	7.72623	8.19147	7.553	7.68327
PUS10	5.18151	5.52582	5.76222	5.57058	5.49624	6.83643	6.52558	6.66195	6.40743	6.20075	6.27657	6.28527	6.14223	6.54445	6.40182	6.30366
PYCR1	5.40697	5.96911	6.39765	6.03147	6.31449	10.8219	9.62867	10.3036	9.16816	9.77764	11.2174	11.1909	11.5062	11.0639	12.0546	11.6975
QPRT	4.86334	5.33257	5.59788	5.14555	4.26801	9.14243	9.00778	9.04362	8.70526	8.43915	7.95062	9.24072	8.56096	9.67109	9.38485	9.28028
RAB19	4.91926	4.96769	4.63516	4.93567	4.89587	5.82778	5.43456	5.40339	5.74238	5.33038	5.61852	5.21855	5.27778	5.85906	4.91989	5.09162
RAB26	5.1438	4.92328	5.08042	4.84749	4.78199	6.88336	5.99408	7.23762	5.78404	6.34558	6.86416	8.18206	7.57681	6.79325	7.54677	7.22914
RAB27B	6.26618	7.6109	7.44627	8.15511	7.4496	10.3898	9.29345	9.81866	9.4712	9.91195	8.87712	10.0085	9.68733	8.9747	10.8927	9.77077
RAB3B	5.98368	7.03352	6.39765	7.04808	6.68491	9.29171	8.47835	6.71398	9.68825	7.52389	7.15144	10.1812	9.19818	6.44423	11.3935	9.00299
RAB3D	7.06891	6.54659	7.18109	7.25421	7.17699	11.1839	10.4038	11.6261	9.58896	10.8665	9.81093	10.2609	10.4336	9.86554	10.6499	10.0969
RAB6B	5.01793	5.15467	5.50505	5.20416	5.07445	6.54448	6.86937	6.26236	6.47912	6.53629	6.04463	7.2082	7.86141	8.04604	6.56414	7.5136
RABEP2	8.42171	8.05147	8.11929	7.89844	7.4496	9.37397	8.86673	9.23642	9.37611	9.33601	9.66573	9.16421	9.37748	9.45037	8.9101	9.01805
RABGAP1L	7.92269	7.84087	7.81418	7.84637	7.69533	9.43656	9.52652	9.39877	9.12979	9.1119	10.3093	10.3315	10.5517	10.5679	9.84666	10.1194
RAD54B	6.06452	5.92419	5.90543	5.71312	5.44673	6.81235	6.96701	6.52226	6.27836	6.27522	8.07072	8.10199	7.75961	8.21596	8.11087	8.09089
RAMP1	8.54026	7.74628	7.16834	7.18177	6.94549	10.9904	9.68572	10.1525	9.91013	9.55458	11.8136	9.68128	10.2063	10.6471	10.2911	10.7364
RARRES3	5.21755	5.86151	5.72339	5.40511	6.5726	7.40543	9.12481	8.8094	8.1143	9.85348	7.78117	7.38575	8.1645	8.2916	8.02437	8.17419
RASGEF1A	5.43506	5.54751	5.93864	5.83925	5.44673	8.56001	7.49975	8.43507	6.99405	8.03872	7.95687	8.61867	7.4595	7.51547	7.40234	7.5136
RASIP1	5.46235	4.96769	5.3471	4.84749	5.1492	7.97199	6.59625	7.49207	6.84315	7.6349	7.35639	8.72323	8.34173	7.37349	7.78723	9.12206
RASSF6	7.92269	7.84818	8.08621	9.0072	7.92697	9.25744	9.74657	9.52722	10.4967	9.72581	9.68177	10.397	10.486	10.0245	10.6039	10.5729
RBBP8NL	4.80124	4.92328	4.99653	5.01285	4.78199	5.37635	4.88231	5.78469	5.55776	5.14175	8.57105	7.86352	7.77926	8.39378	7.24134	7.54752
RBL2	8.54026	8.81051	8.56043	8.91905	8.54551	10.0342	9.79779	9.48084	9.66406	9.57541	10.1523	10.7529	10.6705	10.5148	10.9522	10.7491
RBM26-AS1	5.5646	5.93935	5.79974	6.12892	5.28051	6.6306	6.63692	6.52226	6.00653	5.99242	5.6727	6.04096	5.73277	6.37288	6.83934	5.88598
RBM43	6.54087	6.32391	6.5473	6.36333	6.33806	7.85012	7.28386	6.66195	6.35734	7.38759	7.90608	7.67898	7.79864	7.59276	7.23356	7.11984
RCN3	5.28528	5.43403	5.22441	5.44915	5.21745	5.33478	5.87819	6.33239	6.43176	5.48612	7.46195	6.90124	6.43182	6.39109	6.72013	6.92477
RECQL4	6.89814	6.86791	6.14844	6.40169	5.86027	7.89004	7.38823	7.30569	7.7108	7.3716	10.7871	9.3173	8.24181	7.78253	8.9292	9.12763
REEP1	5.06234	5.00924	6.00238	4.84749	5.28051	7.38147	6.92447	7.69498	6.00653	6.44441	8.50881	6.61532	7.81142	7.38225	6.18253	6.81576
REG1A	9.01582	12.7782	13.5792	12.5273	11.3249	18.5051	19.03	19.72	18.9729	18.9463	15.4267	15.4388	18.5471	18.8014	16.8999	17.7459
REG3A	5.1438	8.46298	9.20432	7.52816	5.78915	11.6002	14.5399	15.8654	13.8918	12.3544	12.9756	9.9414	15.8578	17.1338	13.0824	12.8769
REG4	5.7636	5.70651	5.50505	5.20416	5.21745	7.71682	7.96986	8.18126	7.00984	9.0033	5.7243	9.05307	10.9389	6.29737	13.9273	10.289
REPS2	8.37024	8.16086	8.00354	7.91117	7.50029	9.03524	9.50378	8.84931	9.18866	8.80574	8.07647	8.51964	8.71097	8.51303	8.96666	8.76659
RGS10	4.26801	4.5175	4.63516	4.60407	4.63241	5.24537	5.77638	6.10948	5.82421	6.70293	8.42363	7.79141	7.34043	7.42525	7.96055	7.57244
RGS11	4.53576	4.26801	5.22441	4.93567	4.63241	7.33229	6.07934	7.23762	5.74238	6.91968	5.6727	5.62045	6.12035	5.71062	5.73213	6.19473
RGS14	8.53767	7.96356	7.39274	6.9512	7.65127	9.18863	9.6638	8.65707	8.58652	8.7518	8.56902	8.92749	7.67115	8.27772	8.08119	8.80879
RGS16	5.18151	5.40968	5.1557	5.20416	5.49624	7.04628	5.63454	6.81239	6.6532	6.67656	6.50856	6.33551	6.8318	6.99189	8.12755	7.13116
RHOBTB1	6.79517	6.58332	7.953	6.96369	7.26212	11.6014	10.7212	11.0077	10.2494	11.2966	9.66952	10.133	10.9533	10.1232	10.7505	10.3473
RHOBTB3	9.69239	10.1114	10.2835	10.6043	10.5744	11.3546	11.9553	10.9784	11.7301	10.3608	11.1549	11.3984	10.7648	11.6767	11.1887	11.467
RHOXF1-AS1	5.31726	5.24826	4.63516	4.26801	4.89587	5.90428	6.25203	5.40339	5.78404	5.0275	4.85228	5.73434	4.72693	6.175	5.22549	5.3713
RIN1	8.4189	8.73021	8.20804	8.24812	7.74645	9.75008	9.0543	8.77429	9.42588	9.38796	8.85729	9.6094	9.4824	8.2916	9.6247	8.87317
RIN2	8.41326	8.41481	8.79086	8.08956	8.2665	9.71107	9.79203	10.1388	9.52861	10.1869	9.01173	9.8683	9.72135	9.06078	9.97499	9.45193
RN7SL1	6.62437	6.42985	6.09208	6.91303	6.75489	7.42118	8.51387	7.56299	8.12857	8.60397	7.75983	7.33166	7.69896	7.6873	8.0421	10.8212
RN7SL2	6.72191	7.19302	6.42011	8.28759	7.22627	8.06946	9.36314	7.79238	8.51784	8.71468	7.05429	8.03646	8.0775	8.02954	8.35699	9.79018
RNASE1	5.10417	6.61021	6.9909	6.86043	6.59198	13.3821	11.9938	12.4198	12.7498	13.3815	14.8519	14.2119	12.4571	14.3043	11.6589	13.1575
RNASE4	6.62437	7.48019	6.75293	7.04808	6.73773	8.39214	8.07852	7.86128	8.58135	7.71279	9.162	10.7072	10.3194	8.11019	11.5239	10.7373
RNASET2	7.71283	7.13986	7.62374	7.58508	7.04554	9.55059	8.38549	9.13865	8.40533	8.87465	10.2314	10.506	9.91161	10.1949	9.83785	9.36513
RNF125	4.80124	5.21823	5.1557	5.3103	5.07445	7.91788	7.8184	6.88179	7.08618	6.44441	6.87769	7.86352	8.1445	8.21109	8.41243	7.74291
RNF165	4.53576	4.26801	4.26801	4.26801	4.26801	5.97609	6.51098	4.70661	5.6991	4.70986	6.04463	7.11017	6.26606	5.50082	4.98093	5.50501
RNF170	6.77722	7.16373	7.06186	7.59303	7.07285	7.91236	8.52087	7.54909	8.44002	8.14516	9.02067	9.18157	9.19334	9.29643	9.14058	9.00904
RPP25L	6.95481	7.09705	6.52694	6.90007	6.4499	8.09891	7.53504	7.35465	7.17256	7.62149	8.38254	8.38725	8.41025	8.13609	8.32844	8.20619
RPS27L	8.91981	9.12643	8.65348	8.81507	8.43621	10.4733	10.1718	10.599	10.428	10.6546	11.3443	11.1634	11.1786	10.8686	11.2834	11.298
RPS6KA6	5.37802	5.40968	5.59788	5.25887	5.33932	5.82778	6.37173	5.83697	6.5471	6.47576	4.50789	5.12117	7.30447	6.89617	6.80785	7.4876
RRBP1	12.1767	12.4158	12.2403	12.2735	12.0814	13.1725	13.1797	13.6215	13.1718	13.5268	13.908	13.78	13.7354	13.7324	13.5799	13.5468
RYR2	4.26801	4.69908	4.90057	5.01285	4.78199	8.07934	6.7397	7.27207	7.53891	7.52389	5.7574	5.86201	9.85452	7.12406	9.13853	5.2702
SAMHD1	6.26618	6.43999	6.58712	6.65843	7.43923	7.39749	8.57904	7.96919	7.59167	8.13581	10.4819	9.95785	9.77578	10.5792	8.89803	9.74206
SARAF	11.2031	11.3982	11.5509	11.3803	11.2798	12.6252	12.4429	12.3955	12.0602	12.2611	12.2812	11.9686	12.3312	12.7104	12.1872	12.176
SATB2	5.01793	4.92328	4.99653	5.44915	4.63241	7.09657	6.45091	6.68821	7.04088	6.7288	8.03278	7.73335	7.17078	7.57001	7.10284	7.47883
SCD	5.89698	7.6109	8.37604	8.57742	6.75489	7.64516	9.78043	9.34002	9.88942	7.67438	15.4089	16.6778	15.2551	14.5321	15.5518	15.0241
SCGN	5.01793	6.02648	4.63516	4.60407	4.63241	6.92873	5.92591	5.4776	6.69339	6.23854	6.43573	5.3057	5.79253	6.27778	5.47951	6.5673
SDCBP2-AS1	5.25208	4.87541	5.08042	5.53171	4.99115	6.20805	5.85357	6.63515	6.19417	6.75417	6.14264	6.23297	5.9034	6.25788	6.13015	6.32437
SDR16C5	4.26801	4.26801	4.63516	4.26801	4.89587	5.87934	6.15905	5.32285	5.55776	7.23663	5.6727	5.21855	5.27778	4.59539	5.3056	6.02429
SEC16B	5.94975	5.66892	5.4027	5.83925	5.54341	8.13725	7.2755	7.59039	8.08532	6.96351	8.21833	10.3431	10.2087	9.48089	9.21831	9.71462
SEMA3F	5.63511	5.89327	5.55251	5.60804	5.44673	6.31849	5.97179	6.22585	6.35734	6.20075	12.5567	10.5691	11.2244	13.043	10.6398	11.6083
SERF2	10.849	11.5576	11.2003	11.5445	11.0973	12.133	12.0431	12.4713	12.645	12.8305	11.8283	12.7829	12.9178	12.918	12.6042	12.5442
SERPINA4	6.83036	6.14647	7.7814	6.10527	6.16306	8.6421	9.54377	11.1636	10.2607	10.5357	10.0615	10.6081	10.7343	10.3182	10.6208	10.289
SERPINB2	5.72242	5.72482	6.17569	6.57825	6.13596	5.4911	5.47077	9.15693	8.20462	6.64966	10.3429	9.41406	9.57462	9.27337	5.26647	6.5151
SERPINB6	9.95684	10.7007	10.2452	10.7469	10.3592	11.4034	11.6458	11.4448	11.7025	12.4793	12.2672	11.7561	11.5584	11.4076	11.5286	11.3719
SERPINF1	4.64612	5.08554	5.45522	5.01285	4.26801	8.22883	7.58974	9.89409	8.10711	4.70986	7.07193	9.80816	4.72693	6.06301	9.41732	8.55139
SERPINF2	4.86334	4.92328	4.78586	4.7422	4.89587	5.45434	6.15905	6.18825	6.07231	4.26801	5.97911	5.86201	5.17473	5.12345	6.14786	5.2702
SFTPA2	4.26801	4.87541	4.63516	4.93567	4.26801	5.37635	5.63454	5.61129	5.74238	5.24131	6.56066	5.78715	5.92954	6.33568	4.77466	5.50501
SGSM3	9.65594	9.67982	9.53493	9.73638	9.1497	11.1563	10.8271	11.0764	11.1642	11.6349	11.4753	11.5282	11.721	11.698	11.707	11.6359
SH3BP5	6.48588	7.52664	6.77015	6.92587	6.53295	8.21993	8.62198	8.35006	8.27683	8.77	8.30156	8.0123	7.5076	8.35024	7.6778	7.66796
SH3RF2	9.28289	7.43216	6.12058	7.08273	7.81187	10.805	9.21806	9.00881	8.47389	10.6048	10.0206	9.55885	9.80145	9.91106	9.48014	9.25255
SHC3	6.06452	6.0678	6.03302	6.83335	6.24104	8.01899	6.11984	8.28491	7.04088	7.00598	8.57308	8.77565	7.53878	6.89617	7.11987	7.92107
SIDT1	4.53576	4.92328	4.99653	4.60407	4.63241	5.4911	6.96701	6.90416	7.00984	6.1618	4.80197	6.43049	7.00039	6.23766	6.75369	6.55012
SIX4	6.97058	6.0678	6.32785	5.83925	6.64851	7.30703	8.14359	8.22536	7.02545	8.35309	7.29302	7.73926	7.40123	7.92037	7.54677	7.58065
SKA3	5.25208	5.43403	4.99653	5.20416	4.78199	5.59395	5.66442	5.67221	5.50605	5.68192	8.81509	8.16027	6.76616	5.33187	7.58979	7.66796
SKAP1	4.73045	4.69908	4.78586	4.60407	4.26801	6.22714	5.82841	6.06813	5.90057	6.20075	7.43517	5.58998	4.5932	5.57553	5.91632	5.46245
SKAP2	4.73045	5.12089	4.90057	5.14555	4.78199	6.78783	7.11577	6.99016	7.05615	6.47576	8.43036	8.62186	8.8437	8.40658	8.95273	8.29317
SLAIN1	7.10495	5.95432	6.5473	6.76319	6.82143	8.53156	7.42639	7.89452	6.38263	6.77909	9.31025	9.06948	9.07196	8.91928	9.30124	9.46517
SLAMF7	5.5646	5.30535	5.45522	5.08219	5.07445	6.28273	6.88057	7.23762	6.89532	7.16392	8.88693	5.12117	4.8289	9.81055	5.47951	6.32437
SLC12A8	6.4048	6.29035	6.52694	6.74871	6.96023	8.36416	6.56843	7.95876	7.95513	7.956	8.92235	8.59941	8.92485	8.54038	8.73116	8.67067
SLC15A2	5.43506	5.48099	5.50505	5.40511	5.1492	6.12866	6.5543	6.33239	6.5471	5.79506	6.41687	6.46066	6.43182	7.31059	6.40182	7.00119
SLC1A2	4.73045	5.15467	5.55251	5.14555	5.21745	8.50985	9.08055	8.48665	8.06319	8.05868	6.57758	7.51598	7.45132	7.14491	6.85993	7.4876
SLC1A4	6.33105	6.40934	7.47745	7.07128	6.51267	10.7553	9.81352	10.8871	9.61695	9.92012	10.3606	9.96788	9.88034	9.66402	10.9054	10.6239
SLC1A5	10.6489	9.8016	10.4635	10.669	9.90682	11.4505	11.4966	11.8197	10.5597	12.1976	11.5681	11.7079	11.9123	11.7092	13.0535	12.4052
SLC22A17	4.26801	5.08554	4.99653	4.93567	4.89587	6.28273	6.85808	6.55139	6.33155	6.75417	5.93801	5.65007	6.20567	6.89617	5.80473	6.02429
SLC22A23	8.03373	7.27735	8.00354	8.10623	8.05384	9.35991	8.86398	9.21041	9.63449	8.90242	10.8999	10.7471	11.3073	11.7386	10.8533	11.2025
SLC25A12	5.78364	5.98371	5.08042	6.10527	5.33932	7.49738	7.69317	7.63052	7.74838	7.76244	6.48172	8.3142	8.33293	7.92633	8.53922	7.83478
SLC25A43	6.04878	5.54751	5.90543	5.80901	6.36122	7.45216	7.08727	7.79238	7.6325	7.59429	7.44862	7.11938	7.4595	7.09218	7.62565	7.49632
SLC26A6	7.7716	7.05289	7.45674	7.25421	6.51267	8.25084	8.1706	8.22536	8.59679	7.87946	9.97763	10.4136	9.99877	10.1664	10.3049	10.2939
SLC27A2	4.73045	4.5175	4.78586	4.26801	4.26801	7.65846	6.6502	7.12886	6.61177	7.27161	8.28182	7.72741	7.4265	6.56044	7.6721	7.18644
SLC27A5	6.09541	6.15911	5.4027	6.08116	5.86027	6.95086	6.48129	6.22585	6.77034	6.77909	6.75081	7.09158	7.28614	7.15523	7.19401	7.02575
SLC2A11	5.98368	6.22046	6.03302	6.12892	5.75185	7.86164	7.333	7.81572	6.71304	7.49472	8.61504	8.23722	8.57595	8.65206	8.0019	8.6043
SLC30A1	8.09502	7.58921	7.86198	7.98522	8.17655	9.48733	9.07344	8.90987	9.14735	8.77	8.37325	9.03169	9.17135	9.45037	8.98046	8.94743
SLC38A4	4.26801	4.5175	4.63516	4.60407	4.63241	5.52655	5.39693	6.26236	5.02885	5.73993	7.79521	5.88592	4.5932	4.73001	4.56152	4.26801
SLC39A8	5.63511	6.05418	6.80396	5.67922	5.63172	10.2553	10.2807	10.4662	9.77211	9.30308	10.5364	10.9897	10.7014	11.8761	10.467	11.0644
SLC40A1	8.00396	7.71462	8.09288	7.67015	7.51022	10.4172	9.32971	10.3559	9.30278	9.80729	9.96304	11.4341	11.7096	11.6429	11.5977	11.3853
SLC43A1	6.97058	6.37796	6.82055	6.34372	6.73773	11.5085	10.5963	10.8993	9.8684	10.5392	8.22868	9.34259	9.16394	8.25428	10.5355	9.9556
SLC44A5	4.73045	4.87541	4.26801	4.7422	4.63241	5.37635	6.11984	5.13547	5.26618	5.68192	4.74614	4.69923	4.26801	4.83266	6.89025	5.54583
SLC4A11	5.53999	5.21823	5.1557	5.74601	5.07445	6.0656	5.72182	6.02534	6.82531	6.20075	9.66573	9.05778	9.25273	9.50088	7.94178	8.8565
SLC6A10P	4.97046	4.82316	5.4027	5.14555	5.07445	5.03072	7.47086	5.88696	5.607	6.4123	4.60687	6.08182	6.00467	5.06161	6.58936	5.99788
SLC7A11	6.89814	6.31282	7.03391	7.2339	7.38625	11.8493	9.22663	10.5306	9.96659	9.98121	6.9434	10.0866	9.90422	8.78536	12.418	11.3447
SLC7A8	7.84915	7.35173	7.16834	6.4572	6.1896	9.06775	9.18104	9.22347	8.45705	7.75019	7.7987	8.69629	9.27122	10.3216	9.07566	8.88636
SLC9B2	5.93242	8.31856	8.90494	9.3188	8.06057	9.02508	9.96074	10.1525	10.9187	9.90922	10.9111	9.83444	9.99461	10.7976	10.53	10.8297
SLCO2B1	4.53576	4.26801	4.26801	4.26801	4.89587	5.9991	5.72182	6.26236	5.86302	5.41144	8.29665	9.98897	10.4428	10.5158	8.27707	9.53797
SMCO4	7.14007	6.9463	6.90062	7.19236	6.36122	8.32323	7.8578	8.38156	8.18428	8.35309	8.42588	7.72145	7.4997	7.23507	8.13583	7.69086
SMIM10L2A	5.61213	5.04841	5.2879	5.49128	5.33932	6.67166	5.87819	6.22585	6.6532	6.31089	6.41687	8.11111	8.00164	7.47518	8.09822	7.7134
SMIM14	6.93885	8.11024	7.62374	8.41777	7.35347	9.77753	9.56926	8.83802	9.62449	8.67657	9.60863	9.58026	9.98204	10.1887	9.97269	9.99719
SMIM20	8.06651	7.83353	8.26822	8.38176	8.15787	9.27039	9.21375	9.24071	9.11558	9.5685	9.23676	8.96055	8.89533	8.97184	9.15282	8.68207
SMIM22	6.7406	7.71062	6.58712	7.68508	6.66684	8.14197	8.40833	8.07916	9.31215	8.56277	8.78041	8.97307	8.78371	8.68744	9.12203	8.85985
SMIM3	6.59367	6.19628	6.52694	6.73408	5.33932	9.26393	10.0837	9.37556	7.97108	8.50592	9.19132	9.80676	8.28353	9.34592	9.07137	9.06231
SMIM7	8.85691	9.02437	8.39234	8.95006	8.3346	10.01	9.34554	9.70843	9.60175	9.83057	9.77971	9.375	9.57462	9.59502	9.63636	9.67529
SMO	7.63211	6.43999	6.80396	6.21926	6.66684	7.92887	7.88529	8.12648	7.85551	7.91277	6.8367	7.38575	8.27896	8.75568	7.24907	8.24265
SMOC1	5.78364	5.79523	4.78586	5.3103	4.26801	6.82445	6.49622	8.31786	7.64253	7.81041	10.4662	10.4588	10.1587	9.18218	10.3568	9.94147
SMPDL3B	6.72191	7.41743	7.71348	7.62438	6.49208	9.77451	9.29956	9.96836	9.46	9.40746	9.3917	9.03885	9.55211	9.35693	9.13648	9.14419
SNHG18	5.43506	5.24826	5.4027	5.08219	5.28051	8.22883	7.36482	8.05979	7.14436	7.87946	8.04163	8.57987	7.96786	8.02954	8.88097	8.10228
SNPH	5.43506	5.43403	5.64137	5.49128	5.39455	6.28273	6.75201	6.06813	6.47912	8.36113	8.30401	7.37051	8.36781	9.07686	7.10284	8.14145
SNRNP35	7.30966	7.25536	7.27913	7.48605	7.53957	7.74823	8.1299	8.76239	8.68614	8.98264	8.55266	8.19926	8.3764	8.15648	8.01991	8.06201
SNTB1	8.17062	6.46002	7.25526	5.95288	6.38396	9.75008	9.10402	9.49885	8.4683	8.80574	10.7509	10.9952	10.6878	11.4509	11.4946	11.5255
SNX22	5.01793	5.21823	6.09208	6.15213	5.28051	6.42017	6.1396	6.71398	6.96192	6.12159	6.89774	5.76106	5.66959	6.23766	5.93741	6.44212
SOWAHA	5.98368	5.43403	5.50505	5.67922	5.67325	6.98341	5.97179	7.76865	6.73241	6.37937	6.1068	6.08182	6.57887	5.85906	6.19951	7.29083
SPAG4	5.46235	6.98724	6.06291	6.19728	6.53295	6.95086	8.76142	7.98983	8.01018	9.02871	7.38936	9.79554	8.88334	7.23507	9.47852	8.2882
SPESP1	5.18151	4.82316	4.99653	5.57058	4.63241	5.87934	5.07619	5.23437	6.22286	5.9461	6.98136	7.45959	4.26801	4.26801	4.26801	7.00119
SPR	7.98121	7.25536	7.38178	7.85957	7.26212	9.39185	9.24574	9.72383	9.81008	9.87883	9.76029	9.25103	9.65778	9.71625	9.04754	9.24744
SPRY1	6.7406	7.69853	6.90062	6.12892	6.61109	7.57672	8.2529	8.25119	7.65249	7.96661	8.77161	9.95407	9.7163	9.95229	10.1013	10.2308
SPTBN2	7.11204	7.06565	7.80606	6.9512	6.86928	10.9305	9.64953	11.1037	10.0659	9.75348	9.67518	9.9865	10.0043	9.86708	10.2086	9.96495
SPTLC3	5.7636	5.50365	4.90057	5.97965	5.54341	6.98341	6.67639	6.33239	6.87815	5.84762	7.3079	7.36283	7.37549	8.80803	7.48295	7.84161
SREBF2	10.766	11.1867	11.4077	11.5055	11.4249	12.5213	12.6897	12.4036	12.48	12.3604	12.8181	13.1721	12.9536	13.0785	12.8496	12.9744
SSFA2	11.171	11.3087	11.3562	11.6623	11.7632	12.6706	12.6165	12.3246	12.5276	12.2319	12.1526	12.3359	12.4057	12.6611	12.3599	12.5475
SSR4	10.2032	10.6493	10.5804	10.8727	10.2996	12.0761	11.4123	11.8834	11.6561	12.7183	12.2523	11.9758	12.3905	12.3664	12.0324	12.1804
SSTR1	5.40697	5.18707	5.08042	5.35893	4.78199	6.40376	5.0176	5.88696	5.6991	5.62063	7.27798	7.10091	7.9274	7.31059	7.87405	7.55588
STAMBPL1	6.09541	5.79523	5.64137	6.4572	5.75185	7.56262	7.21554	6.63515	6.5471	7.02674	7.89309	7.18214	6.37889	7.26387	7.49595	7.4876
STARD5	5.21755	5.40968	4.78586	5.01285	4.89587	5.82778	5.66442	5.83697	5.607	6.08003	7.62069	7.37051	7.86141	7.7425	7.27959	7.26033
STEAP1	4.80124	6.29035	6.48524	7.41594	6.21558	6.14899	8.92851	7.81572	10.5265	9.3682	6.8505	7.85266	8.13439	7.70826	8.97358	8.21671
STEAP2	5.51477	5.81216	5.64137	6.76319	6.07989	6.49923	8.11607	7.52087	9.346	7.93455	7.07777	9.00268	9.27581	9.25935	10.1529	9.21646
STOX1	5.63511	4.92328	4.78586	4.93567	4.89587	6.26447	6.37173	5.88696	5.65404	5.62063	7.24224	5.97696	6.0287	6.08624	6.66226	6.07544
STRADB	7.08344	6.4992	7.07562	6.65843	7.07285	8.17459	8.47114	8.15413	8.31473	8.00826	7.99077	7.96273	7.52328	7.74925	8.29193	8.21671
STX19	5.18151	4.62041	4.78586	4.7422	4.89587	5.62609	5.57212	5.67221	5.19467	5.79506	4.89839	5.67889	5.98014	6.29737	6.26524	5.82575
STYXL1	6.1837	6.78474	6.78716	7.01254	5.75185	8.2552	8.04484	7.90543	8.27041	7.82215	8.24916	8.48504	8.32851	8.43186	8.86617	8.48782
SUSD4	5.5646	5.04841	5.1557	5.49128	5.21745	6.08698	6.32179	6.06813	6.50217	5.68192	7.39864	6.35183	6.89442	7.53127	7.6721	6.87135
SYBU	8.77144	7.52664	7.73933	7.03634	7.65127	9.0428	8.28207	9.37556	8.00245	9.15868	9.32955	8.15145	8.9652	9.12405	8.3103	8.49646
SYCE1	4.53576	4.26801	4.78586	5.08219	4.63241	6.22714	5.2288	6.68821	8.22468	6.12159	9.02067	9.20509	4.26801	4.83266	5.73213	7.63683
SYCP2	5.80333	5.54751	5.55251	5.60804	5.63172	6.67166	5.92591	6.14949	6.77034	5.9461	7.20024	6.78934	6.71126	6.65254	9.16696	9.70535
SYN2	4.53576	4.26801	4.26801	4.60407	4.26801	5.41614	5.43456	5.13547	5.11627	6.31089	6.33858	4.94611	4.8289	4.73001	5.08851	5.15567
SYT9	6.11057	5.45779	5.50505	5.80901	5.92726	7.21033	6.28739	6.68821	5.74238	5.79506	5.7574	8.25788	7.84287	5.61094	5.89484	6.95072
SYTL1	5.40697	6.14647	5.87127	5.60804	4.89587	10.6085	9.82203	10.0945	9.55252	10.1981	10.2656	9.96663	10.4948	10.0491	11.305	10.7759
SYTL2	6.83902	7.26089	6.3748	6.84695	6.88486	8.21098	9.09468	8.45	8.80611	8.26152	8.47012	8.06021	8.93359	8.15648	9.54653	8.73045
TALDO1	9.71657	10.0561	9.95726	10.3035	10.0617	11.7524	10.8432	11.747	11.5512	12.0573	12.1684	11.5658	11.5955	11.5048	11.491	11.4855
TBX3	4.26801	4.92328	5.55251	4.60407	4.78199	5.4911	5.2288	6.02534	6.40743	5.14175	9.44133	5.34623	8.86213	8.17658	8.07259	8.87317
TBXAS1	5.10417	5.21823	5.1557	5.67922	5.21745	5.5608	6.03746	6.26236	6.38263	6.27522	8.55882	10.2331	9.24807	9.27569	10.1117	9.79018
TCAF1	8.29861	8.38261	8.4138	8.69933	9.2702	9.9456	10.0503	9.83293	9.69304	10.1434	10.2055	10.4273	10.5346	10.4046	10.5471	10.4683
TCEAL8	7.71744	7.92957	8.18324	8.30212	8.2011	8.79642	9.14304	9.01384	8.95724	8.98264	9.09166	9.24691	9.51767	9.48892	9.36921	9.23719
TCEB3-AS1	5.34815	5.70651	5.4027	5.71312	5.1492	5.85385	6.38796	6.02534	6.50217	5.84762	5.9098	6.12136	6.16374	6.10903	6.3429	6.34476
TCF19	6.86467	6.29035	6.86915	6.56162	5.86027	7.50478	7.77787	7.64365	6.33155	6.70293	10.5395	9.30943	8.30169	6.33568	9.12618	9.50203
TCF4	4.26801	5.54751	5.2879	5.14555	5.1492	7.5976	6.92447	7.71996	6.33155	6.70293	6.89109	5.26322	6.56331	5.71062	7.04153	5.88598
TCF7	5.70124	5.79523	6.12058	5.40511	5.44673	8.53515	7.60309	9.50243	8.13565	8.42388	10.1257	10.2761	10.476	10.2467	9.07566	9.66768
TCN2	5.7432	6.10776	5.76222	5.08219	5.44673	7.63846	7.84665	7.23762	7.04088	6.94177	6.99379	7.75102	8.29718	7.65888	7.58979	7.55588
TEN1	7.72661	8.09501	7.79789	7.81283	7.11282	8.62874	8.63815	8.66349	9.1227	8.69575	8.5506	7.8903	8.23238	8.36782	8.26958	8.39842
TESK2	6.78622	6.89693	6.97626	6.77751	6.83756	8.43502	8.43081	8.45741	8.04824	8.44673	7.91895	7.75686	7.43482	8.12578	7.73357	7.80014
TFAP2C	5.06234	5.27727	4.90057	4.60407	5.39455	5.68758	5.13044	6.10948	5.26618	6.23854	6.54352	4.26801	6.07538	6.80654	5.80473	5.15567
TGFB1	6.11057	6.73714	7.83828	6.62693	6.62993	9.51659	9.62219	9.41405	9.88105	10.433	10.4426	8.90936	8.81559	9.74335	8.95039	9.11368
TGFB3	6.2118	5.54751	5.79974	5.53171	5.63172	7.23737	6.96701	7.63052	6.35734	6.59418	5.80529	6.76581	6.43182	7.24474	7.45659	6.91161
THBD	5.34815	6.57423	6.17569	6.26211	5.54341	7.036	6.11984	7.2023	7.21382	6.80355	8.39866	5.5586	9.07196	6.98028	6.07546	6.32437
THEMIS2	5.25208	5.52582	5.79974	5.3103	5.54341	8.71028	6.48129	8.28491	6.38263	8.97743	8.06784	7.53656	6.86971	7.21553	6.89025	6.81576
TIGD2	6.61422	6.39897	6.20235	6.79169	6.51267	7.3406	7.48538	7.23762	7.10096	7.10678	7.47952	7.60308	7.97354	7.85312	7.33144	7.94027
TK1	5.82268	6.50882	5.97093	6.10527	5.75185	6.14899	7.11577	6.78845	7.04088	7.86818	11.7739	10.6033	9.58389	7.18571	10.5594	10.3803
TK2	8.11604	8.06405	8.08621	8.26305	7.6058	10.0317	9.24574	9.47357	9.33378	9.67847	10.1339	9.99388	9.77091	10.2324	10.0586	9.61323
TKT	12.0329	11.5294	11.6204	11.3164	11.4474	14.3182	13.2268	13.5705	12.8475	12.9237	13.1795	13.6365	13.1465	12.4136	13.5557	13.0427
TLL2	4.64612	5.27727	4.99653	5.35893	4.63241	5.68758	6.17821	5.67221	6.03987	5.68192	7.0304	5.76106	7.06677	8.77224	6.84967	6.78709
TM7SF2	7.8152	7.86986	7.83828	7.56905	7.17699	10.0912	8.79065	8.38933	8.12857	7.99796	10.526	10.3296	10.0057	10.0773	9.40885	9.80587
TMED3	10.6058	10.621	10.2689	10.5906	10.402	12.095	11.9122	11.869	11.7354	12.166	12.3258	11.4969	12.196	12.2792	11.7428	12.0081
TMEM101	8.28631	8.39756	8.45059	8.24812	8.06057	9.47247	9.59431	9.45523	9.5446	9.32375	8.90957	8.99288	9.07723	9.23568	9.34632	9.02403
TMEM106C	8.5608	8.54805	8.25043	8.89056	8.4154	9.37796	9.51781	9.34401	9.63697	9.76259	11.4433	10.4904	10.2524	10.4056	10.5746	10.8056
TMEM116	5.96684	5.96911	5.72339	6.12892	5.44673	6.91752	7.44137	6.43077	6.99405	6.31089	6.96251	7.33166	6.66856	7.35581	7.39541	7.02575
TMEM14A	7.86583	6.92536	6.30372	7.02449	6.90027	9.10437	8.66683	8.68256	7.91447	8.86904	9.12381	8.59292	8.50726	8.50114	8.21601	8.32265
TMEM17	5.51477	5.77804	6.00238	6.08116	5.95938	6.26447	6.67639	6.76408	6.52483	6.50637	6.89109	6.98461	6.68295	7.28275	7.06814	7.10842
TMEM176A	5.18151	6.40934	5.72339	5.49128	4.89587	5.4911	9.05189	7.81572	8.21134	7.10678	7.50548	7.03426	8.1645	7.26387	7.61974	7.53912
TMEM176B	5.31726	6.63658	5.83606	5.3103	4.99115	5.87934	9.82344	8.10774	8.39946	7.49472	7.94119	7.62883	8.88334	7.96736	8.5547	8.01455
TMEM18	7.57223	7.86627	7.39274	7.48605	7.36448	8.7071	8.60561	8.82092	8.94925	8.7084	8.65581	8.48504	8.22287	7.99028	8.83105	8.52207
TMEM187	5.89698	6.93935	6.03302	7.00049	6.38396	8.07441	7.40362	6.73926	7.10096	7.81041	7.46636	7.88499	7.43482	7.57763	7.6721	7.52215
TMEM219	9.02138	9.47478	9.00712	9.48248	8.95842	10.2896	10.7363	10.2515	10.8072	10.6932	10.4846	10.6445	10.8026	10.9295	10.5448	10.4306
TMEM246	7.53086	6.72904	7.34839	7.03634	7.34237	9.37397	9.16328	9.63214	8.94524	9.44567	9.78496	9.97908	9.68216	9.41919	10.0939	9.73661
TMEM256	7.32797	8.12231	7.56702	7.97919	7.53957	9.45746	9.21375	8.98854	9.46	8.88025	9.50636	9.34836	9.03725	9.06616	9.5042	8.95058
TMEM39B	7.34604	7.22737	7.19373	7.21328	7.12589	7.96667	8.40076	7.94826	8.33332	7.81041	8.24406	8.12018	8.00164	7.5075	8.09398	7.8885
TMEM45A	4.53576	5.08554	4.99653	5.01285	4.63241	5.33478	6.21566	5.13547	5.6991	5.62063	5.70737	6.5749	7.4097	8.27306	5.9785	6.47911
TMEM61	5.01793	4.69908	4.99653	4.7422	4.63241	6.24594	5.6935	5.40339	6.22286	6.27522	5.26686	5.62045	5.05639	5.83088	6.28115	5.91497
TMEM64	7.60249	6.89693	7.34839	6.76319	7.99884	8.4465	8.08327	8.10774	8.54465	8.00826	9.07888	9.18802	9.11613	9.16724	8.43603	8.96619
TMEM74B	4.26801	4.76516	4.63516	4.60407	4.26801	5.14542	6.52558	5.98097	5.78404	6.27522	5.01896	7.7034	7.22965	5.37702	6.73141	6.53273
TMEM92	4.26801	5.33257	5.22441	5.35893	5.1492	5.24537	6.05858	5.4776	6.25092	6.70293	8.47447	8.47802	8.04007	8.69441	8.83865	8.26307
TMEM97	8.1504	8.0033	8.40311	8.44854	8.25483	10.8256	10.5679	11.2287	11.1302	10.7644	11.3443	11.4328	10.7866	10.0959	11.4329	11.224
TMEM98	7.95809	7.29901	7.32568	7.33265	7.18947	9.19996	9.36314	9.46626	8.92907	8.81161	10.1996	10.0134	10.5686	10.8153	9.49142	10.0625
TMPO-AS1	5.1438	4.87541	5.22441	5.25887	4.63241	5.68758	5.2288	6.43077	5.74238	5.73993	6.81573	6.51901	5.53081	5.12345	6.55135	6.10024
TMTC2	7.36978	7.5538	7.20625	7.89203	7.52986	7.49738	9.2051	8.40474	8.28958	8.24422	8.99822	9.88693	9.79985	9.83909	9.76007	9.43184
TNK2	8.18395	7.4419	7.85412	7.37953	7.53957	9.90331	9.58268	9.13405	8.74737	9.31552	10.0257	9.78706	9.24573	9.47887	9.18296	9.38152
TOP1MT	7.88231	7.1578	7.3026	7.57709	7.85128	8.73542	8.16166	8.65063	8.65205	9.15868	9.29192	8.86437	8.81874	8.88923	9.04535	9.03592
TOP2A	5.25208	5.52582	5.3471	5.3103	5.21745	5.95264	6.07934	6.18825	5.45152	5.41144	12.0459	12.064	10.264	7.32886	11.7519	11.5696
TOPORS-AS1	6.08006	5.98371	5.93864	5.74601	5.54341	6.73743	6.83521	6.26236	6.25092	6.53629	6.18889	6.26807	6.44899	6.46147	6.32774	6.07544
TOX3	4.64612	5.95432	6.62578	6.86043	5.67325	7.34887	7.333	7.14759	7.04088	8.62414	8.54027	9.38814	9.49818	8.61212	9.34809	8.99388
TP53INP1	7.3989	7.58483	8.32598	7.79919	7.90469	9.97092	10.8858	9.68029	9.53662	9.57196	8.98153	9.54886	10.1784	10.2396	9.70716	10.0228
TPD52L1	8.56843	8.10721	7.01972	8.07269	7.97053	10.0717	9.49493	9.90223	9.51514	8.88025	9.99284	7.8581	8.13946	9.77652	8.81059	9.78315
TRAF5	5.93242	6.02648	6.06291	5.67922	5.71325	9.94291	9.71647	10.0142	9.7447	9.34007	8.82533	10.017	9.76929	9.44831	9.52943	9.73115
TRANK1	5.96684	5.77804	6.17569	6.26211	5.67325	6.60251	8.00033	6.43077	7.15853	7.10678	7.20024	7.22531	5.73277	7.36468	6.96797	7.83478
TRHDE	4.26801	4.26801	4.99653	4.26801	4.63241	7.80308	6.33865	7.38637	5.97225	5.9461	6.08231	7.2754	4.91434	7.84685	8.26205	7.94027
TRHDE-AS1	4.26801	4.26801	4.63516	5.01285	4.63241	6.90623	6.1396	6.60781	6.35734	5.68192	5.93801	7.37051	4.98916	7.85937	8.79245	8.3275
TRIM14	5.53999	6.3349	6.86915	6.34372	6.82143	7.63846	8.77318	8.5224	8.84109	9.14945	9.53262	10.0762	9.84991	9.54968	9.66225	9.30258
TRIM31	5.34815	4.76516	5.55251	6.12892	5.5885	4.89313	5.90229	5.61129	7.67219	7.3225	6.50856	7.75686	8.60179	5.77236	7.95588	8.22193
TRIM34	5.63511	5.92419	5.2879	5.92549	6.10824	6.49923	6.5543	6.66195	6.61177	6.44441	7.36115	8.13813	8.2085	8.06774	7.88393	7.82792
TRIM36	6.3928	6.51836	5.50505	6.03147	5.44673	6.89484	6.58241	6.14949	6.78891	6.91968	7.52253	6.89045	7.36681	7.05955	6.80785	6.87135
TRIM5	6.96271	7.05289	7.26724	7.64745	7.38625	8.2682	8.28207	8.00003	7.92269	8.59037	9.46987	9.72926	9.70444	10.1283	9.73724	9.67909
TRIM7	4.86334	4.76516	5.55251	5.01285	4.99115	7.23737	6.45091	8.358	6.00653	6.70293	7.7987	8.13813	7.30447	5.96539	8.20819	7.9339
TRPS1	6.22562	6.26747	5.08042	6.05657	5.07445	6.77541	7.07764	6.78845	6.43176	6.08003	5.23975	7.92698	9.14651	8.60102	7.87405	8.03254
TRPV1	7.42743	6.47976	6.68175	7.07128	6.51267	8.03939	7.80117	8.01017	7.65249	7.40341	7.23706	7.50906	7.69896	7.29209	7.52793	7.57244
TRPV4	5.80333	5.72482	6.35154	5.86871	5.54341	7.3895	7.29217	7.49207	7.36766	7.33906	8.75562	8.88307	9.19818	10.5498	9.50579	10.0228
TSKU	6.14034	6.63658	7.76472	6.15213	7.4903	8.754	8.57904	9.84987	7.52812	9.45319	9.3066	10.0146	9.58758	9.29643	10.1232	9.37218
TSPAN1	6.61422	7.6109	6.66335	7.19236	5.86027	6.78783	8.38932	6.99016	9.19205	7.8338	12.5484	12.6108	12.8958	12.6277	13.1345	12.6508
TSPAN12	6.1837	5.68787	6.30372	6.17491	6.07989	7.15461	6.41982	7.14759	6.80723	7.06734	6.7434	6.60198	7.43482	6.96858	7.14502	7.01352
TSPAN13	7.61244	8.38511	7.91578	8.70662	8.03347	11.4266	10.054	11.247	10.483	11.1993	11.0418	11.3755	11.4398	12.1573	12.0037	11.89
TSPAN5	5.53999	4.76516	4.63516	5.08219	5.95938	7.44448	7.07764	7.23762	6.84315	7.00598	7.87338	8.27014	8.26514	7.66604	9.68066	8.68962
TSTD1	7.52032	7.6109	7.35961	7.90482	7.34237	8.4541	8.20148	8.29322	8.65205	8.63743	9.45017	9.06481	8.97934	9.13177	9.21637	8.97239
TSTD3	5.51477	5.08554	5.4027	5.60804	4.99115	5.74579	6.03746	5.78469	6.25092	5.99242	6.08231	5.90935	5.8493	6.19624	5.85066	6.02429
TTC39B	6.54087	7.24423	6.88497	7.31345	7.38625	8.33563	9.55061	8.70138	8.94121	9.49388	7.74905	8.4279	8.12931	8.25899	8.7009	8.44381
TUBB2B	5.06234	6.3349	6.00238	5.49128	5.95938	6.73743	5.74943	7.74452	6.03987	7.85681	8.93973	5.93232	5.53081	6.83276	6.53844	7.04987
UAP1	8.72218	8.84904	8.79086	9.11782	9.10826	10.8146	10.5569	10.9222	10.7266	11.0818	9.83559	9.98774	9.89382	9.89906	10.2735	9.9634
UBA7	7.70357	7.60226	7.53779	7.18177	7.11282	8.25084	8.78775	8.99363	7.78499	8.19104	9.81692	10.0158	10.3161	10.1887	10.1273	10.0567
UBE2L6	7.49363	8.44631	8.42968	8.34015	9.25568	7.5976	10.1483	9.4772	10.3269	10.7137	9.94986	9.54718	10.1674	10.2046	9.40032	9.56281
UCP2	4.80124	5.21823	4.63516	4.84749	4.99115	8.51349	6.1396	5.98097	8.51784	6.98491	8.80477	10.5855	8.91311	10.8982	7.60784	8.14145
UGT8	5.89698	5.95432	5.97093	5.95288	5.95938	8.62874	8.14813	8.46477	7.76681	8.01849	10.6672	11.0105	10.5288	10.1639	10.6513	10.8667
UQCC2	7.85751	8.04197	7.52791	8.30693	7.77954	9.34367	8.88581	9.29947	9.17502	9.47183	10.0213	9.41223	9.10328	9.24282	9.32125	9.37919
USP13	7.34004	6.14647	6.85314	6.59468	6.5726	8.98112	7.96986	8.80361	7.99467	7.82215	8.16002	8.03646	7.37549	7.65168	7.77134	7.85516
UST	4.64612	5.50365	5.1557	5.01285	4.26801	7.95059	7.52103	7.71996	8.17743	7.79857	6.69037	5.52623	7.87971	8.94872	5.44718	6.38458
VIM	11.7453	12.0599	10.0961	10.092	10.9438	13.9775	13.0985	13.4597	12.1004	13.4721	13.1309	11.7594	12.2453	13.2307	11.4846	12.2679
VIM-AS1	5.7432	5.56874	5.4027	5.08219	5.28051	5.85385	6.17821	6.85904	6.47912	6.31089	7.14591	6.80095	6.69717	6.84568	7.22574	6.89832
VLDLR-AS1	4.80124	5.00924	4.78586	4.60407	4.63241	5.59395	6.07934	5.54663	5.11627	5.68192	4.85228	4.79517	5.17473	4.99395	6.66226	5.76217
VPS9D1-AS1	6.26618	5.33257	6.52694	5.86871	6.55292	7.75443	5.80269	7.52087	6.50217	6.87441	6.86416	7.52288	7.77274	7.07052	6.7426	6.91161
VWA2	6.3928	6.76906	6.56736	6.80572	6.24104	8.13251	7.08727	7.53505	6.52483	7.14513	7.6008	8.66265	8.82815	10.4141	8.55777	9.69415
VWA5A	8.42732	9.09778	8.07276	8.61664	8.08717	10.729	10.933	10.4478	10.7347	10.5463	10.1312	10.5928	10.4407	10.6843	10.1448	10.2487
WBP1	8.90183	9.42226	9.25561	9.28517	8.69097	10.1955	10.1141	10.262	9.96659	10.2933	10.1346	10.1419	10.4346	10.5848	10.1988	10.1552
XAF1	4.91926	4.76516	5.3471	5.40511	5.92726	5.03072	5.6935	6.3988	5.74238	7.40341	8.73585	9.91442	9.73806	9.53036	7.05046	7.03786
XBP1	10.7454	12.0896	11.8978	12.3322	11.8861	13.6681	13.3581	13.5048	14.226	12.8943	12.5035	12.5988	13.0898	13.3723	13.312	13.3044
XKR9	5.06234	4.87541	5.3471	5.44915	5.1492	5.29121	5.82841	5.13547	6.82531	5.48612	5.12142	5.45818	6.09807	6.33568	6.88022	6.32437
XRCC6BP1	6.08006	5.64962	5.59788	5.60804	5.54341	6.92873	6.37173	6.10948	6.52483	5.62063	6.30795	6.14067	6.44899	5.67841	6.62631	6.10024
YIPF1	8.7199	8.96715	9.03156	9.05647	8.87722	9.70314	10.1256	9.95276	9.84708	10.5895	9.79453	9.26941	9.84837	10.2336	9.53567	9.79018
YPEL1	5.78364	6.47976	6.5473	5.71312	5.82526	6.78783	7.96472	6.78845	6.30523	7.41904	6.15437	6.66737	6.28557	7.09218	7.60185	6.89832
ZBED5-AS1	6.30549	6.15911	6.17569	5.97965	5.44673	7.6847	7.39595	7.03123	6.97808	7.0872	8.1546	7.79709	7.045	7.76931	7.69476	7.43414
ZDHHC20	8.17397	8.27872	8.87436	8.23303	8.83482	9.64305	9.83189	9.63214	9.27428	9.43811	10.8305	11.2986	11.3815	11.114	10.9263	11.1577
ZFAND1	8.98199	8.81608	9.14154	9.03927	9.47963	10.3044	10.4198	10.0658	9.61947	9.79254	9.19921	9.43592	9.56153	9.65513	9.99437	9.85697
ZG16B	4.97046	5.64962	4.99653	5.57058	4.89587	5.03072	5.82841	6.3988	9.26466	7.52389	9.69763	9.94267	10.2313	12.7604	9.44411	9.9665
ZKSCAN3	5.94975	6.18401	5.93864	6.10527	6.02114	7.192	6.63692	6.5799	6.6532	6.4123	6.61896	6.97446	7.34043	7.03737	7.28712	6.98874
ZMAT1	5.5646	5.89327	5.72339	5.64422	5.21745	6.18867	6.77631	5.9349	6.30523	5.48612	6.18889	6.04096	6.77954	6.80654	6.26524	6.34476
ZMYND15	6.5728	7.08458	6.90062	7.11654	7.01769	7.15461	7.49258	8.55036	7.62241	9.73817	7.58872	7.56355	8.2881	8.63404	7.21788	7.57244
ZNF215	4.26801	5.79523	5.1557	4.84749	4.99115	7.38147	7.18903	6.90416	6.75151	6.12159	7.39401	7.88499	7.47572	7.03737	7.19401	7.69086
ZNF280B	6.15496	5.96911	6.09208	5.86871	6.40631	6.96179	7.21554	6.83592	6.77034	6.70293	6.66699	7.17335	6.71126	6.77982	7.11138	6.63385
ZNF518B	5.65761	5.79523	6.22847	6.98833	6.47116	7.07667	6.71473	6.18825	7.22731	7.72537	6.85735	7.50906	7.5843	8.024	8.34635	8.78432
ZNF792	6.42848	6.05418	6.9909	6.74871	6.78857	7.46739	7.724	7.74452	7.62241	7.25423	6.88441	7.36283	7.31355	7.42525	6.99602	7.03786
ZSCAN31	7.05423	6.85316	6.60659	6.6739	6.47116	9.7346	6.92447	7.22007	6.52483	6.91968	6.8367	7.01461	7.72623	7.52339	7.9652	7.09691
ZSWIM3	5.28528	5.92419	5.22441	5.44915	5.1492	5.87934	6.56843	5.88696	6.07231	5.8979	6.53487	6.89045	6.8318	6.76625	6.3429	6.72787
ZSWIM5	7.24685	7.12167	6.42011	6.77751	6.61109	7.63174	8.32274	7.49207	7.46158	6.98491	7.21614	8.24138	7.84908	7.62253	6.67404	7.43414
Genes highly expressed in fresh acinar cells and down-regulated in cultured acinar organoids
	fresh ductal 1	fresh ductal 2	fresh ductal 3	fresh ductal 4	fresh ductal 5	fresh acinar 1	fresh acinar 2	fresh acinar 3	fresh acinar 4	fresh acinar 5	cultured acinar 1	cultured acinar 2	cultured acinar 3	cultured acinar 4	cultured acinar 5	cultured acinar 6
A1BG	5.21755	5.33257	5.1557	4.93567	4.89587	5.03072	5.99408	6.63515	6.63264	5.79506	4.50789	5.0095	4.8289	4.59539	5.08851	4.60804
A1CF	4.53576	4.92328	4.63516	4.26801	4.63241	6.336	6.43546	6.18825	6.6532	5.99242	4.60687	4.79517	4.5932	4.26801	5.65443	5.02152
A2M	4.26801	5.04841	5.55251	4.93567	4.99115	5.62609	5.94907	7.66955	6.61177	6.23854	5.05475	4.94611	4.5932	7.53127	4.91989	5.21491
AADAC	4.86334	5.21823	5.22441	5.08219	5.54341	12.125	9.07582	9.1928	9.06101	10.433	4.50789	6.08182	5.87666	5.06161	5.47951	6.49723
AAMDC	6.56224	7.05289	6.46389	6.84695	6.64851	7.2639	7.37267	7.22007	7.939	7.58049	7.23706	6.49016	6.69717	6.80654	7.0769	6.49723
AATK	5.87884	6.71269	7.26724	6.40169	6.66684	8.51349	7.76014	8.71996	7.81185	7.20075	4.98121	5.12117	5.22783	4.73001	4.77466	4.94347
ABCC9	4.80124	5.35899	4.78586	5.01285	4.63241	6.73743	6.48129	6.26236	5.86302	6.08003	4.60687	4.57349	4.26801	4.59539	4.26801	4.26801
ABHD11-AS1	4.53576	5.00924	4.90057	5.20416	4.89587	5.4911	6.38796	6.5799	6.13474	5.68192	4.85228	5.49279	5.45367	4.83266	5.34308	4.60804
ACADL	6.2118	5.72482	5.22441	5.60804	5.78915	7.46739	7.81268	8.16323	7.21382	7.00598	4.26801	4.26801	4.26801	4.26801	4.26801	4.26801
ACHE	7.94247	8.40744	7.953	7.36096	7.62416	8.06946	10.4539	10.8553	11.5934	11.5776	6.72093	5.49279	6.48268	7.86559	6.16531	6.47911
ACOT1	5.7432	5.45779	5.22441	5.57058	5.54341	6.02167	5.85357	5.83697	6.63264	6.80355	5.52151	5.26322	6.0287	5.67841	5.73213	5.99788
ACOT2	6.89814	6.29035	7.59566	7.11654	7.04554	7.59067	7.18903	8.34208	8.1427	8.39285	6.6591	6.54725	6.68295	6.66729	6.75369	6.85767
ACOT4	6.15496	6.1337	5.76222	6.03147	6.10824	6.78783	7.02845	6.49246	7.15853	6.82758	6.72846	5.67889	6.24625	5.12345	5.70684	5.94325
ACOX2	4.26801	4.96769	4.63516	4.84749	4.26801	5.45434	6.19707	5.83697	5.82421	5.68192	4.26801	4.57349	4.72693	4.26801	4.26801	5.15567
ACP2	8.97436	9.17775	9.60172	9.42849	9.29029	10.2928	10.3052	11.0089	10.019	10.9163	8.95069	9.51846	9.81726	10.1167	9.34632	9.61719
ACPP	5.86042	6.93935	7.01972	6.56162	6.70275	6.49923	7.87984	6.99016	7.95513	7.35542	5.45853	6.43049	6.07538	5.23411	6.68571	6.12454
ACSM6	4.26801	4.62041	4.26801	4.26801	4.26801	5.37635	5.47077	4.88594	5.50605	5.14175	4.26801	4.26801	4.26801	4.26801	4.26801	4.26801
ACTG1P4	5.31726	5.12089	5.45522	5.35893	5.33932	5.62609	6.01596	5.83697	5.65404	5.79506	4.89839	4.94611	4.91434	4.59539	4.85205	4.94347
ACTN2	5.91483	6.19628	6.03302	6.24087	6.36122	9.14478	7.5558	7.33852	6.59056	8.01849	4.60687	4.57349	4.26801	4.26801	4.26801	4.26801
ACTR10	9.32245	9.05606	9.15431	9.34235	9.41053	10.2433	10.1164	10.1203	10.2895	11.2027	9.75048	9.25718	9.44012	9.87016	9.55423	9.55045
ACVR2B-AS1	5.48891	5.64962	5.4027	5.01285	5.49624	7.35709	6.6235	6.68821	6.19417	7.40341	5.69017	5.45818	5.49299	5.9397	5.47951	5.91497
ADAMTS3	4.53576	5.21823	5.2879	4.60407	5.49624	5.41614	6.7397	5.67221	5.55776	5.79506	4.60687	4.26801	4.26801	4.26801	4.26801	4.26801
ADAMTS4	4.91926	5.04841	5.68316	5.01285	5.28051	5.29121	5.53945	6.02534	6.40743	5.62063	4.80197	4.57349	4.72693	4.26801	4.56152	4.85429
ADAMTSL3	5.8417	5.62998	5.08042	4.7422	5.28051	7.71682	7.7482	7.54909	7.69163	6.47576	4.68255	4.26801	4.26801	4.59539	4.26801	4.26801
ADAP2	5.1438	4.96769	4.26801	5.35893	4.63241	7.78503	7.00827	6.76408	6.78891	7.3225	5.08884	4.26801	5.36989	5.23411	5.22549	4.94347
ADD2	5.01793	5.12089	5.45522	5.20416	5.07445	9.01486	8.19272	7.47745	7.10096	7.76244	4.94116	4.79517	4.26801	4.83266	4.26801	4.26801
ADD3-AS1	5.06234	4.92328	4.90057	4.84749	4.63241	5.97609	6.28739	5.83697	5.45152	5.14175	4.68255	5.0095	4.8289	4.91865	5.13687	5.02152
ADGRD1	4.26801	4.76516	4.26801	4.26801	4.26801	6.6306	6.67639	6.29785	6.38263	7.23663	4.50789	4.26801	4.5932	4.83266	4.26801	4.26801
ADGRE5	9.7005	10.25	11.0615	10.199	10.5907	11.7443	10.7228	11.6301	11.1346	11.921	9.99963	10.3727	10.3771	9.67109	10.4045	9.89333
ADGRV1	4.86334	5.54751	5.2879	5.53171	4.78199	6.82445	6.88057	7.01085	6.89532	5.55558	4.94116	5.06748	5.05639	5.12345	5.26647	5.09162
ADPRH	7.08344	7.04646	7.27913	7.21328	7.33119	8.08426	8.16613	8.02023	7.54962	8.68938	6.7728	6.23297	6.91868	7.46698	5.70684	6.02429
AFAP1L2	6.01667	5.86151	5.68316	5.49128	5.07445	7.80905	8.03015	9.75414	8.83243	8.93505	8.27685	6.99468	6.43182	8.73216	5.65443	7.20796
AGAP2	4.86334	5.43403	5.50505	5.40511	4.89587	5.45434	5.66442	5.78469	6.35734	5.62063	5.23975	4.69923	4.91434	4.73001	4.85205	4.60804
AGAP2-AS1	6.14034	6.67094	6.5473	6.49293	5.92726	7.86164	8.21018	8.41999	8.67163	8.31219	7.61674	7.22531	6.91868	6.76625	6.16531	6.38458
AGBL5	8.60597	8.86524	8.06598	8.9744	8.15158	9.89915	10.0382	9.6516	9.56564	9.36422	9.07602	8.77851	8.60179	9.13689	8.60906	8.75584
AGTR1	4.53576	4.69908	4.26801	4.26801	4.26801	5.82778	6.40398	6.10948	6.16481	6.23854	4.50789	4.26801	4.26801	4.26801	4.26801	4.26801
AGTRAP	8.20697	8.79555	8.71521	8.79812	8.11328	10.8982	10.4576	9.99398	10.4208	9.98381	8.28678	8.18206	8.24181	8.00724	7.879	8.13037
AKR1C1	7.0244	6.73714	8.10615	5.89744	6.90027	10.5219	10.3282	11.3782	8.58135	9.40358	10.8284	6.91194	7.59915	8.89831	7.52159	9.03592
AKR1C2	4.80124	5.58956	6.20235	5.3103	5.39455	9.50386	7.77198	9.46626	8.31473	8.05868	7.58872	6.56114	6.59424	4.59539	8.49819	8.6003
ALB	6.2118	6.45004	6.22847	5.80901	5.86027	11.5409	11.1646	10.8185	9.747	10.3608	5.05475	4.26801	4.5932	4.26801	4.68239	4.74779
ALCAM	9.11797	10.6902	10.2135	10.6866	10.3564	11.2572	11.5299	11.2962	11.3507	11.9345	10.3839	10.5051	10.4056	10.1258	10.8713	10.6121
ALDH1L1	7.66591	7.99017	7.43573	7.70718	7.18947	9.17263	9.33765	9.18837	8.81493	8.91883	6.7728	7.37051	8.78371	7.95576	9.59364	6.47911
ALDOB	5.21755	6.79252	5.64137	6.49293	4.99115	12.3705	12.3643	10.6336	11.7354	8.75789	7.87669	8.50244	7.53878	8.01285	7.46323	8.23233
ALG14	7.49901	6.92536	6.78716	7.07128	7.00355	7.91788	8.54854	7.83869	8.46269	7.67438	7.26277	7.31582	7.57681	7.44209	7.45659	7.28074
ALG1L	5.06234	4.92328	4.99653	4.93567	4.89587	5.52655	5.5057	5.13547	5.55776	5.48612	4.60687	4.57349	4.26801	4.26801	4.85205	4.60804
ALKBH7	8.74029	9.08861	8.97145	9.05932	8.38363	10.2246	10.2848	10.2809	10.7566	10.408	9.01621	8.3835	8.36781	8.30078	8.68693	8.37517
ALMS1-IT1	4.97046	5.38468	5.3471	5.20416	5.1492	6.80015	5.80269	6.49246	5.39376	6.27522	4.85228	5.26322	4.98916	4.73001	5.08851	5.2702
ALPK3	9.07048	10.8468	9.57109	9.1635	9.22321	11.3767	12.4959	12.1561	11.2536	12.1745	6.20019	7.92698	7.70583	7.46698	9.2735	8.67448
AMHR2	5.31726	5.45779	5.22441	4.7422	5.07445	6.02167	6.32179	6.63515	5.90057	5.62063	4.60687	4.26801	4.26801	4.59539	4.56152	4.60804
AMIGO1	6.76816	6.76906	7.27913	6.71928	6.86928	7.06662	7.69317	7.90543	7.69163	8.32869	5.95187	6.81247	7.4265	7.57001	6.09396	6.84384
AMY2A	4.86334	5.12089	5.97093	5.20416	5.63172	11.3891	9.10866	10.6627	8.7838	10.8749	4.50789	4.26801	4.26801	4.26801	4.26801	4.26801
AMY2B	7.12613	7.10942	7.14247	6.98833	7.16439	11.5108	9.27083	11.3054	8.78829	10.4518	6.43573	7.26718	7.48376	6.72472	7.47641	7.00119
ANAPC15	9.00275	8.59634	8.11273	8.61664	7.67787	9.54705	9.3416	9.6516	9.06471	9.87604	8.75919	8.51621	8.71097	8.37652	8.31758	8.47476
ANGPTL2	4.26801	4.82316	5.59788	4.84749	4.63241	5.77379	5.2288	7.68232	5.78404	5.0275	4.89839	4.69923	4.8289	4.59539	4.85205	4.74779
ANKAR	5.70124	5.70651	5.59788	5.74601	5.75185	6.336	6.5543	6.63515	6.33155	6.03702	5.41417	5.95485	5.82127	5.71062	5.78104	5.91497
ANKDD1A	5.89698	6.17162	6.56736	5.89744	5.71325	6.58824	6.6235	6.46198	7.58128	6.44441	5.45853	5.26322	4.8289	5.57553	5.44718	5.21491
ANKRD20A5P	4.64612	4.69908	4.78586	4.93567	4.99115	5.74579	5.47077	5.40339	5.82421	6.12159	5.77359	4.26801	4.5932	4.59539	5.99852	5.09162
ANKRD36BP2	4.86334	5.40968	5.1557	5.35893	5.5885	4.81043	6.49622	5.54663	6.25092	6.47576	4.26801	4.26801	4.26801	4.59539	4.56152	4.85429
ANKRD36C	8.81267	10.6425	9.38587	10.0397	9.84029	9.08251	12.1446	10.2429	11.0155	11.5819	5.47997	6.41513	6.14223	6.31667	6.92966	7.03786
ANKRD37	5.93242	8.48415	6.85314	6.12892	6.33806	6.60251	10.3646	9.57215	8.05574	9.40358	6.27657	8.42059	7.77926	8.05149	8.76346	7.74291
ANKRD50	8.57349	8.33679	8.67139	8.35416	8.80718	8.82305	9.87204	9.52722	10.4981	9.51559	8.41006	8.04124	8.2371	8.65564	8.0596	8.42129
ANKRD53	6.1837	5.24826	5.4027	5.01285	5.54341	7.60449	6.15905	7.53505	6.16481	7.2188	5.56142	4.57349	4.5932	5.28436	4.85205	4.94347
ANKRD65	5.89698	7.02045	6.20235	6.76319	6.33806	8.18834	8.67626	6.92617	7.7108	8.10737	5.69017	5.34623	5.8493	5.802	5.89484	6.14838
ANO9	8.91783	9.80813	9.27035	9.19231	9.78879	8.7323	11.3037	10.6896	10.949	11.9135	9.26585	9.57863	9.00444	8.71169	9.13237	9.5587
ANPEP	6.93081	8.25973	8.38149	7.08273	7.52986	13.9676	13.6531	13.6807	12.0126	13.9686	6.69037	5.95485	6.18488	6.87116	9.03657	10.1096
AOX1	7.08344	7.37736	6.48524	7.07128	6.62993	10.6462	10.8817	9.30357	10.6971	9.34413	4.89839	5.83759	4.98916	5.37702	4.98093	5.62291
AP4B1	8.77584	9.67677	8.99651	9.48459	8.6018	9.9906	11.0654	10.8733	11.2233	11.3798	9.45237	9.611	9.41331	9.15467	9.37096	9.36278
APBA1	5.78364	5.24826	5.1557	5.20416	5.1492	6.92873	5.77638	6.36602	5.39376	6.20075	4.94116	4.87562	5.11785	5.18068	4.68239	4.74779
APBA2	5.5646	5.81216	6.90062	5.60804	5.99066	9.18636	9.90311	9.93963	9.5992	10.0398	4.26801	4.57349	4.5932	5.33187	4.85205	4.60804
APLN	5.01793	5.82885	5.3471	4.93567	4.78199	6.28273	7.20676	6.96916	5.26618	5.73993	4.85228	5.81265	4.91434	4.59539	5.3056	4.94347
APOBEC2	6.44017	6.48952	6.9465	6.05657	5.67325	6.14899	8.64458	7.95876	7.34316	6.87441	4.98121	4.57349	4.5932	4.83266	4.77466	4.60804
APOL2	9.01953	10.1611	9.93153	9.96588	11.6154	10.5452	11.5522	11.6496	11.8138	13.2929	8.84056	9.36174	9.18605	9.09276	8.20426	8.26307
APTR	7.19448	7.60659	6.77015	7.29398	7.04554	8.64542	8.55537	8.49387	8.41117	9.08793	7.94748	8.10199	7.56172	7.78253	8.31758	7.97169
AQP12A	4.26801	4.26801	4.99653	4.26801	4.26801	7.08666	5.5057	7.65666	5.74238	6.67656	4.26801	4.26801	4.26801	4.26801	4.26801	4.26801
AQP12B	4.26801	4.62041	4.63516	4.60407	4.89587	9.22677	7.00827	6.71398	6.59056	9.33601	4.26801	4.26801	4.26801	4.26801	4.26801	4.26801
AQP8	5.8417	5.8775	5.72339	5.44915	5.28051	9.18636	8.14813	8.33405	8.03314	9.46068	4.26801	4.69923	4.26801	4.26801	4.26801	4.26801
ARHGAP10	8.01892	8.47243	7.44627	7.6398	6.77183	9.76235	9.24574	9.35592	8.89619	9.55458	7.86343	7.69734	7.45132	6.95677	7.79773	7.45219
ARHGAP24	7.58744	8.3054	7.18109	8.60499	7.31991	9.22899	9.90844	9.39877	9.41142	9.64602	6.72846	8.55007	8.23238	6.73871	8.5639	7.67563
ARHGAP28	5.1438	5.12089	5.2879	4.84749	5.5885	7.72316	6.54002	6.85904	6.07231	7.14513	5.59983	4.26801	4.26801	4.83266	5.03678	4.74779
ARHGAP32	9.45432	9.55679	9.58766	9.75929	9.59945	11.2888	10.9621	11.2869	11.0221	10.3427	9.58775	10.493	10.2063	10.1206	10.6369	10.2677
ARHGDIB	7.86583	7.53121	6.60659	6.64277	7.30854	9.51297	11.8755	10.7585	11.3844	11.4206	7.50976	8.16027	7.29533	7.69432	6.95849	7.00119
ARHGDIG	4.53576	5.15467	5.55251	4.26801	4.78199	10.1379	8.92588	9.82152	7.27999	9.512	4.26801	4.94611	4.26801	4.59539	4.91989	4.26801
ARHGEF25	5.28528	5.04841	5.59788	5.08219	5.44673	5.92871	6.07934	6.10948	6.19417	6.37937	6.13081	5.45818	5.17473	5.61094	5.85066	5.82575
ARHGEF4	4.53576	4.82316	5.08042	5.01285	4.26801	8.35607	7.64885	8.79779	7.94709	7.79857	6.93696	5.3057	6.66856	5.33187	5.44718	4.85429
ARHGEF6	5.34815	5.15467	4.90057	5.53171	5.33932	6.24594	7.15288	6.22585	7.05615	6.47576	5.31867	5.78715	5.73277	6.03934	6.01822	5.69476
ARIH2OS	5.67964	5.77804	5.3471	5.35893	4.99115	6.54448	6.07934	6.14949	5.97225	5.84762	5.50096	5.62045	5.70164	5.88656	6.05668	5.76217
ARL14	8.60349	8.86703	7.89297	8.24812	7.97053	9.76692	10.1584	9.35987	10.0473	9.49752	7.43517	9.32902	9.57833	8.07847	9.10324	8.29317
ARSB	7.98121	7.69448	7.79789	8.14976	8.02661	8.49888	8.7555	8.69513	9.40267	9.87604	7.47515	6.30224	6.44899	7.11352	6.32774	6.58425
ASB16	4.80124	4.92328	4.26801	4.26801	4.78199	7.08666	6.11984	6.36602	5.45152	5.33038	4.50789	4.57349	4.26801	4.26801	4.56152	4.26801
ASL	9.67252	10.6503	10.0727	10.2829	9.81279	10.2045	11.5164	10.76	11.4246	11.8294	9.50318	10.1951	10.0194	9.20918	10.1458	9.73297
ASS1	9.26582	10.6467	10.4648	9.92593	10.6976	9.85974	11.3694	10.9007	11.4796	12.04	9.19132	9.63481	10.1943	10.7222	10.2018	9.67909
ATF4	13.3333	12.9291	12.9979	12.6836	12.689	14.7111	14.0132	14.1019	14.7924	14.9096	12.0753	12.0972	12.5808	12.1739	13.0559	12.6747
ATL1	5.78364	6.1208	6.03302	5.89744	5.54341	6.91752	7.69939	7.3706	6.35734	6.94177	6.61079	5.76106	6.26606	6.80654	5.85066	5.62291
ATP10B	6.82165	8.99359	8.77439	11.0461	8.2312	9.74081	10.2848	10.0585	12.825	11.6884	6.41687	8.05076	8.91311	8.61579	7.20201	7.36908
ATP4A	4.26801	4.82316	4.63516	4.60407	4.63241	6.0656	6.98779	6.3988	6.56901	7.14513	4.60687	5.17134	4.26801	4.59539	4.56152	4.85429
ATP5G2	10.9973	11.2714	10.6676	10.8099	10.4281	12.3683	12.3376	12.1908	12.1621	12.0381	10.8792	11.5814	11.3989	10.9493	11.5702	11.1399
ATRNL1	4.64612	5.24826	4.63516	5.53171	4.63241	6.0656	6.52558	6.36602	6.86076	6.20075	4.89839	4.57349	4.5932	4.26801	4.26801	4.26801
AVEN	6.86467	6.9805	7.19373	7.03634	6.73773	8.62874	8.48552	8.13575	9.03482	8.59718	7.23186	7.17335	7.56929	7.95576	6.88022	7.50498
AWAT2	4.53576	4.62041	4.63516	4.7422	4.89587	4.26801	5.35774	5.02201	6.27836	5.84762	4.26801	4.26801	4.26801	4.26801	4.26801	4.26801
AZIN1	10.8906	10.3932	10.7039	10.2119	10.92	12.6292	11.6545	12.1182	11.0578	11.69	10.7572	11.0652	10.9611	10.8562	11.2573	10.942
AZIN1-AS1	5.72242	5.12089	5.59788	5.64422	4.89587	6.55923	6.45091	6.10948	6.82531	6.67656	4.68255	4.87562	5.05639	4.59539	4.98093	4.94347
B3GNT7	8.38761	9.58203	9.03156	8.94391	9.89188	10.2521	11.1774	11.4896	11.7978	11.3337	10.0463	9.79835	9.6472	9.59316	8.29931	9.21384
B4GALNT1	4.26801	4.82316	4.26801	5.44915	4.26801	5.37635	5.63454	5.67221	6.00653	5.14175	4.60687	4.57349	4.26801	4.73001	4.26801	4.26801
BACE1	9.41122	8.85806	9.66777	9.22055	9.23806	11.2105	10.8756	10.7866	11.2817	10.31	9.09307	9.23033	8.44332	8.28236	9.06058	10.0243
BATF3	4.80124	5.15467	5.2879	5.44915	5.33932	4.71175	7.7482	6.26236	7.66237	8.68299	4.80197	4.57349	4.5932	4.83266	4.26801	4.26801
BCKDK	8.81694	10.2825	9.85735	10.1223	10.0432	10.5845	10.8742	11.1827	10.8835	11.3589	10.0434	9.91831	9.52347	9.48892	9.5042	9.55251
BCL6B	4.64612	4.26801	4.63516	4.26801	4.26801	5.45434	5.31681	6.63515	5.39376	4.26801	5.18275	5.0095	4.5932	4.26801	4.77466	4.85429
BEGAIN	7.79357	6.9805	8.41911	7.36096	8.28956	10.0355	9.63673	10.1996	10.5359	10.8735	5.41417	4.57349	4.8289	4.26801	4.56152	4.85429
BEND5	6.5516	7.2103	7.08925	6.17491	6.72036	7.2194	8.50331	7.56299	6.19417	8.15446	4.26801	4.69923	4.26801	4.26801	4.26801	4.26801
BEX5	6.60398	6.8825	6.52694	6.34372	6.31449	9.06031	7.85224	8.3659	7.45018	7.99796	7.47515	6.69267	5.82127	6.77982	6.28115	6.85767
BMF	8.30472	9.67473	9.37227	9.66722	8.12616	10.8131	11.7769	11.3743	12.3069	9.54757	5.23975	5.5586	5.76305	5.83088	6.13015	6.07544
BNIP3	8.3108	10.5376	9.418	9.10961	10.1771	10.1876	12.1227	11.0388	10.6572	11.8127	7.29302	10.232	9.63832	8.72537	9.97154	9.07388
BOC	5.46235	5.84529	4.90057	5.01285	4.78199	7.09657	7.82409	7.27207	6.6532	8.05868	4.60687	4.57349	4.26801	4.26801	4.56152	4.60804
BPGM	8.60102	8.69437	8.91624	8.90329	8.9798	8.03432	10.0491	9.16598	11.225	10.3265	7.8534	7.66038	7.93325	8.33245	7.82875	7.94027
BRSK2	5.18151	5.35899	5.72339	5.08219	5.33932	9.95631	8.96997	9.89409	8.08532	9.25223	5.89543	5.86201	5.9034	6.37288	5.68095	5.91497
BSDC1	10.5752	10.9248	10.7329	10.7618	10.5341	12.111	11.5081	11.7522	11.2721	11.8112	10.9518	10.8618	10.9554	11.5259	10.9787	11.1959
BTC	5.48891	4.82316	5.2879	5.67922	5.49624	6.08698	5.80269	6.49246	6.16481	6.82758	5.45853	5.52623	5.56727	5.88656	5.3056	5.09162
BTG1	10.9573	12.6866	11.9375	11.697	12.0777	12.6852	13.8397	12.4658	12.4017	13.7251	10.0019	11.1606	10.9045	10.6999	11.7046	10.9832
C10orf10	9.3755	9.50494	10.0387	8.74957	9.80084	12.8452	11.1416	12.7972	10.1362	12.0293	9.45457	8.80397	9.91308	10.7855	10.1023	10.2087
C10orf95	5.25208	5.24826	5.59788	5.53171	5.07445	6.91752	6.45091	7.16607	7.02545	7.23663	6.41687	6.10175	5.49299	5.28436	5.78104	5.76217
C11orf31	9.17562	9.42712	9.00005	9.18971	8.93308	10.5487	10.4245	10.4366	10.7532	10.7884	10.0999	9.41956	9.2781	9.67813	9.10114	9.25
C11orf45	5.1438	4.96769	4.63516	4.60407	4.63241	6.83643	5.6935	6.49246	5.93695	5.79506	5.26686	4.69923	4.8289	6.29737	5.73213	6.19473
C11orf52	7.08344	7.04	7.06186	7.21328	6.33806	8.36819	8.69184	8.20789	8.4514	8.19104	6.96251	6.77763	6.94253	6.90851	7.10284	7.19724
C11orf85	4.26801	4.26801	4.26801	4.60407	4.26801	5.37635	4.95355	5.13547	5.50605	5.8979	4.89839	4.87562	4.72693	4.26801	4.91989	5.09162
C11orf96	5.37802	5.66892	6.48524	5.74601	5.28051	6.6306	7.63592	7.73229	8.46269	7.90175	4.94116	5.5586	5.56727	6.175	5.13687	5.15567
C12orf45	7.5361	7.45638	7.40361	7.51984	7.50029	8.58097	8.4566	8.51532	8.35166	8.73953	7.05429	7.01461	6.96597	6.93285	7.33869	6.71265
C15orf27	4.64612	4.62041	4.26801	4.60407	4.26801	6.18867	5.47077	5.88696	5.45152	5.62063	4.26801	4.26801	4.26801	4.26801	4.26801	4.26801
C15orf48	6.42848	10.2418	9.69425	10.693	9.02505	8.4465	12.6447	13.1253	14.1964	13.1498	5.26686	7.32376	7.56172	6.13141	8.40903	6.66593
C16orf45	6.68374	8.11024	7.27913	7.86612	7.39701	9.76844	9.88698	10.7659	9.93863	10.1573	8.05334	7.21678	7.25818	8.24954	7.71152	7.50498
C17orf96	6.78622	8.35222	8.73662	8.10623	8.69529	8.82011	9.79779	10.0291	9.99595	10.4003	8.22868	8.36077	8.29718	8.56343	8.01093	7.90162
C19orf12	8.36733	8.09807	8.18324	8.54525	8.4719	9.44989	9.22663	9.56533	9.32146	9.73509	8.42588	7.77999	8.00164	8.38948	7.94649	7.9592
C19orf48	10.562	10.1799	10.2013	9.98992	10.1044	12.5111	11.5691	11.5658	11.9156	12.1909	10.4393	10.124	10.0927	9.63356	10.4522	9.6446
C19orf60	8.04839	7.98025	7.86198	8.54931	7.76309	9.57687	9.20943	9.90223	9.80788	9.67847	9.19395	7.66038	7.29533	7.52339	7.25677	7.19724
C1RL	8.53248	9.62491	9.55914	10.1236	9.61999	10.4211	11.3544	10.3911	11.1169	11.3214	8.95224	9.74975	10.0411	10.1076	9.86163	10.1054
C22orf39	7.9542	7.95682	7.953	8.3772	8.05384	9.64636	9.08055	9.64837	9.30903	9.77465	8.33785	8.11565	8.08277	7.99028	8.50777	8.20091
C2CD4A	4.97046	5.74285	5.93864	5.80901	5.89425	7.23737	9.05911	9.0288	9.46	9.29054	5.29314	5.45818	6.12035	5.83088	6.82892	6.12454
C2CD4B	4.97046	6.25588	6.52694	5.71312	5.82526	9.68231	10.5979	10.6336	11.1711	10.8693	6.52616	6.26807	6.62447	6.54445	6.84967	6.75781
C2orf76	6.4048	6.32391	6.27913	6.12892	6.40631	7.02564	6.89168	7.05131	7.10096	7.10678	6.51739	6.21504	6.72519	6.71059	6.84967	6.82987
C2orf88	5.80333	5.21823	5.68316	5.35893	5.39455	9.17722	8.09742	8.94185	8.06319	7.99796	5.15268	5.21855	5.22783	5.28436	4.26801	5.21491
C4A	5.18151	5.95432	6.68175	5.40511	5.99066	5.85385	7.86886	7.30569	7.37975	6.20075	4.89839	5.0095	5.11785	6.01519	4.98093	5.21491
C4B	5.53999	6.60131	7.38178	5.80901	6.1896	6.99409	8.90732	8.07916	8.02553	6.87441	5.12142	5.34623	5.27778	6.71059	5.41373	5.41796
C4B_2	5.53999	6.60131	7.38178	5.80901	6.1896	6.99409	8.90732	8.07916	8.02553	6.87441	5.12142	5.34623	5.27778	6.71059	5.41373	5.41796
C4BPB	6.8815	7.6533	6.50626	8.08956	6.62993	6.65811	8.17949	7.6039	10.2672	7.30574	6.00575	5.83759	5.36989	5.61094	5.03678	5.50501
C4orf19	9.43779	8.97547	9.03847	8.84508	8.59719	10.0593	10.9159	10.1729	11.1053	10.0768	8.6786	9.37689	9.17135	9.77652	9.49142	9.69228
C5orf56	5.87884	6.0678	6.03302	6.15213	6.13596	6.45237	6.56843	7.03123	7.61223	7.71279	5.6727	5.62045	5.4127	5.33187	5.70684	5.2702
C6orf222	5.86042	8.04514	8.15162	7.71448	7.94892	9.10437	12.8587	12.203	11.7319	11.644	6.41687	6.85758	7.88576	7.93226	5.91632	6.9378
C7orf25	7.36388	7.45157	7.37074	7.89844	7.50029	7.98257	8.31872	8.30148	8.65205	8.80574	8.28926	7.50209	7.73968	8.27772	7.73357	7.82102
C7orf31	6.3561	5.77804	6.09208	6.3238	5.63172	6.99409	6.75201	7.22007	6.77034	7.28878	6.26593	5.78715	5.36989	6.29737	5.08851	6.14838
C8orf4	10.0422	10.2971	10.132	11.0054	10.894	12.0357	11.7363	10.4347	11.1582	12.2406	7.42158	10.6639	9.6525	9.95519	11.2445	10.3686
C8orf44	5.51477	5.38468	5.72339	5.86871	5.49624	6.81235	6.56843	6.92617	6.22286	6.82758	5.69017	6.25064	5.82127	5.77236	6.13015	6.58425
C8orf44-SGK3	7.22091	7.38243	7.11612	7.39785	7.01769	8.24646	8.54854	8.63113	8.53933	8.48401	7.98772	7.7034	7.9097	8.05149	7.76601	7.72083
C9orf66	5.86042	5.54751	5.55251	5.49128	5.28051	6.18867	6.19707	6.10948	6.40743	5.84762	4.89839	4.79517	4.91434	5.12345	5.08851	4.85429
CACHD1	7.80226	7.27189	7.00538	7.60093	7.16439	8.07934	8.61872	8.48665	8.41698	8.56277	7.73089	7.96273	5.17473	8.11541	6.75369	7.02575
CALCB	4.53576	4.69908	4.63516	4.7422	4.26801	7.33229	6.52558	7.33852	5.50605	6.27522	4.74614	4.26801	4.5932	4.83266	4.56152	4.60804
CAMK1D	8.23605	7.70257	7.48768	7.70718	7.6058	9.75623	10.4151	10.2599	9.50701	10.3448	4.98121	4.87562	4.26801	4.91865	4.98093	4.94347
CAMK1G	5.91483	5.38468	5.3471	5.25887	5.39455	4.96558	6.03746	6.43077	6.47912	7.04719	4.60687	4.26801	4.26801	4.26801	4.26801	4.26801
CAMK2N2	4.91926	5.18707	5.68316	4.84749	4.89587	8.14667	7.46355	8.96279	7.8382	8.49135	6.45432	5.45818	5.45367	5.91343	5.34308	5.02152
CAMKK1	7.1191	6.41964	5.87127	5.95288	6.1896	8.02923	6.98779	7.38637	8.28322	6.44441	6.47265	7.19957	6.89442	6.25788	7.56537	6.75781
CASKIN1	5.21755	5.40968	5.93864	5.20416	5.28051	5.52655	6.63692	6.06813	6.22286	5.48612	5.5808	6.4755	5.32501	5.28436	5.44718	5.21491
CASP4	9.92756	10.8993	10.7082	10.8927	10.908	11.0219	12.1313	12.01	12.4903	13.3206	9.20314	9.10858	9.18605	9.05808	9.8454	9.27277
CATSPERB	5.86042	6.54659	7.12936	7.60093	6.33806	8.03432	9.20293	9.20603	10.0678	9.30724	5.82081	5.93232	6.68295	6.23766	6.3429	6.34476
CBFA2T3	4.53576	5.27727	5.08042	4.60407	4.26801	8.48039	8.2613	8.92595	8.16364	8.36113	4.26801	4.57349	4.26801	4.26801	4.26801	4.26801
CBLN3	5.1438	5.21823	5.3471	5.53171	5.54341	5.90428	7.41125	6.26236	6.5471	7.60795	5.4366	6.30224	5.70164	5.50082	6.40182	5.76217
CBR3	5.43506	5.74285	4.90057	5.35893	5.28051	6.30073	6.38796	7.28898	5.97225	8.19104	6.04463	6.19686	5.4127	4.83266	5.59933	5.21491
CCDC109B	5.89698	6.9805	7.80606	6.97606	7.88963	6.88336	7.78957	8.38156	8.73347	8.92966	8.12718	7.22531	6.89442	6.62254	7.76065	7.57244
CCDC149	8.7199	8.62625	8.4763	9.00129	8.24896	9.90745	9.69964	9.93699	9.7144	9.93631	9.32114	8.97058	9.09551	9.23806	8.65858	9.03296
CCDC155	4.26801	4.5175	4.78586	4.26801	4.26801	5.68758	5.5057	7.01085	6.22286	6.12159	4.68255	4.26801	4.5932	4.26801	5.03678	4.60804
CCDC69	6.54087	8.96381	9.34746	9.36782	9.00086	9.61626	11.3142	10.8113	12.0772	10.9499	9.97304	8.12918	8.51894	10.1887	8.26958	8.62414
CCKBR	4.26801	4.26801	4.26801	4.26801	4.26801	5.74579	5.31681	6.02534	5.11627	5.33038	4.68255	4.26801	4.26801	4.73001	4.26801	4.26801
CCL22	4.97046	5.56874	5.3471	5.53171	5.67325	4.26801	5.94907	7.07111	6.99405	7.52389	4.50789	4.26801	4.72693	4.73001	4.68239	4.26801
CCL8	4.26801	4.92328	5.2879	5.14555	6.266	4.71175	7.95956	8.3659	8.13565	11.8672	4.50789	4.26801	4.26801	4.59539	4.26801	4.26801
CCND2-AS1	4.26801	4.26801	4.26801	4.60407	4.26801	4.96558	5.27392	5.78469	5.50605	5.0275	4.26801	4.57349	4.26801	4.59539	4.91989	4.60804
CCR7	5.06234	5.00924	5.22441	4.93567	4.99115	5.29121	4.801	7.81572	5.02885	7.18246	4.26801	4.26801	4.5932	4.73001	4.56152	4.26801
CD14	6.3561	5.77804	5.64137	5.60804	5.44673	6.14899	6.09975	7.35465	6.63264	5.68192	5.59983	5.5586	5.70164	5.57553	5.59933	5.50501
CD24	13.4766	14.277	14.2638	14.4447	14.4649	15.3937	15.2172	15.3102	14.6003	15.7157	13.9466	14.3907	15.2175	14.3671	14.8533	14.9465
CD40	8.35855	9.86019	9.38858	9.57483	10.3234	8.27251	10.9317	10.5041	10.7871	12.0567	7.53937	5.0095	4.91434	6.21712	6.90021	6.14838
CD79A	5.34815	5.72482	5.4027	6.34372	5.49624	8.70392	7.50688	7.38637	8.50698	6.53629	4.94116	4.57349	4.72693	4.59539	4.77466	4.60804
CD93	4.73045	5.18707	5.83606	5.20416	4.26801	7.98783	6.43546	9.29535	6.27836	6.37937	4.26801	4.26801	4.5932	4.26801	4.26801	4.26801
CDC42EP5	6.70296	8.7594	8.56043	8.87771	8.12616	7.66507	9.04463	9.1061	10.9767	10.4253	4.50789	5.73434	7.20053	6.65254	7.32415	6.97618
CDH5	4.26801	5.00924	4.78586	4.26801	4.63241	5.82778	5.5057	5.9349	4.26801	5.62063	4.26801	4.26801	4.26801	4.59539	4.26801	4.26801
CDIPT	9.64398	9.70901	10.0878	10.0397	9.79081	10.6245	10.7871	10.883	11.1285	11.083	10.4542	9.92347	10.1438	10.5421	9.93661	10.0258
CDNF	5.46235	5.52582	5.3471	6.00584	5.33932	7.36526	7.15288	6.88179	6.69339	6.62221	5.59983	6.02	6.28557	5.99055	6.38734	6.17177
CEBPA	6.22562	6.9041	7.04795	6.83335	5.49624	9.92393	7.18008	8.98854	8.40533	8.92426	6.64319	7.28358	7.38412	6.62254	6.37269	6.34476
CEBPB-AS1	5.96684	5.96911	6.14844	6.3238	6.31449	7.35709	7.12514	6.92617	6.67344	6.56555	5.21174	5.3057	5.32501	5.64521	5.93741	5.32217
CEBPD	9.58141	11.029	12.2211	12.0997	11.6717	10.4269	12.5705	13.1348	13.6227	14.0296	9.24186	8.0696	7.49175	8.5209	7.72259	8.22193
CECR2	4.53576	4.76516	4.78586	4.26801	4.26801	8.31072	7.49975	7.3222	6.30523	7.53826	4.60687	4.69923	4.26801	4.73001	4.56152	4.26801
CECR6	5.61213	5.40968	4.99653	5.20416	5.1492	5.65727	6.1396	6.36602	5.90057	5.79506	5.59983	5.17134	5.27778	5.50082	5.82792	5.2702
CEL	7.86996	10.3581	11.2033	9.84584	10.5135	17.7267	16.4247	17.2418	15.6979	17.7614	5.23975	4.69923	4.98916	4.99395	5.13687	5.2702
CELA2A	6.56224	9.10537	8.26822	7.85957	8.95483	16.0804	15.0923	14.0535	13.9822	16.4612	4.26801	4.26801	4.26801	4.26801	4.26801	4.26801
CELA2B	5.28528	6.76115	5.55251	5.86871	7.04554	13.4396	12.3619	9.9317	11.3155	14.1632	4.26801	4.26801	4.26801	4.26801	4.26801	4.26801
CELA3A	9.18556	11.5454	12.1997	11.7353	10.8656	18.9843	17.5097	18.0738	17.9166	18.2576	5.29314	4.57349	4.26801	4.26801	4.56152	4.26801
CELA3B	8.05929	11.4145	10.0558	9.94758	9.26151	17.7217	17.3615	15.8248	16.2099	16.5689	4.74614	4.26801	4.26801	4.59539	4.26801	4.26801
CELP	4.73045	4.26801	4.90057	4.26801	4.99115	8.99679	6.19707	8.30148	6.10392	8.30387	4.26801	4.26801	4.26801	4.26801	4.26801	4.26801
CENPV	7.84495	7.37227	7.79789	7.22363	7.23832	9.22012	8.98774	9.28292	8.91273	9.58571	8.43484	8.18206	8.15953	7.20566	8.93157	8.26307
CEP112	6.45174	7.0783	6.56736	7.20286	7.07285	6.52957	8.28207	6.94783	8.21802	7.94531	6.60256	6.71749	7.27688	7.13453	6.7647	6.72787
CERS4	9.25012	8.57897	8.6262	8.90646	8.89233	10.554	9.59431	10.0537	10.0075	9.54405	4.68255	4.94611	5.53081	5.74192	5.26647	4.94347
CFAP58	6.06452	5.56874	5.4027	5.3103	5.1492	6.35328	6.81196	6.06813	6.00653	5.79506	4.85228	5.06748	4.72693	4.73001	5.3056	5.32217
CFL2	9.09178	9.71	9.34468	9.85732	10.2226	10.3928	11.5142	10.2578	11.068	12.2374	7.61277	7.29171	8.16946	8.08381	7.66637	7.58065
CHMP4C	9.37115	9.43437	9.22566	9.17929	9.34893	10.714	10.1651	10.3118	9.99013	10.7629	9.22907	9.19445	9.14651	9.35033	9.37618	9.23203
CHRD	4.64612	4.92328	4.99653	4.93567	4.63241	8.29809	8.78194	8.82092	8.25099	7.25423	4.94116	5.78715	6.05226	5.61094	6.9101	6.55012
CHRNE	5.01793	5.27727	5.72339	5.35893	4.99115	7.24627	6.88057	7.28898	5.82421	6.85119	4.68255	4.87562	5.27778	5.37702	5.26647	5.15567
CHST11	6.88985	5.89327	6.48524	5.74601	6.36122	6.77541	8.1253	8.68886	8.02553	7.90175	5.78955	4.79517	5.05639	7.15523	5.22549	5.09162
CIDEB	6.4048	6.15911	6.06291	5.97965	5.63172	8.40003	8.11607	8.19907	8.21802	7.956	7.93487	6.76581	6.20567	6.59185	6.85993	7.00119
CISH	8.46324	9.12344	9.48778	8.45722	9.10502	9.96827	10.3192	10.7328	8.72413	9.33601	5.97911	7.56355	7.10931	6.23766	7.66063	6.69725
CKAP4	10.3663	10.0871	10.8265	10.7425	10.741	12.7303	12.1894	12.5691	12.4702	13.1496	11.7337	11.2237	11.222	11.2148	11.4809	11.4637
CLDN12	8.78895	10.3162	10.2482	10.3296	10.4563	11.0447	12.2195	11.1317	11.3424	11.6868	9.61356	10.068	10.4529	10.2932	10.6484	10.5708
CLDN5	4.26801	4.62041	5.2879	4.26801	4.63241	6.08698	5.57212	7.3706	5.82421	5.73993	4.60687	4.26801	4.26801	4.26801	4.26801	4.26801
CLEC2B	4.64612	5.27727	4.90057	4.26801	4.78199	5.4911	5.94907	5.4776	5.02885	5.68192	4.26801	4.26801	4.26801	4.26801	4.26801	4.26801
CLGN	5.7432	6.10776	6.44218	6.40169	5.78915	6.108	8.22742	7.44774	7.92269	8.05868	6.81573	4.94611	5.45367	7.29209	7.16973	5.79441
CLLU1OS	4.26801	4.76516	4.26801	5.01285	4.78199	4.81043	5.6935	5.32285	6.13474	6.1618	4.26801	4.26801	4.26801	4.26801	4.26801	4.26801
CLPS	8.46868	11.3054	11.4289	11.0295	10.3914	18.0977	17.1573	17.29	17.1738	17.8329	4.60687	4.26801	4.26801	4.26801	4.26801	4.26801
CLPSL1	4.53576	4.87541	5.22441	4.93567	4.78199	8.86636	7.94919	8.96798	7.67219	8.67657	4.50789	4.26801	4.26801	4.26801	4.26801	4.26801
CLPSL2	4.26801	4.26801	4.78586	4.26801	4.26801	5.59395	5.60379	6.06813	5.33222	5.84762	4.26801	4.26801	4.26801	4.26801	4.26801	4.26801
CMAS	8.73578	8.82715	9.27912	9.45682	9.53117	10.4489	10.0174	10.0091	9.94868	10.6365	9.54299	9.39374	9.46443	9.29414	9.46551	9.39311
CMPK2	6.93081	7.03352	7.23097	7.24409	8.77084	8.02412	8.4121	9.63214	8.607	10.6266	8.68236	8.37218	8.71097	8.57858	6.70875	7.13116
CMTM8	6.5516	6.72904	7.62374	7.62438	7.97053	8.36416	8.14359	9.13405	8.94121	9.20844	8.21833	7.94241	7.86141	8.20132	7.6721	7.72823
CNIH3	4.73045	5.04841	4.78586	5.20416	4.78199	7.00468	6.23397	6.06813	6.30523	5.48612	5.12142	4.26801	4.26801	4.73001	4.26801	4.26801
CNKSR2	4.53576	5.04841	4.63516	5.01285	4.26801	6.64443	6.68929	5.72988	7.35547	5.84762	4.50789	4.26801	4.26801	4.26801	4.26801	4.26801
CNRIP1	4.26801	5.45779	5.55251	5.25887	5.1492	5.74579	6.89168	5.98097	5.93695	6.08003	4.26801	4.26801	4.26801	4.26801	4.26801	4.26801
CNTD1	4.73045	4.26801	4.26801	4.26801	4.63241	6.54448	4.88231	6.10948	4.80908	6.03702	4.74614	4.79517	4.72693	5.18068	4.56152	5.32217
COA3	8.62559	8.56139	8.50156	8.77405	8.22523	10.2736	9.89775	10.3077	10.193	10.3367	9.4054	9.15984	9.33855	9.37654	8.97128	9.06811
COBLL1	10.7527	9.62174	9.87866	9.747	9.90868	11.4529	11.1987	11.0907	11.0354	10.2765	9.23035	8.891	9.08771	9.58756	9.56952	9.65233
COCH	4.53576	4.76516	4.99653	4.60407	4.63241	7.93977	6.76422	9.98122	8.17055	7.56655	6.31824	5.58998	5.17473	5.33187	5.37907	5.54583
COL15A1	5.01793	5.08554	5.55251	5.92549	4.99115	6.96179	5.82841	7.57676	7.36766	6.23854	4.68255	4.26801	4.5932	4.26801	4.26801	4.26801
COL26A1	4.26801	4.87541	4.63516	4.60407	4.89587	6.67166	6.17821	6.78845	5.90057	6.27522	4.26801	4.26801	4.5932	4.26801	4.56152	4.60804
COL4A3	4.26801	4.26801	4.26801	5.01285	4.26801	6.336	6.71473	5.78469	6.82531	6.56555	6.31824	4.79517	4.8289	5.83088	5.03678	5.15567
COMTD1	8.51942	8.25973	8.77852	8.95006	8.3996	9.92119	9.30361	10.3833	10.3161	10.1846	8.81509	7.34733	6.84455	6.35441	7.52793	7.01352
CP	4.73045	6.3349	5.64137	5.57058	5.5885	4.5824	9.59431	8.65707	9.094	8.61745	4.89839	6.99468	6.89442	5.12345	8.52358	8.32265
CPA1	8.8775	11.4465	12.3515	10.825	11.1247	19.0138	17.626	18.3193	17.0351	18.6398	5.26686	4.26801	4.26801	4.26801	4.26801	4.26801
CPA2	7.08344	10.0285	9.92968	9.02478	8.82698	16.6203	16.1864	16.2234	15.1284	16.0675	4.89839	4.26801	4.5932	4.59539	4.26801	4.60804
CPA3	4.53576	4.26801	4.26801	4.60407	4.26801	5.4911	6.38796	6.36602	7.15853	5.73993	4.26801	4.26801	4.26801	4.26801	4.26801	4.26801
CPA4	7.16072	5.27727	5.87127	5.44915	5.21745	12.9356	9.75844	9.76311	9.41432	9.6262	5.41417	5.42231	6.51553	7.14491	4.85205	5.62291
CPB1	7.21435	9.56782	10.5027	9.05647	9.17462	16.871	15.6962	16.4571	15.2275	16.3179	5.08884	4.26801	4.26801	4.26801	4.26801	4.26801
CPM	9.99122	10.3376	10.7103	11.0575	10.8685	11.6863	12.1787	10.4329	12.074	11.17	6.9305	7.45237	7.5843	7.87178	6.94895	7.44319
CRADD	7.22744	7.30437	7.07562	7.61661	6.85351	8.09891	8.1253	7.83869	8.24446	8.46176	7.62857	7.66661	7.51546	7.45044	7.80294	7.30086
CRAT	9.72794	9.66244	10.2849	10.0077	9.44932	11.3581	11.0564	10.9155	10.5933	10.9325	10.0004	10.4007	10.3846	10.3024	10.1437	10.2423
CSDC2	5.06234	5.74285	4.99653	4.7422	4.63241	7.84432	8.21451	7.01085	6.13474	6.27522	4.26801	4.26801	4.26801	4.26801	4.26801	4.26801
CSF2RB	4.26801	4.96769	5.3471	4.93567	4.89587	5.52655	5.39693	7.70753	5.607	5.62063	4.26801	4.26801	4.26801	4.26801	4.26801	4.26801
CTDSP2	11.6862	11.7297	11.8883	11.8953	11.7363	13.1398	13.5507	13.3697	13.4096	13.3736	10.8812	11.1759	11.4347	11.2436	11.6858	11.5526
CTRB1	7.69892	10.9595	10.8205	10.1154	9.78071	17.3806	16.9979	16.8903	16.5428	17.4457	4.68255	4.26801	4.26801	4.26801	4.26801	4.26801
CTRB2	8.12298	11.7735	11.6734	11.0475	10.9874	17.8583	17.8827	17.9301	17.4518	18.7145	5.21174	4.26801	4.26801	4.26801	4.26801	4.26801
CTRC	7.60249	10.1479	9.93524	9.5056	9.30447	17.0893	16.127	15.8854	15.6665	16.925	4.85228	4.69923	4.72693	4.26801	4.68239	4.74779
CTRL	7.5361	8.74196	7.83828	7.61661	8.09374	14.0899	13.8913	12.2052	12.7805	13.9545	5.63689	5.26322	5.32501	5.77236	5.13687	5.15567
CUZD1	5.86042	6.05418	7.4144	5.95288	6.49208	12.9835	10.5484	13.0449	10.2396	11.7035	6.00575	5.5586	5.32501	5.67841	6.32774	5.88598
CXCL12	5.40697	5.54751	6.32785	5.25887	5.63172	9.50386	8.13448	10.572	7.97899	9.04872	4.60687	4.26801	4.26801	4.26801	4.56152	4.26801
CXXC4	4.26801	4.76516	4.26801	4.26801	4.63241	6.12866	6.15905	6.10948	6.75151	5.14175	4.50789	4.87562	4.5932	4.26801	4.91989	4.74779
CYB561D2	7.54652	9.04189	8.72381	8.31172	8.07393	8.80238	9.88698	9.36773	9.96064	10.7462	8.39407	8.54672	8.97652	8.52872	8.42259	8.40302
CYBB	4.26801	4.76516	4.78586	4.7422	4.26801	6.37033	6.6235	7.28898	6.96192	5.73993	4.74614	5.12117	4.98916	4.59539	4.56152	4.94347
CYP27A1	6.5728	6.80025	7.16834	7.12763	6.29047	6.46817	8.63815	8.09827	7.81185	8.32046	5.41417	5.42231	5.53081	6.21712	5.47951	5.46245
CYP27B1	6.90638	6.9463	7.08925	7.21328	6.68491	7.73575	10.9145	9.25351	12.0759	8.99301	6.96882	6.6416	6.81892	7.07052	6.70875	6.82987
CYP3A4	5.10417	5.33257	5.64137	5.60804	5.28051	6.20805	6.7397	6.71398	6.50217	6.37937	4.26801	4.69923	4.72693	4.59539	5.22549	4.60804
CYP46A1	4.91926	4.26801	4.26801	4.60407	4.63241	5.8011	5.39693	5.4776	4.92879	5.68192	4.60687	4.87562	4.72693	4.99395	4.77466	4.85429
CYP7B1	6.72191	6.0678	6.06291	5.92549	6.1896	6.77541	7.65526	7.30569	7.78499	6.85119	4.26801	4.57349	4.8289	5.37702	4.26801	4.74779
DAAM2	5.18151	5.40968	5.22441	5.14555	4.78199	8.47293	8.39314	8.32598	7.69163	8.14516	4.60687	4.26801	4.26801	4.26801	4.26801	4.60804
DAPK2	6.8815	7.41248	7.31419	7.47747	6.49208	9.15179	9.92696	9.25774	9.77663	10.0273	6.15437	5.93232	6.59424	5.61094	5.51082	5.72898
DBNDD1	9.10581	8.06405	8.95328	8.79812	9.092	11.4745	9.76287	11.1512	9.4402	10.5758	10.0353	9.29754	9.00444	9.49491	8.99639	9.03296
DCPS	8.07727	8.3342	7.7814	8.22797	7.73806	9.12114	9.11791	8.8936	8.98487	9.28211	8.73404	8.58641	8.11397	8.08912	8.05088	8.02057
DDR2	6.03283	6.42985	5.97093	5.49128	6.21558	7.32392	6.52558	7.01085	5.97225	6.34558	4.85228	5.06748	4.91434	4.83266	5.18239	5.02152
DDT	7.83228	8.31856	7.86979	8.31172	7.99884	10.0036	9.14757	9.6516	9.57864	9.85064	8.47012	8.60263	8.13946	7.84054	8.09822	7.99022
DDX59	8.1773	8.1432	8.05234	7.92378	7.99182	9.46499	9.02755	9.17049	8.607	9.07823	8.31861	7.7034	7.53105	7.89628	7.74446	7.67563
DDX60L	7.27231	8.3471	8.40311	8.49139	9.07224	8.08916	9.62867	8.90987	9.7968	9.97077	7.70506	8.78136	9.33855	8.98041	8.83865	8.40761
DEF6	5.91483	6.02648	6.06291	5.86871	5.63172	10.4489	9.87885	10.7614	9.33685	10.5946	7.33719	7.81958	7.81142	6.75255	8.45265	7.90813
DENND5B	8.08084	7.58921	7.84622	7.56097	7.4288	9.27682	10.1618	9.18837	9.1227	8.7084	7.8433	7.77999	7.97354	8.10495	8.11923	8.37985
DET1	6.45174	6.81558	6.39765	6.79169	6.64851	7.62497	7.47086	7.68232	6.89532	7.4498	6.78005	7.08219	6.8318	6.90851	7.27959	7.19724
DGCR5	4.53576	4.5175	4.63516	4.7422	4.63241	6.26447	5.90229	6.94783	6.47912	6.44441	4.98121	4.94611	4.72693	4.73001	4.91989	4.85429
DHRS12	6.96271	7.09083	7.07562	6.79169	6.36122	8.86066	8.2529	8.90447	7.96313	9.26938	8.13821	7.42315	7.48376	7.72205	7.40924	7.55588
DHRS3	9.14539	11.0664	10.7613	10.458	9.44165	11.4386	12.6634	12.2013	12.3328	12.3224	8.81337	9.96036	9.60591	9.18466	10.508	9.80414
DIRAS1	5.70124	5.96911	6.03302	5.86871	5.54341	7.11619	7.6424	7.03123	6.99405	7.67438	4.74614	4.94611	4.91434	4.73001	5.26647	4.60804
DIRC2	8.99146	9.03076	9.23771	9.09026	9.10178	10.2401	10.4475	10.393	10.238	11.0623	8.29173	8.07893	8.3635	8.57102	8.10245	8.33234
DIXDC1	7.77602	7.2664	7.52791	7.26426	6.82143	9.09226	8.52784	8.57098	7.74838	7.78663	6.18889	7.29171	7.4997	7.18571	7.43649	7.11984
DLG3	9.98081	10.1552	10.5875	10.4373	10.0021	11.346	11.7044	11.3458	11.3969	11.6174	10.9047	10.8014	10.546	10.8296	10.8682	10.7181
DLG3-AS1	4.80124	5.74285	5.68316	5.49128	5.28051	7.95597	7.19792	6.68821	6.50217	7.10678	4.98121	4.94611	5.05639	4.91865	4.68239	5.09162
DLGAP3	5.48891	5.79523	5.72339	5.01285	5.21745	7.35709	7.13445	7.46267	6.97808	8.07835	4.80197	4.79517	4.5932	4.73001	4.98093	4.74779
DLL1	5.8417	6.35661	5.50505	5.20416	5.21745	8.80535	8.56894	8.12648	8.19787	8.58352	5.08884	5.83759	5.17473	5.18068	5.73213	5.50501
DMGDH	4.97046	5.08554	5.4027	5.20416	4.78199	6.54448	6.88057	5.67221	6.56901	6.59418	4.89839	4.26801	4.8289	4.59539	6.3124	5.15567
DNAJB4	7.16072	7.37736	6.88497	6.79169	7.28553	9.52201	9.19422	7.71996	7.7108	7.62149	7.17334	6.91194	7.29533	7.94406	7.35309	7.61303
DNAJC4	8.88566	9.02116	9.16066	8.85495	8.30662	9.78055	9.78189	9.91033	9.91628	9.98121	8.78391	8.89627	8.8375	8.9458	8.85872	8.91561
DNMT3B	6.88985	6.39897	6.9909	6.8196	6.47116	8.28536	8.02523	8.27656	7.27999	7.43451	7.71619	6.99468	6.34237	5.91343	6.92966	6.85767
DOC2B	4.53576	4.69908	5.2879	5.08219	4.89587	8.44268	8.54511	8.50106	7.93087	7.75019	5.3912	5.93232	6.32372	6.39109	8.03769	8.06201
DOCK10	4.80124	4.96769	4.90057	4.26801	4.78199	5.09028	7.1437	6.43077	6.27836	6.85119	4.50789	4.57349	4.5932	4.26801	4.26801	4.26801
DOCK8	6.34364	7.62801	7.86979	7.25421	5.92726	7.39749	8.40076	8.18126	8.69094	7.956	5.34349	5.06748	5.17473	6.19624	4.77466	4.60804
DPEP1	4.64612	5.43403	5.79974	5.53171	5.49624	11.3465	10.2848	11.0177	10.8127	11.6828	4.26801	5.06748	5.05639	5.12345	4.56152	4.74779
DPM3	7.80659	8.25152	7.58618	7.41594	7.4496	9.38393	9.13167	9.13405	8.88366	9.49388	8.1546	8.30629	8.3062	8.14121	8.24686	8.2882
DPY19L1P1	5.48891	5.60996	5.59788	5.64422	5.54341	6.43637	6.9027	6.29785	6.38263	6.1618	5.41417	5.86201	5.70164	5.28436	6.01822	5.88598
DPYD	5.34815	6.74519	6.00238	6.70433	6.5726	6.54448	8.82496	7.3222	8.90034	8.02864	6.11886	5.49279	5.87666	5.61094	5.41373	6.10024
DPYSL4	5.01793	5.77804	5.59788	4.84749	4.99115	6.30073	8.17505	6.83592	6.59056	5.48612	5.69017	5.62045	6.51553	5.57553	5.47951	5.72898
DTNA	8.09149	9.53335	8.00354	8.32601	9.4696	10.6025	10.7006	10.332	9.76075	10.8236	7.06019	5.97696	6.30478	7.0034	6.97738	6.63385
DUSP22	8.45503	8.86881	8.6399	8.90329	8.88101	10.1379	10.1894	9.94752	9.69304	10.3748	8.47881	8.33767	8.49943	8.56723	9.11996	8.8565
DUSP23	9.30281	9.56342	10.119	9.30688	8.99037	10.0177	11.7918	10.6238	11.8039	11.0249	8.9538	7.80275	7.67115	7.93226	7.56537	7.42503
DYNC1I1	5.34815	5.12089	4.99653	5.20416	4.99115	7.00468	6.33865	5.98097	6.27836	5.68192	4.50789	4.26801	4.5932	4.99395	4.56152	4.74779
ECE2	7.56713	7.08458	7.4251	7.4338	7.61501	9.34571	7.90691	8.76239	8.69573	8.40067	7.47076	7.45959	7.56929	7.31059	6.91991	7.19724
ECHDC3	8.35267	7.66578	8.25639	7.04808	7.73806	8.72604	8.38549	9.11548	8.87525	9.10236	7.93803	6.76581	7.29533	8.00161	8.29563	7.46112
EDA	6.67403	6.72089	6.73548	6.34372	6.4499	9.12352	8.30661	8.58457	7.90619	8.49865	7.47076	7.70944	7.48376	7.58521	7.38844	7.31081
EDF1	11.4068	12.1244	12.1943	12.1499	12.1087	13.0847	12.7519	13.3527	13.3378	13.7689	12.1908	11.4026	11.6128	11.21	11.5298	11.5397
EEF1A1	14.9729	15.4216	15.0457	14.9146	15.0045	17.0297	16.7856	16.8378	16.8073	16.9548	15.5047	15.6539	15.7322	15.6148	16.0571	15.6898
EEF1B2	11.6179	11.8885	11.8792	11.5002	11.5556	13.8489	13.6237	13.7396	13.5172	13.51	11.5016	11.4012	11.4255	11.188	11.8882	11.4427
EEF1D	12.3946	12.5558	12.2706	11.9769	12.3415	14.0413	13.4415	13.6973	13.6119	14.0216	12.7654	12.1895	12.2731	12.1271	12.447	12.3528
EEF1G	12.7652	13.332	12.8848	12.9674	12.8563	14.3796	14.0466	14.2669	13.9039	14.3602	13.6287	13.4836	13.2594	13.2815	13.5175	13.523
EEF2	15.0215	15.4531	15.1119	14.8597	15.0897	17.5131	17.1062	17.1186	17.0012	17.0154	15.4082	15.4874	15.5224	15.3779	15.7976	15.4843
EFCAB1	4.80124	4.5175	4.26801	4.26801	4.26801	6.336	5.66442	5.9349	5.78404	6.7288	4.50789	4.26801	4.26801	4.26801	4.56152	4.26801
EFCAB5	5.53999	5.45779	5.3471	4.84749	4.78199	6.02167	6.72727	6.36602	6.69339	6.31089	4.74614	4.87562	4.72693	4.83266	4.56152	4.85429
EFHD2	10.584	11.064	11.2598	10.9831	11.3862	12.1849	11.3396	12.1309	12.4296	12.441	11.2206	11.5765	11.3873	10.6135	11.4749	10.8816
EGF	4.64612	5.18707	5.08042	4.7422	4.63241	9.38988	8.92324	9.25351	9.20553	8.56277	4.50789	4.57349	4.72693	4.91865	6.37269	5.21491
EIF3F	11.0197	11.1853	10.8832	10.82	10.6879	12.3652	12.0776	12.1112	12.0359	11.7697	10.7678	10.6907	10.5583	10.493	10.5625	10.3449
EIF3G	11.3238	11.326	11.3855	11.447	11.3075	12.6582	12.3781	12.6226	12.6087	12.6659	11.2073	10.6975	10.9185	10.9788	10.7731	10.7382
EIF3L	11.6443	11.9776	11.7284	11.725	11.5257	13.5299	13.36	13.232	13.1567	13.0959	12.0685	11.9041	11.807	11.7331	12.3588	12.2039
EIF4EBP3	7.78482	8.64097	8.06598	7.9972	7.77954	9.747	9.3709	8.96798	9.14035	9.71958	7.95375	7.95768	7.93908	7.79563	8.40903	8.19561
ELL2	10.5556	10.8199	11.4262	10.9243	11.6463	12.7383	13.5081	12.9128	12.661	13.2517	9.06455	9.23033	9.23163	9.20675	9.75339	9.21384
ELMO1	4.73045	5.70651	5.22441	5.53171	5.39455	5.24537	7.10634	6.3988	5.607	5.79506	4.60687	4.26801	4.26801	4.26801	4.26801	4.26801
ELN	5.34815	5.33257	4.90057	5.14555	5.54341	8.93847	8.44928	8.59131	7.67219	8.17287	4.94116	5.06748	4.98916	4.73001	4.68239	4.26801
EMID1	5.89698	5.96911	5.79974	5.77795	5.89425	6.91752	7.07764	6.76408	6.73241	7.25423	4.80197	4.57349	4.8289	4.73001	4.26801	4.26801
ENPP1	4.86334	6.18401	5.64137	5.20416	5.1492	9.17722	9.71647	9.0776	9.58123	8.92966	7.28802	6.10175	7.02287	7.55464	6.47191	6.8849
EPB41L4A-AS1	9.46931	10.4728	10.1576	9.48882	9.80084	11.1563	11.1635	11.2048	11.2422	11.1904	8.49174	8.33379	8.64149	8.77553	9.32306	8.74863
EPHX1	10.8142	10.042	10.2044	9.92904	9.92345	12.3817	11.3829	12.0361	10.8845	11.499	11.1714	10.2068	10.7276	11.5235	10.2975	10.7882
EPO	4.53576	5.08554	4.78586	4.7422	4.26801	5.97609	8.88039	7.94826	6.07231	6.50637	4.26801	4.57349	4.5932	4.59539	4.56152	4.26801
ERC2	4.86334	5.77804	5.50505	5.53171	5.71325	7.036	6.60994	6.55139	6.47912	6.70293	5.41417	5.12117	5.05639	5.42008	4.26801	4.85429
ERO1B	7.50437	7.80002	7.59566	8.00315	7.74645	9.43656	8.77318	9.18392	9.46	8.9564	7.93803	6.84644	7.34043	7.45044	7.30945	7.52215
ERP27	5.34815	5.84529	6.22847	5.83925	5.71325	10.3809	9.52825	10.6722	9.70257	9.68487	5.36765	6.30224	6.48268	6.46147	6.01822	7.00119
ETV7	5.21755	6.0678	6.22847	6.10527	7.04554	6.336	9.0003	9.56533	8.33332	9.83921	7.01222	6.69267	6.89442	6.47849	6.70875	6.77253
EVADR	4.64612	4.5175	5.45522	4.84749	5.82526	10.6846	7.10634	9.11548	7.81185	11.9664	4.85228	8.53662	5.56727	5.33187	9.17698	8.19028
EVL	8.76261	8.08579	9.1764	8.64347	9.16533	9.13773	9.37283	10.1457	9.87052	10.2508	7.17876	5.99867	8.05087	6.39109	8.90045	8.03254
EXOC3L1	4.64612	4.76516	4.90057	5.01285	4.78199	5.45434	6.21566	5.83697	5.93695	6.23854	4.50789	4.69923	4.5932	4.26801	4.56152	4.60804
F11	7.27231	6.3349	6.91608	6.54478	6.07989	6.90623	8.68874	7.86128	8.98487	8.45426	4.94116	4.69923	4.5932	6.99189	5.3056	4.85429
FAAH2	6.9939	7.50825	7.25526	7.61661	7.04554	8.13251	8.94939	8.4794	9.15084	8.93505	7.33235	8.29034	8.35483	7.97312	8.38498	8.00851
FAAP24	6.08006	6.62785	5.55251	6.64277	5.49624	7.18275	7.32493	7.05131	7.11558	7.35542	6.14264	6.19686	5.73277	5.50082	6.01822	5.97088
FABP4	4.53576	4.82316	4.26801	4.84749	4.63241	4.81043	6.07934	4.26801	7.08618	7.3225	4.26801	4.26801	4.26801	4.26801	4.26801	4.26801
FAHD2CP	6.04878	6.22046	5.79974	6.51044	5.86027	7.2012	6.28739	6.3988	6.80723	7.00598	6.03181	5.99867	6.39678	6.29737	6.57681	6.47911
FAIM	7.73117	6.82318	7.21866	7.57709	7.34237	7.96133	8.02028	8.41999	8.28322	8.42388	7.65967	6.61532	7.10931	7.45044	6.5254	6.66593
FAM105A	6.04878	5.21823	5.3471	5.3103	5.21745	7.15461	7.34102	7.53505	6.73241	7.28878	6.44506	5.95485	6.00467	5.06161	5.80473	6.02429
FAM109A	8.61581	8.06405	8.68026	8.30693	8.00584	11.4689	10.7144	11.5744	11.0392	10.5689	9.07173	9.07878	9.32533	9.04451	9.73318	9.27277
FAM110A	7.00159	6.83825	6.80396	6.77751	6.94549	7.13554	7.84665	7.61727	7.72029	8.15446	8.01792	7.25058	6.8318	7.36468	7.03255	7.38798
FAM13A	7.48823	9.86645	8.23845	7.41594	8.15158	10.2279	13.1221	11.3267	9.86204	11.6283	8.68048	10.8367	9.30976	9.06616	10.1107	9.38384
FAM155B	6.3561	5.86151	6.12058	6.05657	6.07989	7.67818	7.22426	7.40197	8.52862	7.49472	7.35639	6.71749	7.40123	7.12406	6.16531	6.32437
FAM162A	8.44124	10.4763	9.13188	9.38833	9.17462	11.0091	12.0361	10.7968	11.3077	11.2829	9.36272	10.65	10.0126	9.22128	10.158	9.58925
FAM169B	4.53576	4.76516	5.22441	5.01285	4.78199	6.65811	6.60994	6.81239	6.63264	6.20075	6.50856	5.17134	5.11785	5.28436	5.08851	5.3713
FAM172BP	4.53576	4.5175	4.26801	4.93567	4.78199	5.65727	5.66442	5.23437	5.11627	5.99242	4.26801	4.26801	4.26801	4.99395	4.26801	4.26801
FAM226A	6.00028	5.58956	5.76222	5.57058	5.44673	6.08698	6.15905	6.29785	6.40743	6.27522	5.47997	4.57349	5.45367	5.53886	5.37907	5.41796
FAM226B	6.00028	5.58956	5.76222	5.57058	5.44673	6.08698	6.15905	6.29785	6.40743	6.27522	5.47997	4.57349	5.45367	5.53886	5.37907	5.41796
FAM24B	6.27942	6.65387	6.35154	6.54478	6.31449	8.39609	7.62288	7.74452	7.84688	8.00826	6.76551	6.46066	6.14223	6.54445	6.79719	6.72787
FAM24B-CUZD1	6.27942	6.51836	7.58618	6.34372	6.68491	12.9917	10.5721	13.0522	10.2799	11.723	6.48172	5.93232	5.63657	6.29737	6.6384	6.17177
FAM3A	8.98199	9.23563	8.95328	9.44816	8.96201	10.2412	9.97733	10.1273	10.4352	9.89549	9.13757	9.21987	9.09811	9.14199	9.61883	8.94113
FAM69B	6.01667	5.30535	5.79974	5.25887	5.82526	7.2194	5.77638	6.85904	6.03987	6.44441	4.68255	6.08182	5.60249	4.73001	5.65443	5.02152
FAM83F	8.20697	7.82245	8.19569	7.98522	8.15787	9.98407	9.0639	9.81579	8.52862	10.1199	8.45479	7.81399	8.08801	8.06235	7.60784	7.65248
FAM89B	8.76703	8.97215	9.50533	9.19231	9.05891	10.5689	10.4132	10.328	10.3709	10.1105	9.92233	8.82898	8.88033	9.66224	8.86121	9.071
FBN1	5.1438	5.04841	5.1557	5.35893	5.33932	5.4911	6.71473	5.78469	6.61177	6.34558	5.26686	5.62045	4.8289	5.74192	5.34308	5.46245
FBXL8	7.25964	7.20456	7.83828	7.37953	7.52986	8.79044	8.49622	9.01384	8.28958	9.26511	7.55187	7.98277	7.77926	7.5391	7.94178	7.54752
FBXO6	6.94685	7.18721	6.83695	7.55284	7.33119	9.12352	9.45719	9.28708	9.76303	10.1387	7.82289	7.6352	7.97921	7.78253	7.83894	7.87526
FBXW12	4.26801	4.5175	4.63516	4.26801	4.63241	4.71175	5.60379	5.88696	5.33222	5.9461	4.26801	4.26801	4.26801	4.26801	4.26801	4.26801
FCGR2A	4.26801	4.62041	5.1557	4.26801	4.63241	4.81043	5.43456	6.33239	5.33222	5.84762	4.26801	4.57349	4.26801	4.26801	4.68239	4.26801
FDXACB1	6.4746	6.41964	6.27913	6.56162	6.1896	7.36526	7.20676	7.30569	7.34316	7.16392	7.01831	6.70514	6.86971	6.85848	6.40182	6.84384
FER1L5	5.21755	5.08554	5.22441	5.14555	4.89587	7.2194	8.95456	7.79238	7.6325	7.43451	4.50789	4.26801	4.5932	4.59539	4.26801	4.26801
FEZF1-AS1	4.26801	4.26801	4.63516	4.84749	4.78199	5.14542	6.70207	5.88696	5.65404	7.25423	4.50789	4.26801	4.8289	4.26801	4.26801	4.26801
FGF10	4.26801	4.26801	4.78586	4.60407	4.26801	5.87934	5.94907	5.61129	5.65404	5.33038	4.26801	4.26801	4.26801	4.26801	4.26801	4.26801
FGF12	4.80124	5.00924	5.3471	4.7422	4.99115	7.22842	7.16201	7.41739	7.11558	7.02674	4.89839	4.26801	4.26801	4.91865	4.68239	4.26801
FGF14-AS2	5.51477	5.66892	5.79974	5.80901	5.5885	6.20805	6.54002	6.29785	6.35734	5.84762	5.83613	5.34623	4.98916	5.37702	5.51082	5.46245
FGFBP3	6.08006	5.48099	5.76222	5.25887	5.54341	7.1259	6.09975	7.30569	6.33155	6.64966	6.32845	5.65007	5.9034	5.9397	6.14786	5.82575
FGG	4.26801	5.60996	5.22441	5.01285	4.78199	5.45434	8.66998	6.14949	8.57096	7.3225	4.26801	4.26801	4.26801	4.26801	4.26801	4.26801
FGL1	4.86334	5.58956	5.4027	4.7422	4.89587	9.63473	9.69656	8.59803	8.68132	8.91883	4.60687	4.26801	4.72693	4.59539	4.26801	4.26801
FHL3	8.41326	9.2287	9.01063	8.84838	9.06559	9.02254	10.099	9.39108	10.2942	10.3285	7.05429	7.01461	6.30478	7.14491	6.91991	7.69086
FHOD3	5.10417	5.27727	5.79974	4.93567	4.78199	6.0656	6.26983	5.40339	6.5471	5.68192	5.01896	4.26801	4.26801	4.26801	4.26801	4.60804
FIGN	5.40697	5.40968	5.72339	5.64422	5.67325	7.24627	6.09975	6.52226	5.607	5.8979	4.26801	4.26801	4.72693	6.93285	5.73213	6.21728
FITM1	5.86042	5.54751	5.90543	5.74601	5.49624	6.87178	6.6502	6.78845	6.61177	6.44441	4.94116	4.94611	4.91434	4.73001	4.68239	5.02152
FLJ31356	4.91926	5.64962	5.55251	5.97965	4.78199	9.78657	9.61077	8.96279	7.8382	9.43431	4.89839	5.26322	5.11785	5.23411	5.22549	5.2702
FLJ38122	4.53576	4.26801	4.63516	4.26801	4.26801	6.08698	5.90229	6.73926	6.22286	6.56555	4.85228	4.26801	4.72693	4.99395	4.56152	5.09162
FLJ44635	5.06234	5.50365	5.50505	5.14555	5.07445	6.37033	5.43456	6.26236	6.40743	6.56555	5.12142	5.38504	5.66959	5.53886	5.57066	5.15567
FLT1	4.53576	4.26801	4.78586	4.7422	4.78199	5.65727	5.53945	6.02534	5.11627	4.89048	4.60687	4.57349	4.26801	4.26801	4.68239	4.85429
FMNL3	5.40697	5.66892	6.09208	5.80901	5.82526	6.16899	7.47086	7.27207	6.96192	6.80355	5.92399	5.06748	5.22783	4.83266	5.03678	4.94347
FNIP2	10.4185	11.0101	10.8937	10.638	10.9927	11.2798	12.483	12.0929	11.6251	11.227	8.53819	9.56547	8.98215	8.749	9.97384	9.38617
FOXC1	7.8986	7.79625	8.0795	7.01254	7.47009	9.09469	8.85571	10.0778	8.7793	10.7958	9.61356	8.67804	8.44741	9.80895	7.78196	7.85516
FOXN3	8.65693	9.06076	9.27035	9.06216	8.779	9.4231	10.4819	10.3658	10.3067	9.58571	8.56902	9.53542	10.0043	9.46266	9.94015	9.61719
FOXP2	4.26801	4.69908	4.78586	4.84749	4.26801	7.80308	7.53504	7.3222	7.46158	6.77909	4.26801	4.26801	4.26801	4.26801	4.56152	4.26801
FREM1	5.48891	4.62041	5.45522	5.08219	4.63241	5.90428	6.21566	5.4776	5.65404	5.33038	4.50789	4.26801	4.26801	4.26801	4.68239	4.26801
FRG1CP	7.1191	6.80025	6.85314	7.59303	7.07285	8.01899	7.64885	7.09063	8.39946	8.7518	7.28301	7.94752	7.91563	7.47518	7.6721	6.82987
FRG1HP	7.49363	7.63649	6.9465	7.33265	7.0863	8.1929	8.16166	8.19907	7.90619	8.64402	7.14035	7.1645	7.78575	8.11019	7.86909	7.91462
FRG1JP	4.64612	4.87541	5.3471	5.08219	4.89587	5.09028	5.18111	6.36602	5.86302	5.8979	5.08884	5.17134	5.17473	5.802	5.62724	5.21491
FRY	7.41609	7.69041	7.35961	7.8856	6.93058	8.13725	10.3509	8.358	8.56573	8.53462	5.85124	8.90152	7.41813	6.65254	7.09424	7.47883
FSCN2	5.58863	5.27727	4.78586	5.3103	5.75185	6.87178	5.99408	8.06951	5.6991	7.55247	5.4366	5.76106	5.79253	5.61094	5.13687	5.69476
FTH1	13.7724	14.344	14.1551	14.3174	13.8487	16.3222	16.2481	16.0684	16.5797	16.7439	13.3577	12.8438	12.9574	12.7964	13.8987	13.067
FTH1P3	4.97046	4.76516	4.90057	5.01285	4.89587	5.68758	5.2288	5.32285	5.78404	6.1618	4.74614	4.79517	4.8289	4.73001	4.56152	4.74779
FUOM	5.34815	5.40968	5.72339	5.44915	5.5885	7.51947	7.37267	6.85904	6.92903	7.8338	5.08884	6.50467	5.92954	5.42008	6.32774	6.05014
G0S2	7.22744	11.2321	10.1449	10.2284	9.8975	9.11637	14.2947	13.1477	14.225	14.0875	5.34349	5.76106	5.66959	4.83266	7.16155	6.23943
GABARAPL1	10.2234	10.0887	10.5481	10.015	9.59945	11.9132	11.3646	11.9615	11.0354	12.0173	8.59122	8.88307	9.8204	10.5941	9.20271	9.49559
GADD45G	6.93885	7.35689	7.58618	7.44264	6.24104	10.0087	9.27497	9.72076	9.61695	8.88025	6.20019	7.24221	7.22965	6.95677	7.43649	7.50498
GAL	6.54087	6.75319	8.57478	7.50305	7.67787	8.29809	7.56265	9.41784	8.6272	9.70706	5.15268	4.79517	4.5932	4.26801	4.77466	4.60804
GALK1	7.74026	7.74628	6.9909	8.33545	7.4903	8.49888	8.87494	8.67623	9.20553	8.79985	8.21833	7.8472	7.37549	7.21553	7.77134	7.73559
GALNT2	11.0431	11.4016	11.6192	11.6312	11.3915	12.0706	12.8733	12.2409	13.0655	12.2944	11.1893	11.7072	11.4736	11.5898	11.0787	11.317
GAREML	6.89814	6.50882	6.5473	6.57825	5.89425	7.6847	7.25863	7.25495	7.47289	7.16392	5.45853	5.17134	5.79253	5.23411	5.26647	5.2702
GAS5	10.9344	11.5842	10.7953	10.5191	10.676	13.2092	12.7896	13.0464	12.7146	12.7507	10.4895	10.9649	11.137	10.9449	12.1567	11.5128
GATA2	5.51477	6.48952	6.06291	5.64422	5.21745	9.45179	9.74359	9.32393	10.1657	9.71646	5.05475	4.57349	4.72693	7.58521	7.16155	7.86859
GATA2-AS1	5.21755	6.26747	5.45522	6.26211	5.78915	8.8289	9.31572	9.03869	9.8915	9.71646	4.80197	4.69923	4.26801	6.25788	6.91991	7.43414
GBP2	9.80621	10.8318	10.0421	10.4633	11.7622	9.13301	13.9928	11.3267	13.5809	14.6525	6.71336	8.19498	8.39343	6.66729	7.54052	6.53273
GBP5	4.97046	5.84529	5.59788	6.00584	7.41828	4.71175	7.84665	6.68821	8.38172	11.5152	4.26801	4.57349	4.26801	4.73001	4.26801	4.26801
GDF10	4.26801	4.26801	4.26801	4.60407	4.26801	6.73743	5.5057	6.83592	6.03987	5.62063	4.50789	4.26801	4.26801	4.26801	4.26801	4.26801
GDF6	4.53576	4.26801	4.78586	4.7422	4.63241	4.81043	6.03746	6.49246	6.13474	6.75417	4.60687	4.26801	4.26801	4.26801	4.26801	4.26801
GFI1	5.10417	5.04841	5.22441	5.08219	4.99115	8.97586	7.724	8.45	7.91447	8.15446	7.64031	6.12136	6.05226	6.59185	6.6384	7.17556
GFRA1	4.97046	4.82316	5.64137	4.60407	4.26801	5.95264	5.57212	7.14759	7.05615	8.03872	4.50789	4.57349	4.26801	4.26801	4.56152	4.26801
GGT5	4.64612	4.76516	4.90057	4.93567	4.63241	5.24537	5.82841	6.22585	5.78404	5.68192	4.74614	4.57349	4.26801	4.26801	4.85205	4.74779
GJC3	4.26801	4.96769	4.63516	5.01285	4.26801	8.86351	8.34264	8.18126	8.29591	8.19104	5.36765	5.17134	4.72693	4.59539	6.45819	5.15567
GLIDR	6.19783	6.09458	6.09208	6.38265	5.71325	7.1259	6.7397	6.99016	7.07125	7.00598	5.88089	6.08182	6.76616	6.54445	6.32774	6.47911
GLTSCR2	11.1568	11.9107	11.7756	11.1356	11.3728	14.2564	13.957	14.3683	14.0635	14.4163	11.3998	11.2553	10.9504	10.9192	11.5599	11.2143
GNAL	5.87884	5.40968	5.79974	5.67922	4.99115	7.10642	6.66336	6.52226	6.82531	6.96351	5.05475	4.94611	5.17473	4.91865	5.54118	5.72898
GNB2L1	13.6566	14.1194	13.9276	13.6705	13.6785	15.4011	15.2314	15.233	15.1854	15.2134	14.0653	13.9286	13.809	13.6714	14.3155	13.9968
GNB4	5.72242	5.35899	5.22441	5.25887	6.21558	5.68758	6.82364	5.98097	5.82421	7.02674	5.95187	5.26322	5.11785	5.61094	5.08851	4.94347
GNG4	5.8417	6.22046	5.76222	5.3103	5.21745	8.92215	8.06418	8.71379	8.37576	9.63944	4.80197	5.06748	4.91434	4.83266	4.77466	4.85429
GNMT	6.34364	6.20842	5.97093	5.44915	5.44673	9.58553	7.62942	8.33405	7.6325	7.35542	5.31867	4.94611	4.91434	5.28436	4.91989	5.21491
GP2	9.94715	9.79973	10.8335	8.85495	8.49686	17.4513	15.7492	16.6412	14.7398	15.438	8.06784	11.6955	12.7736	12.9156	10.4621	12.8281
GPHA2	4.26801	4.69908	4.78586	4.26801	4.26801	6.96179	6.19707	6.36602	5.65404	6.82758	4.50789	4.26801	4.26801	4.99395	4.68239	4.85429
GPR150	4.26801	4.26801	4.26801	4.60407	4.26801	5.62609	5.47077	6.14949	5.65404	6.53629	4.50789	4.26801	4.26801	4.26801	4.26801	4.26801
GPR27	4.80124	4.26801	4.63516	4.84749	5.21745	5.95264	5.53945	6.02534	5.33222	6.59418	4.26801	4.26801	4.26801	4.26801	4.26801	4.26801
GPX7	6.16942	6.40934	6.48524	6.57825	6.53295	7.92887	8.32674	8.71379	8.607	9.04375	5.50096	7.1645	5.36989	4.91865	5.47951	7.04987
GRAMD1A	8.10907	9.27387	9.18888	9.36323	9.64694	11.0497	12.0202	11.4475	11.6388	11.5125	10.0766	10.0362	9.55022	10.1776	9.88991	9.88186
GRAMD1C	5.98368	5.77804	5.87127	5.89744	5.78915	7.06662	6.68929	6.71398	6.71304	6.87441	6.08231	6.35183	6.18488	5.71062	6.3429	5.97088
GRPR	4.53576	4.87541	4.26801	5.14555	4.63241	6.108	5.60379	4.88594	5.607	5.62063	5.18275	4.69923	4.72693	4.59539	4.56152	4.26801
GSTA1	5.70124	7.19302	5.68316	6.52772	5.99066	13.3171	12.5283	11.1648	12.1439	12.5321	6.23349	6.75389	7.59915	7.26387	8.44603	7.85516
GSTA2	5.18151	5.86151	5.4027	5.3103	5.78915	12.7728	11.3107	9.86383	9.80567	11.4519	4.80197	4.57349	4.91434	4.59539	5.22549	4.94347
GSTA7P	4.80124	4.26801	4.63516	4.60407	4.78199	9.22899	6.71473	6.99016	5.74238	7.55247	4.50789	4.26801	4.26801	4.26801	4.26801	4.26801
GTDC1	6.9784	7.86267	6.9465	7.79232	6.91551	7.81499	8.79354	7.90543	8.98096	8.65713	7.83992	7.42315	7.53878	7.79563	7.22574	7.50498
GULP1	6.88985	8.28141	8.05918	7.75747	8.1068	9.31689	8.93898	8.84931	9.13332	8.85773	8.18416	7.77999	8.0292	8.43603	8.88097	8.632
GXYLT2	4.26801	4.69908	4.90057	4.60407	4.26801	6.75021	7.6424	7.52087	6.71304	7.49472	5.23975	4.79517	5.05639	5.77236	4.56152	4.94347
GYG1	9.55738	9.32808	9.48019	9.24575	9.54078	10.6926	10.3839	10.6943	10.6061	10.8735	8.33785	8.09281	8.46361	8.73892	8.40562	8.42129
H2AFJ	10.0285	9.83941	9.55192	9.56285	9.16221	11.6851	11.5501	11.3811	11.4488	11.8874	11.5056	10.3149	10.1858	10.1283	10.184	10.2877
HAAO	5.63511	5.89327	6.46389	5.74601	5.54341	8.55648	8.93898	9.85267	9.44588	9.84493	6.57758	7.56355	7.31355	6.39109	7.5592	7.35953
HAMP	4.64612	5.56874	4.90057	5.01285	4.63241	9.24875	10.0479	8.56414	7.99467	7.99796	4.50789	4.57349	4.26801	4.59539	4.26801	4.60804
HAPLN3	5.40697	7.07199	7.01972	6.74871	8.23714	5.95264	9.43147	8.18126	9.06101	11.5419	7.75983	6.50467	6.30478	5.71062	5.70684	6.63385
HDDC3	7.59749	7.99347	7.90822	8.60108	7.77134	10.1153	9.3573	9.66442	9.094	9.62286	8.54027	8.64083	8.19884	8.00724	8.52986	8.36576
HEBP2	10.0468	10.4563	10.6039	10.9094	10.8532	10.7931	11.7479	11.1386	12.4841	12.2406	9.47854	9.31533	9.40076	9.38302	9.33025	9.11368
HERC5	6.90638	6.43999	6.44218	6.26211	6.86928	9.14008	8.63493	9.33601	7.85551	9.68487	7.65196	8.06021	8.8437	8.37652	5.57066	6.61752
HEY2	4.80124	5.18707	4.63516	5.14555	5.07445	6.40376	7.08727	5.9349	5.86302	6.4123	4.50789	4.26801	4.26801	4.26801	5.13687	4.60804
HEYL	4.73045	5.00924	5.50505	5.57058	5.07445	9.4762	8.4121	9.44411	8.74276	8.42388	5.65495	5.70697	5.66959	6.13141	5.26647	5.69476
HHIP	4.26801	4.26801	4.63516	4.26801	4.26801	6.46817	6.03746	6.14949	4.26801	5.0275	4.68255	4.26801	4.26801	4.26801	6.16531	5.85626
HHLA2	5.51477	7.26089	6.82055	7.26426	6.47116	9.43464	11.6321	11.1535	11.2439	10.7183	6.24439	7.95768	7.41813	5.42008	9.39003	7.52215
HIST1H2BC	7.44984	6.53725	6.17569	6.28301	5.86027	7.81499	7.12514	7.25495	7.40362	7.50938	5.4366	5.34623	5.76305	6.08624	5.18239	5.46245
HIST1H2BK	8.41043	8.47007	8.93858	7.96706	8.35113	9.61457	8.9206	9.58907	9.49882	10.0146	9.47854	8.37596	8.63435	8.9458	7.84401	8.5263
HLA-DOB	6.00028	5.76058	6.06291	5.77795	5.82526	5.71707	6.6235	6.99016	6.69339	7.25423	4.26801	4.26801	6.26606	5.85906	4.85205	4.85429
HLA-E	12.9668	13.8656	13.6517	13.5974	13.9766	13.5845	14.6818	14.1441	14.9979	16.3105	12.6112	12.6788	12.995	13.1355	12.5498	12.2556
HNF4G	6.59367	6.51836	7.19373	7.05973	7.26212	8.3842	8.4121	8.81517	8.24446	9.08793	6.3685	7.51598	7.55412	6.37288	8.46253	7.61303
HNRNPA1	13.1861	13.3744	13.1109	12.9871	13.3412	14.4053	14.4673	14.2256	14.2851	14.1419	12.4206	12.9348	12.6781	12.1845	12.9988	12.3575
HOXB6	4.26801	4.76516	4.78586	5.20416	4.26801	5.03072	5.6935	6.14949	6.94557	5.84762	4.50789	4.26801	4.26801	4.59539	4.26801	4.26801
HPN	6.12555	7.40254	6.46389	6.42046	6.47116	9.74236	9.86657	10.1818	9.55779	9.25654	4.94116	4.94611	4.8289	5.61094	7.34591	6.28261
HPS3	8.86518	9.06544	8.67583	8.9894	9.41576	9.60949	10.6386	9.84142	10.3331	9.92823	9.46333	9.65978	9.40286	9.36786	9.94132	9.72199
HS6ST2	4.73045	4.82316	5.2879	4.93567	5.07445	8.46166	6.19707	8.41238	6.45566	8.18198	7.59276	4.87562	4.72693	6.96858	5.93741	7.01352
HSD11B1	4.26801	4.62041	5.22441	4.60407	4.78199	4.5824	5.5057	4.88594	5.65404	6.20075	4.26801	4.26801	4.26801	4.26801	4.26801	4.26801
HSD17B1	5.7432	5.30535	5.55251	5.14555	5.21745	6.16899	5.66442	6.36602	6.03987	6.12159	5.26686	4.79517	6.05226	5.28436	4.85205	5.2702
HSD17B3	6.04878	5.43403	5.08042	5.80901	5.49624	5.82778	6.21566	6.18825	6.52483	6.1618	4.68255	5.26322	5.05639	4.99395	5.22549	4.94347
HSD17B8	7.37565	7.49429	7.4251	7.86612	7.66906	9.46311	8.21451	8.54342	8.05574	8.69575	7.79521	8.48504	7.84287	7.45873	8.51728	7.76464
HSPA8	13.7569	13.3186	13.4614	13.4914	13.4493	14.7059	14.8982	14.3595	14.7844	15.3806	14.5046	13.9506	14.0967	14.069	13.6584	13.9059
HSPB1	11.248	10.4903	10.5614	10.9965	10.3967	13.3388	12.7332	13.3485	12.0317	12.8301	10.849	9.03408	9.554	9.12405	8.41921	8.78079
HSPB2-C11orf52	7.08344	7.04	7.06186	7.2339	6.33806	8.36819	8.69184	8.21665	8.49053	8.20899	6.96882	6.77763	6.94253	6.90851	7.10284	7.19724
HTR3A	7.52032	7.47546	6.35154	6.30356	6.10824	9.24875	9.27909	8.72609	7.8726	7.6349	5.08884	4.94611	5.27778	5.18068	5.51082	5.09162
HUNK	8.55825	7.80754	7.51796	7.03634	7.70398	9.27039	8.93637	8.71379	8.19109	8.82908	7.50119	8.32989	6.30478	5.53886	5.54118	6.53273
HYKK	5.86042	6.15911	5.87127	6.08116	6.07989	7.2194	7.60972	7.40197	6.99405	6.67656	6.44506	6.6416	6.49921	6.46147	6.05668	6.26121
ICAM3	7.29732	7.19302	6.9465	7.2339	6.62993	8.29809	8.0497	7.94826	7.92269	7.33906	7.18416	6.26807	6.54758	6.96858	6.3124	6.26121
ICAM4	6.56224	6.32391	6.12058	5.53171	6.10824	5.19692	7.64885	7.22007	8.31473	6.87441	5.36765	5.12117	4.72693	4.99395	4.98093	4.85429
ID3	9.79544	8.52101	8.71089	9.01895	9.20215	12.1942	11.5046	11.1375	11.821	12.1614	6.48172	5.3057	6.34237	5.74192	6.19951	6.63385
IDH2	9.79868	10.9959	10.5188	10.7157	10.7821	11.8323	11.5299	11.8132	11.0278	12.0957	10.9772	11.3947	10.7318	9.77488	10.8682	10.6278
IFFO1	6.82165	6.24418	6.90062	6.77751	6.05087	7.8209	7.17107	7.57676	7.08618	6.75417	6.03181	6.81247	4.91434	6.01519	6.49892	7.96546
IFNGR1	9.42806	11.1258	10.693	11.1057	10.7881	10.3898	11.8995	11.5207	12.2877	11.9519	10.9657	10.7894	10.9126	11.288	10.4087	10.7126
IFT20	8.05567	8.5027	7.86198	8.533	7.69533	9.53816	9.72859	9.69287	9.7191	9.77764	8.54441	8.37218	8.76096	9.02254	8.90045	8.90593
IGBP1	8.68057	9.61431	9.20738	9.02187	8.54072	11.3657	11.4019	11.0967	10.9176	11.0008	9.85819	9.93118	9.94509	9.92887	10.5308	10.0508
IGFN1	5.51477	7.2828	5.87127	7.02449	5.89425	9.46311	9.35143	8.63113	7.59167	9.1119	4.89839	4.69923	5.05639	4.91865	6.24912	5.91497
IKBKE	6.77722	6.83073	6.90062	7.4338	6.62993	7.32392	9.14982	8.26815	9.0461	9.14945	8.06784	7.77424	7.62839	8.05693	7.44992	7.42503
IL10RB	8.74702	9.89212	8.82724	9.39735	9.03189	9.75623	11.2668	10.0802	11.0523	10.4575	8.59721	8.94793	8.67317	8.00724	9.27164	8.87648
IL12RB2	4.53576	4.76516	4.78586	4.60407	4.63241	7.41332	5.87819	6.33239	5.26618	6.96351	5.4366	5.12117	4.98916	4.73001	4.56152	4.60804
IL15	6.36845	7.03352	7.01972	6.6109	7.34237	6.336	7.82977	7.47745	7.80295	8.37708	5.93801	5.52623	5.79253	5.9397	5.89484	6.10024
IL15RA	8.85691	9.85299	9.76255	9.51185	9.99335	10.2832	10.7586	11.0535	10.7382	11.6732	6.87769	7.22531	7.00039	7.25434	7.5024	7.25001
IL16	5.1438	5.08554	4.63516	4.84749	4.26801	5.77379	6.25203	5.9349	5.45152	6.12159	4.74614	4.26801	4.26801	4.26801	4.26801	4.60804
IL18BP	7.48281	8.11931	8.13231	7.67015	9.12753	7.2639	9.84864	9.30767	9.50428	11.0721	6.89109	7.29979	7.045	6.96858	7.04153	7.13116
IL1RAP	7.06159	8.35478	7.86979	7.29398	7.48023	8.28109	9.81636	9.14782	8.607	8.85773	7.2214	7.95768	7.71947	7.28275	7.83894	7.58882
IL22RA1	5.7432	5.54751	6.6447	5.92549	5.44673	11.7831	9.63028	10.9473	8.71473	10.7105	6.80867	7.29979	7.0882	6.21712	8.52043	7.0853
IL32	10.4497	10.8036	11.1139	10.1277	11.7952	13.4326	13.5344	14.4583	12.8893	15.0824	9.63988	8.95046	8.01824	8.86782	8.36052	8.86319
INSC	4.53576	4.69908	4.99653	4.93567	4.26801	4.96558	7.71789	6.10948	7.31823	6.27522	5.15268	5.86201	5.8493	5.06161	5.26647	5.94325
INSR	10.3243	10.7596	10.6709	10.4031	10.7861	11.6726	11.2636	12.1629	11.0662	12.0059	8.90636	9.78281	9.84066	9.14708	10.5625	9.87857
IQCG	6.76816	6.93935	6.32785	7.31345	5.89425	7.90124	7.59643	7.03123	7.45018	8.02864	6.65117	7.4951	6.77954	7.31976	6.77562	6.5673
IRF8	4.97046	5.77804	5.79974	6.00584	5.99066	6.12866	9.58434	8.23402	7.73908	9.96815	5.45853	6.50467	6.05226	6.27778	8.91968	5.58508
ISG15	8.19715	8.70841	8.37604	9.31166	9.79483	8.13725	9.27909	11.2059	10.5636	13.2406	9.58674	8.7321	9.11613	9.13944	6.40182	7.11984
ITPRIPL2	9.21497	9.24803	9.53249	9.32591	9.4871	10.2102	10.3991	10.2871	10.0492	10.7507	9.77179	10.0587	9.81253	9.82489	9.83659	9.78139
JADE2	9.65356	8.62201	9.14794	9.07628	8.54072	10.4336	10.4685	10.7836	10.6839	9.70075	9.62726	9.19017	9.49228	10.2288	9.16897	9.60329
JAGN1	9.45158	9.23148	9.55674	9.47823	9.4595	10.1213	10.6426	10.5218	10.6449	10.6852	9.29192	8.88041	9.07196	9.01143	9.10114	9.09107
JMJD1C-AS1	5.01793	5.68787	4.90057	5.74601	5.1492	5.59395	5.97179	6.3988	6.07231	6.34558	5.63689	5.12117	4.72693	5.18068	4.77466	4.94347
KANK4	4.73045	5.08554	4.78586	4.7422	4.89587	7.67818	7.18903	8.04015	6.22286	6.37937	4.60687	4.94611	4.8289	5.64521	5.9785	5.62291
KANSL1-AS1	4.64612	4.69908	5.50505	5.14555	5.39455	4.89313	5.2288	6.43077	6.19417	7.14513	5.15268	5.21855	4.91434	5.12345	5.65443	5.58508
KCNAB2	5.1438	5.62998	5.50505	5.44915	4.99115	7.93977	7.89614	7.85003	7.58128	7.2188	5.5808	6.21504	6.05226	5.64521	6.55135	6.47911
KCNJ8	4.26801	4.96769	4.78586	4.60407	4.26801	7.90124	6.33865	6.63515	5.82421	6.20075	4.26801	4.26801	4.26801	4.26801	4.26801	4.26801
KCNK12	4.73045	4.87541	4.26801	4.84749	4.89587	5.45434	5.39693	5.98097	5.26618	5.33038	4.60687	4.26801	4.5932	4.26801	4.26801	4.26801
KCNK3	5.28528	6.91122	6.44218	7.50305	5.71325	10.7093	11.8608	11.2765	12.3959	9.87043	4.80197	4.69923	5.05639	4.83266	4.85205	5.09162
KCNMA1	6.16942	6.54659	5.83606	5.60804	5.33932	6.67166	7.70558	7.76865	6.77034	7.46494	4.60687	4.69923	4.26801	4.26801	5.73213	4.60804
KCNN2	4.53576	5.40968	5.79974	5.92549	4.99115	7.61818	8.76437	9.17498	9.59409	9.68167	4.80197	4.26801	4.5932	5.28436	4.26801	4.60804
KCTD15	4.73045	5.27727	5.4027	5.14555	5.07445	9.91159	9.66538	9.68029	9.17159	8.81161	4.74614	6.17841	5.45367	5.57553	8.42933	7.44319
KCTD18	8.51416	8.56139	8.54594	8.79129	8.41016	9.72053	9.69964	9.70533	9.36113	9.7955	8.22868	8.4496	8.36781	8.35024	8.49177	8.43934
KDR	4.64612	4.76516	5.55251	4.84749	4.78199	7.71682	5.57212	7.97955	5.78404	5.62063	4.60687	4.26801	4.26801	4.59539	4.26801	4.60804
KIAA0040	9.30585	10.4581	10.1796	10.339	9.80284	10.7148	10.9768	11.9359	10.0861	11.4302	9.27335	9.07878	9.12887	9.45037	8.90287	8.86319
KIAA0922	7.70357	7.14586	7.65126	7.68508	7.85128	10.611	9.8021	10.334	10.0567	10.1664	8.89991	8.38725	8.81244	8.76895	7.98367	8.33716
KIZ	7.05423	7.16373	6.56736	7.24409	7.04554	8.32738	8.54854	7.97955	8.20462	7.84535	6.7728	6.44566	7.27688	7.35581	6.9101	6.96351
KLB	5.18151	4.96769	5.3471	5.14555	4.78199	7.09657	5.53945	5.54663	6.45566	5.33038	4.89839	4.69923	4.5932	4.26801	4.68239	4.74779
KLF15	6.27942	6.09458	6.03302	6.17491	5.67325	8.84631	7.724	8.7564	6.80723	8.20004	6.49968	5.5586	6.36076	6.98028	7.39541	6.8849
KLHL13	6.3928	5.89327	6.91608	5.64422	5.86027	7.42118	7.34102	7.12886	6.84315	6.94177	6.08231	5.06748	5.56727	4.59539	4.56152	4.74779
KLHL35	4.97046	5.64962	5.45522	5.44915	4.89587	6.22714	5.87819	5.54663	6.22286	5.79506	5.41417	5.34623	5.49299	5.42008	4.77466	5.2702
KLHL42	8.90384	8.06405	8.61698	8.18679	8.83091	10.063	8.96741	9.37165	9.7144	9.45694	8.8804	8.63138	8.95379	8.91928	9.02774	9.31482
KLK1	5.82268	8.67611	7.9821	7.55284	7.77134	14.7147	14.7434	13.7565	13.6936	15.1897	6.81573	6.74187	6.85719	5.74192	8.84872	6.71265
KRT86	6.2118	6.1337	6.06291	5.83925	5.39455	6.60251	6.82364	6.60781	7.62241	6.31089	4.50789	4.57349	4.26801	4.26801	5.03678	4.94347
KTN1-AS1	5.5646	5.27727	4.78586	5.08219	5.1492	7.3155	6.66336	7.14759	6.00653	7.06734	5.21174	5.26322	4.91434	4.99395	5.44718	4.94347
LACTB	8.27391	8.4197	8.7281	8.47013	9.18386	9.25093	9.65272	9.63214	9.57086	10.2744	9.10572	8.37218	8.85908	9.06347	8.50139	8.69338
LAMA4	4.53576	4.62041	5.55251	4.84749	4.78199	6.75021	5.87819	7.6039	6.07231	5.48612	5.63689	4.26801	4.26801	4.26801	4.56152	4.85429
LAMB4	4.91926	4.87541	4.26801	4.60407	4.26801	5.90428	6.05858	5.54663	5.55776	4.70986	4.68255	4.87562	4.91434	4.59539	4.68239	4.60804
LANCL3	4.26801	5.04841	4.63516	4.60407	4.63241	4.5824	6.19707	5.83697	5.78404	5.48612	4.80197	5.12117	4.72693	4.73001	4.26801	4.60804
LBP	4.26801	4.62041	4.26801	5.44915	4.63241	4.5824	7.44137	5.67221	8.59679	8.06855	4.68255	4.26801	4.72693	4.26801	4.56152	4.26801
LCAL1	5.01793	4.69908	4.63516	4.93567	4.63241	8.01899	5.85357	5.67221	6.00653	6.44441	4.89839	4.26801	4.91434	4.73001	4.98093	5.15567
LDOC1	7.32797	7.07199	7.03391	7.14954	7.00355	8.0545	8.72251	8.4721	8.47946	7.84535	5.56142	7.46676	5.05639	9.05808	7.39541	7.8885
LENG9	7.59248	7.90878	7.98928	8.36342	7.93433	9.83528	8.32274	8.62457	8.9731	9.90375	7.21614	7.81958	7.5076	7.89019	7.84401	7.8484
LGALS2	4.80124	4.92328	4.99653	5.20416	4.26801	7.40543	8.1253	8.02023	9.56564	8.40067	6.26593	5.17134	4.91434	5.53886	5.3056	6.28261
LIFR	8.59107	7.52207	8.2741	7.85957	8.56452	10.4761	9.86794	9.75114	9.49334	9.60609	7.95062	8.86437	8.35917	8.59731	8.80801	8.59226
LIFR-AS1	6.03283	5.58956	5.72339	5.60804	5.44673	6.83643	6.3047	6.43077	6.40743	6.20075	5.45853	5.42231	5.4127	5.83088	5.85066	6.14838
LIMD2	5.34815	5.89327	6.48524	5.49128	6.36122	7.37339	7.94919	8.71379	7.60199	9.44567	5.3912	5.42231	5.11785	5.74192	5.34308	5.02152
LINC-PINT	6.56224	7.18721	6.75293	6.80572	6.82143	7.29851	8.01034	7.95876	7.97108	7.86818	6.50856	6.68008	7.32257	8.42768	7.06814	7.4876
LINC00240	5.34815	6.10776	5.59788	5.57058	5.44673	5.71707	6.46619	5.83697	6.16481	6.87441	5.05475	4.79517	5.05639	4.99395	4.77466	4.94347
LINC00342	8.92576	11.1336	9.96271	10.7058	10.2825	9.97092	12.8265	11.0632	11.6983	12.6546	5.83613	6.97446	6.51553	6.19624	7.24907	7.47001
LINC00467	6.51915	6.83825	6.42011	7.00049	6.05087	7.61818	8.37779	7.57676	7.99467	7.90175	6.34863	7.11938	7.11975	6.80654	7.11987	6.77253
LINC00493	8.81267	9.1878	8.98939	8.99238	8.76264	9.71738	9.81636	9.78676	10.0988	10.1176	8.78566	8.65334	8.49943	8.68394	8.86121	8.67067
LINC00623	6.2118	5.60996	6.48524	6.21926	6.4499	6.72453	6.97744	7.27207	7.18645	7.3716	5.97911	6.19686	5.76305	5.64521	5.13687	5.79441
LINC00853	4.97046	5.21823	5.08042	5.08219	4.78199	5.09028	5.74943	5.88696	5.607	5.8979	5.12142	5.34623	5.45367	5.12345	4.91989	5.15567
LINC00869	5.89698	5.82885	6.14844	6.26211	6.10824	6.91752	7.16201	7.10988	6.92903	7.4498	5.6727	6.02	6.22612	5.96539	6.11219	6.07544
LINC00880	5.25208	5.64962	5.45522	6.15213	6.10824	5.87934	7.88529	6.63515	7.64253	7.25423	4.89839	4.87562	4.91434	4.91865	4.91989	5.32217
LINC00899	4.91926	4.69908	4.90057	5.20416	4.99115	5.92871	5.63454	6.02534	5.33222	6.20075	5.01896	4.79517	4.5932	5.06161	5.44718	5.58508
LINC00937	5.40697	5.21823	4.99653	4.93567	5.1492	5.97609	5.18111	6.18825	5.607	6.03702	4.68255	4.26801	4.5932	4.26801	4.26801	4.26801
LINC00997	7.00159	7.19302	7.15546	6.74871	7.36448	8.18377	8.33073	8.44255	8.4683	8.2955	7.06019	7.53656	7.32257	6.99189	7.91314	7.54752
LINC01023	5.43506	5.92419	5.59788	5.60804	5.28051	7.92887	6.97744	7.10988	6.25092	7.25423	5.5808	5.06748	5.05639	5.12345	5.59933	5.21491
LINC01126	5.10417	5.12089	4.63516	5.35893	4.89587	5.90428	5.66442	5.9349	5.45152	5.24131	4.80197	5.34623	5.17473	5.42008	5.13687	5.32217
LINC01207	4.73045	4.96769	5.1557	4.84749	5.07445	7.51214	7.26709	5.67221	6.71304	8.67012	4.26801	5.73434	5.27778	4.26801	6.53844	5.50501
LINC01268	4.26801	4.26801	4.26801	4.26801	4.26801	4.96558	6.03746	5.72988	5.33222	5.68192	4.68255	5.0095	4.91434	4.73001	4.56152	5.2702
LINC01431	4.97046	4.92328	5.08042	4.93567	4.26801	5.37635	5.90229	5.78469	5.02885	5.55558	4.68255	4.94611	5.05639	4.73001	5.03678	4.94347
LINC01474	4.97046	4.82316	5.50505	5.01285	4.78199	5.92871	5.85357	5.83697	5.50605	5.14175	4.60687	4.94611	4.91434	4.59539	5.13687	4.74779
LINC01554	4.64612	4.62041	4.90057	5.01285	4.89587	5.29121	5.2288	5.54663	5.607	5.73993	4.94116	4.57349	5.05639	4.83266	4.77466	4.74779
LINC01604	6.34364	6.67094	5.83606	5.89744	5.82526	7.87875	7.47086	7.33852	6.43176	7.8338	5.65495	6.33551	6.49921	6.01519	6.77562	6.61752
LINGO1	5.98368	4.62041	5.55251	5.01285	5.28051	7.87875	6.49622	7.87245	7.15853	7.55247	4.85228	4.26801	4.5932	4.26801	4.56152	4.26801
LMO3	4.26801	4.62041	4.26801	4.60407	4.63241	7.57672	6.75201	6.52226	6.78891	5.68192	4.74614	4.26801	4.26801	4.59539	5.22549	6.10024
LOC100270804	5.61213	5.96911	5.59788	5.89744	5.63172	6.54448	6.92447	6.96916	6.35734	6.08003	5.56142	6.17841	5.53081	6.37288	6.58936	6.21728
LOC100422737	5.96684	7.19302	6.77015	6.57825	6.55292	7.27264	8.74956	8.45	7.70124	9.10236	5.05475	5.12117	5.66959	4.59539	5.26647	6.02429
LOC100505938	5.40697	5.52582	4.99653	5.08219	5.21745	6.90623	6.6235	6.55139	6.10392	6.70293	5.88089	5.45818	5.63657	6.39109	5.75685	5.88598
LOC100505984	4.64612	4.5175	4.78586	5.25887	4.26801	6.336	6.01596	6.5799	6.59056	6.1618	4.74614	4.57349	4.5932	4.59539	4.77466	4.26801
LOC100506082	4.53576	4.76516	4.63516	4.26801	4.26801	5.68758	5.27392	5.32285	5.02885	5.73993	4.26801	4.69923	4.26801	4.26801	4.56152	4.26801
LOC100506123	4.64612	5.66892	5.55251	6.26211	5.54341	4.89313	6.28739	6.06813	7.5708	7.49472	4.26801	4.57349	4.72693	4.26801	4.56152	4.60804
LOC100506281	4.97046	6.08126	6.20235	6.05657	6.1896	11.548	11.7943	10.9976	11.534	13.2068	4.26801	4.26801	4.26801	4.26801	4.26801	4.26801
LOC100506985	4.91926	5.04841	4.90057	4.93567	4.78199	4.81043	5.39693	5.32285	5.55776	5.79506	4.89839	5.26322	5.32501	5.53886	4.77466	4.60804
LOC101927069	4.64612	4.62041	4.63516	4.7422	4.89587	5.5608	6.37173	6.68821	7.2539	7.93455	5.29314	4.79517	4.98916	5.46128	5.03678	5.46245
LOC101927100	4.64612	4.76516	4.63516	4.60407	4.89587	6.48379	6.25203	7.25495	6.35734	7.58049	4.50789	4.26801	4.26801	4.26801	4.68239	4.26801
LOC101927391	6.3928	6.17162	6.20235	6.03147	6.07989	7.48995	6.41982	7.57676	6.78891	6.70293	5.99251	6.12136	6.18488	6.08624	6.55135	5.99788
LOC101927686	4.26801	4.92328	4.63516	4.7422	4.26801	4.89313	6.03746	4.88594	5.50605	6.20075	4.26801	4.69923	4.5932	4.26801	4.91989	4.26801
LOC101927765	5.7636	5.66892	5.50505	5.20416	5.44673	7.3155	6.41982	6.88179	5.90057	7.16392	5.6727	5.65007	5.76305	5.74192	5.80473	5.88598
LOC101927972	4.26801	4.5175	4.63516	4.60407	4.26801	5.74579	5.99408	5.78469	5.65404	4.89048	4.26801	4.26801	4.5932	4.26801	4.68239	4.26801
LOC101928069	5.7636	5.68787	5.50505	5.97965	5.44673	6.96179	6.58241	7.01085	6.47912	6.70293	5.65495	5.86201	5.4127	5.53886	6.0376	5.54583
LOC101929331	4.26801	4.62041	4.63516	4.7422	4.63241	5.90428	5.72182	6.26236	4.92879	5.0275	4.26801	4.57349	4.5932	4.26801	5.22549	4.26801
LOC102723701	4.26801	4.92328	4.99653	5.44915	5.1492	6.0656	5.92591	5.72988	5.78404	5.48612	4.50789	4.79517	4.8289	4.99395	4.56152	4.26801
LOC102724450	5.43506	4.96769	5.2879	5.25887	4.78199	6.48379	6.01596	6.94783	6.25092	6.47576	5.45853	5.58998	5.60249	5.37702	5.54118	5.54583
LOC102724699	5.31726	5.50365	5.2879	5.40511	5.07445	6.08698	5.85357	5.78469	5.50605	5.55558	5.18275	5.34623	5.05639	5.23411	5.37907	5.41796
LOC105376671	4.97046	4.62041	4.26801	4.60407	4.26801	6.20805	5.27392	5.32285	5.55776	5.55558	4.80197	4.79517	4.26801	5.06161	4.26801	4.74779
LOC145783	5.8417	5.76058	5.76222	5.97965	5.75185	7.4598	7.24155	7.3706	6.75151	7.30574	7.15144	6.43049	5.8493	6.42675	6.05668	5.97088
LOC339874	4.64612	5.12089	4.99653	4.84749	5.1492	5.92871	5.63454	5.54663	5.33222	6.47576	5.01896	5.21855	5.22783	5.28436	5.37907	5.15567
LOC400043	4.64612	5.82885	5.55251	5.40511	5.07445	5.74579	6.49622	6.5799	5.50605	6.27522	4.26801	5.5586	5.76305	5.88656	5.13687	4.74779
LOC440311	5.63511	5.24826	6.35154	6.17491	5.71325	7.4598	6.80018	8.68256	8.36977	8.03872	6.37832	4.79517	4.8289	4.26801	4.68239	4.26801
LOC441666	5.40697	5.21823	5.72339	5.57058	5.33932	6.0656	5.85357	5.72988	5.6991	6.12159	4.26801	4.57349	6.16374	4.26801	6.29687	5.3713
LOC643355	4.97046	5.18707	4.99653	5.3103	4.63241	5.29121	5.43456	5.54663	5.86302	5.99242	4.26801	4.57349	4.26801	4.59539	5.08851	4.60804
LOC729732	5.40697	5.12089	5.22441	4.93567	5.21745	6.46817	6.26983	6.46198	6.19417	6.23854	5.50096	5.21855	5.11785	4.91865	5.22549	5.09162
LOC730202	5.10417	5.48099	5.1557	5.08219	5.33932	6.18867	5.97179	6.5799	5.97225	5.84762	5.5808	5.26322	5.32501	4.91865	5.37907	5.15567
LOC731424	4.26801	4.26801	4.26801	4.60407	4.78199	4.89313	5.13044	5.78469	5.82421	5.79506	4.50789	4.87562	4.26801	4.99395	4.68239	4.60804
LOC90246	4.73045	5.30535	4.63516	5.3103	4.78199	6.69836	6.96701	6.46198	6.99405	6.96351	4.74614	4.94611	4.26801	6.19624	7.27959	7.621
LOXL2	5.82268	6.02648	5.83606	5.80901	6.05087	7.2012	8.88852	7.83869	8.04071	8.64402	6.23349	6.02	5.8493	4.91865	5.85066	5.09162
LPAR3	4.26801	4.26801	4.63516	4.26801	4.26801	7.54838	6.3553	6.49246	6.10392	6.96351	4.68255	4.79517	4.72693	4.59539	5.41373	4.26801
LPXN	6.78622	7.33612	7.26724	6.90007	6.49208	7.2012	8.1706	7.49207	8.64711	7.14513	6.78005	7.11938	6.8318	7.31059	7.45659	7.28074
LRFN1	5.34815	4.92328	5.08042	5.14555	5.1492	6.24594	5.63454	6.33239	6.38263	5.55558	5.52151	4.79517	5.05639	4.99395	5.08851	4.60804
LRG1	9.18721	9.40515	9.01063	8.80832	8.79517	10.9121	11.8302	9.93435	10.5465	11.0161	8.0029	9.30943	9.99043	9.80574	8.62674	9.23461
LRMP	4.73045	4.87541	5.3471	4.93567	4.89587	8.70074	8.2738	8.14497	7.96313	8.65713	4.26801	6.87958	5.95511	6.03934	7.82363	7.53912
LRP2BP	5.86042	5.81216	5.45522	5.60804	5.5885	6.08698	6.80018	6.18825	6.19417	6.27522	5.01896	5.5586	5.4127	5.28436	5.73213	5.50501
LRP3	7.85334	7.96356	8.3203	7.54466	8.07393	10.5566	9.7119	10.7704	10.0696	10.3787	7.0061	7.58345	7.3927	7.94406	7.31682	7.3305
LRRC2	5.01793	4.96769	5.08042	4.84749	5.07445	6.80015	5.92591	6.10948	5.33222	5.8979	5.12142	4.87562	5.05639	5.64521	5.22549	5.3713
LRRC28	7.37565	7.62375	7.35961	7.72173	7.27387	8.00349	8.64778	7.88353	8.65697	8.345	7.99988	7.44513	7.40123	7.80861	7.59583	7.61303
LRRC32	4.26801	4.26801	4.99653	4.60407	4.26801	5.95264	5.35774	6.29785	5.11627	5.84762	4.50789	4.26801	4.5932	4.26801	4.98093	4.26801
LRRC61	7.82377	8.2266	7.85412	8.03834	8.24896	8.00868	10.1817	8.23402	9.11914	8.83486	9.25327	7.65413	7.86754	9.20918	7.82875	7.53912
LRRK2	6.44017	6.22046	6.12058	6.49293	6.33806	8.1134	9.03245	8.13575	8.35166	8.41619	4.26801	4.26801	4.26801	4.26801	4.26801	4.26801
LTB	6.4167	7.99675	8.50156	9.26559	9.22022	8.05951	10.8564	11.9628	11.8986	12.9558	8.0964	5.73434	5.56727	7.02614	5.03678	6.05014
LTBR	11.5549	11.5079	12.0165	11.779	11.7942	12.6569	12.4158	12.7152	12.9731	13.0462	11.2912	11.0716	11.4239	11.6634	11.3295	11.285
LTF	4.26801	5.48099	5.08042	4.93567	4.26801	6.0656	8.95198	6.73926	8.19109	6.59418	5.52151	5.5586	4.98916	6.33568	5.03678	5.09162
LYN	10.7257	12.2442	11.851	11.8497	11.902	11.3871	12.9973	12.4562	13.1276	13.3529	9.87141	9.8562	9.85452	10.1024	9.63926	10.2602
LYSMD2	7.57223	7.49429	7.81418	7.63211	7.88963	7.39749	8.17949	8.57098	8.89203	9.50115	7.82631	6.68008	7.32257	7.4337	7.06814	7.10842
MACROD1	8.06651	7.54029	7.71348	7.93004	7.80386	9.42888	8.60232	8.94185	8.80167	8.70209	6.95617	7.94241	6.79279	6.44423	7.6778	6.81576
MAD2L2	8.92773	9.11293	8.80714	9.41966	8.28956	10.2758	10.2909	10.2451	10.4223	10.2247	8.97388	8.28632	7.9097	8.08912	8.33921	8.31778
MAGI2-AS3	4.97046	5.52582	5.2879	5.20416	5.07445	5.92871	6.67639	6.46198	5.93695	5.48612	4.74614	5.5586	5.4127	4.59539	5.26647	5.85626
MAK	5.80333	5.79523	5.59788	5.53171	5.63172	6.14899	6.23397	6.29785	5.65404	7.25423	5.78955	5.06748	5.27778	5.64521	4.98093	4.85429
MAN1A1	8.12643	7.99347	8.89355	8.65104	8.51163	10.0643	10.4873	10.4771	10.7254	9.85064	7.71619	8.91975	8.71097	7.66604	9.67502	9.63682
MAN1C1	5.10417	5.35899	5.3471	5.08219	5.07445	6.08698	6.81196	6.22585	6.30523	5.73993	5.34349	4.79517	4.5932	4.99395	5.34308	5.02152
MANEAL	7.86168	7.59357	7.27913	7.2339	7.11282	8.9084	8.2317	8.84367	8.79277	8.2355	7.18954	6.65455	7.4595	7.16546	6.24912	7.02575
MAP3K5	7.25326	7.9736	7.82226	8.37262	7.41828	11.069	11.3072	10.9887	11.1882	11.0161	8.63071	9.93246	8.68358	9.03905	10.4694	9.50844
MAPK8IP1	8.63288	8.47007	8.51651	8.62436	8.17655	11.3732	10.9052	11.6228	11.139	11.6916	9.72885	8.0123	8.50726	9.44212	7.76065	8.67448
MAPT	4.86334	5.33257	4.78586	4.7422	4.78199	6.60251	6.6235	5.61129	6.00653	5.41144	5.52151	5.12117	5.32501	5.42008	5.70684	4.85429
2023-03-08	9.17396	8.99031	9.47001	9.22815	9.06226	10.5318	10.588	10.3677	10.2148	10.2137	8.68236	8.4279	9.02094	9.33927	8.71749	8.86653
MARCKS	9.8661	11.0757	11.2869	11.3324	12.1135	12.0492	12.8782	12.8713	12.8375	13.8519	10.0528	10.5839	10.5327	9.47887	11.0926	10.3756
MARVELD3	8.04108	7.92613	8.69347	8.43104	8.59719	9.2312	8.8306	9.83009	9.46281	10.5758	9.62824	8.51278	8.33293	8.77882	8.45925	8.59226
MAT1A	4.53576	4.82316	5.08042	4.84749	4.63241	8.85494	6.99807	8.44255	7.267	6.91968	4.98121	5.12117	5.05639	5.06161	5.03678	5.54583
MBL1P	4.26801	4.26801	4.26801	4.26801	4.63241	6.18867	6.17821	5.88696	5.6991	6.08003	4.85228	5.12117	5.45367	5.42008	5.08851	5.3713
MCOLN2	4.91926	5.21823	5.08042	4.60407	4.26801	7.34887	6.75201	7.16607	6.40743	6.56555	6.40734	4.26801	4.26801	8.05149	6.14786	4.26801
MCOLN3	5.40697	5.27727	5.22441	6.00584	5.21745	7.46739	7.0184	7.66955	7.00984	6.44441	4.80197	4.26801	4.26801	4.83266	5.62724	4.26801
MDP1	6.29252	6.97373	6.83695	7.58508	6.78857	7.87307	7.96986	7.90543	8.46269	8.46921	7.48823	7.11938	6.80592	6.59185	7.03255	7.00119
MEG3	7.44984	8.80678	10.1239	8.57344	6.94549	10.7705	10.9382	11.7356	8.44002	11.833	4.60687	5.06748	5.17473	6.62254	10.989	9.95091
MESDC1	9.25956	9.48413	10.3736	10.0837	10.4151	10.3375	10.0358	11.6071	11.041	12.1757	10.253	8.69931	8.77725	8.72877	8.63258	8.76659
MESP1	5.91483	6.36733	6.35154	6.30356	6.266	7.48995	6.81196	7.35465	6.94557	6.03702	5.18275	5.0095	4.91434	4.73001	4.68239	4.74779
MEST	7.54132	7.6152	7.73933	7.53643	7.90469	10.3849	9.90444	10.2536	9.80788	10.1081	8.80477	9.18802	8.55719	8.32347	8.81059	8.5263
METTL21B	7.33402	7.71462	7.69598	7.82634	7.76309	9.85688	10.7068	10.2746	10.4898	10.2828	7.0424	7.62883	7.01168	7.02614	7.69476	7.31081
MFAP2	4.53576	4.5175	5.08042	4.60407	4.78199	7.16406	6.6502	8.46477	5.607	7.84535	5.05475	5.70697	5.05639	5.23411	5.47951	5.54583
MFAP3L	6.11057	5.64962	5.2879	5.95288	5.49624	6.97264	6.77631	6.60781	7.08618	6.08003	5.47997	4.69923	5.05639	6.42675	5.03678	5.21491
MFSD12	10.3258	9.95227	10.2059	9.83758	10.4714	11.2077	11.1884	11.6029	11.0726	12.0243	10.4186	9.32122	9.33855	9.93182	8.7474	9.19807
MGP	4.64612	5.48099	5.1557	4.93567	4.78199	6.67166	7.77198	6.73926	6.22286	5.48612	4.98121	4.69923	4.5932	4.91865	4.91989	4.74779
MIPOL1	6.38068	6.46002	6.25405	6.79169	6.47116	7.0152	7.53504	7.03123	7.29285	7.49472	6.17749	5.78715	6.56331	6.40904	6.88022	6.60099
MIR147B	5.31726	8.65968	7.86979	8.97138	7.26212	6.95086	11.0187	11.4185	12.4657	11.4631	4.74614	6.21504	6.57887	5.37702	7.1283	5.82575
MIR217HG	4.26801	4.62041	4.26801	4.26801	4.26801	6.51448	7.42639	6.10948	6.59056	5.68192	4.26801	4.26801	4.26801	4.26801	4.26801	4.26801
MIR3654	8.73352	9.3589	8.44539	8.72108	8.84263	10.2124	10.037	9.97352	9.76531	10.2159	9.49038	9.41773	9.29175	9.27569	9.59064	9.57507
MIR6513	6.48588	7.13986	7.71348	7.65506	7.7958	7.8844	7.4488	8.96279	8.43429	8.70209	8.67104	7.69734	7.20053	7.20566	7.19401	7.07359
MIR762HG	6.58328	6.46002	6.09208	6.08116	6.16306	7.4598	7.37267	7.79238	6.92903	7.49472	6.1068	5.90935	6.14223	6.56044	6.09396	6.47911
MIR7705	6.01667	6.39897	5.50505	6.00584	6.24104	7.14511	7.1437	6.06813	6.52483	7.12609	6.23349	6.4755	6.22612	6.06301	6.87011	6.63385
MKNK2	11.4741	11.9866	12.3157	11.674	11.4126	14.5745	12.7534	13.2073	11.9958	13.0656	10.8045	12.9717	11.7883	11.4969	12.6693	11.3595
MKRN1	10.4843	10.9566	10.9894	10.7645	10.6814	11.8781	11.8968	11.7515	11.5253	11.8791	10.3965	10.7434	10.7882	10.6108	10.8166	10.6347
MKRN2OS	5.8417	6.22046	6.12058	6.28301	5.1492	6.99409	7.2755	7.3222	7.33075	7.4498	7.21086	6.31898	6.46594	6.51188	6.43031	6.44212
MMP24-AS1	10.5324	11.2266	11.242	10.8474	10.7606	11.3368	11.8789	12.0081	12.2009	12.285	11.119	10.1507	10.5202	11.0639	9.56799	9.86698
MMP25-AS1	7.16072	7.48491	7.40361	7.12763	8.34564	7.6847	8.8831	8.81517	8.08532	9.81606	6.22248	6.72973	6.43182	6.83276	6.9101	7.09691
MMP9	4.64612	5.08554	6.22847	5.14555	4.63241	4.71175	4.57689	10.0561	7.02545	6.1618	4.26801	4.26801	4.26801	4.26801	4.26801	4.26801
MOB3C	7.5097	7.29901	7.46713	7.37953	8.13893	9.25093	8.88852	9.44783	9.29334	9.63283	8.0029	8.07893	8.47165	8.13609	8.15223	7.72823
MOXD1	5.06234	4.62041	4.99653	5.08219	4.99115	5.62609	5.39693	5.13547	5.74238	5.62063	6.30795	4.94611	4.5932	4.26801	4.56152	4.85429
MPG	8.74702	8.98208	9.17013	9.10135	9.08872	10.0692	9.74657	9.97866	10.1078	10.5602	9.8747	9.70097	9.35381	9.49491	9.58012	9.43857
MPP7	7.77602	7.43704	7.31419	7.38872	7.52986	9.96297	9.25625	9.28292	8.50698	8.07835	6.49073	6.41513	6.94253	6.65254	7.21788	6.74292
MPPE1	9.5612	9.31374	9.07925	9.32827	9.46203	10.1577	9.98619	10.2557	10.176	11.5445	8.71212	8.46032	8.88935	8.93995	8.7846	8.88964
MPZ	4.86334	4.69908	4.63516	5.49128	5.07445	5.71707	5.66442	6.22585	5.90057	6.03702	5.74097	5.45818	5.32501	5.23411	5.44718	5.3713
MRO	5.10417	4.62041	5.1557	5.08219	4.63241	5.8011	5.53945	5.4776	5.65404	5.41144	4.89839	4.87562	4.8289	4.99395	4.68239	5.02152
MRPL10	9.87636	9.84576	9.79553	9.76104	9.44677	10.9838	10.6538	10.898	10.6633	10.7507	9.47962	9.71444	9.47444	9.3787	9.6651	9.43184
MRPL11	8.75149	8.47478	8.17697	8.68833	8.45161	9.44989	9.47529	9.67396	9.87684	9.85064	9.0457	8.79271	8.28353	7.87794	8.54543	8.59628
MRPL23	7.03939	7.50361	6.58712	7.67763	6.53295	7.94519	8.21883	7.66955	8.32715	7.71279	7.53937	6.23297	6.30478	5.71062	6.55135	6.44212
MRPL40	8.54026	8.94869	8.19569	8.84178	8.17655	9.82069	9.63351	9.58232	9.07209	9.44189	8.96927	8.49203	8.65566	8.79187	8.54853	8.57197
MRPL45P2	6.06452	5.92419	5.4027	6.00584	5.63172	6.42017	6.19707	6.22585	6.6532	6.80355	5.50096	5.49279	5.9034	5.71062	5.47951	5.76217
MRPL54	8.53248	8.87238	8.58427	8.30693	8.14527	9.33958	9.57598	9.41024	9.55252	9.95496	9.20445	8.75259	9.2504	9.01699	9.03216	8.61227
MSC	5.48891	7.91921	8.79902	9.06216	8.51163	8.46918	9.8192	11.5181	10.6048	9.95761	4.26801	4.26801	4.26801	4.73001	4.26801	4.74779
MSC-AS1	4.53576	6.05418	5.97093	6.00584	5.63172	7.56968	8.21451	8.76835	7.97899	7.82215	4.50789	4.26801	4.26801	4.73001	4.26801	5.15567
MSI1	5.63511	6.78474	7.14247	6.12892	7.17699	9.01486	7.78373	9.00377	7.97108	9.26083	5.3912	5.45818	5.87666	5.77236	4.91989	5.76217
MT1A	4.64612	4.69908	4.90057	5.53171	5.28051	6.61663	5.39693	6.33239	6.80723	7.3716	5.5808	5.12117	5.76305	5.06161	5.03678	4.60804
MT1E	8.1504	8.91796	8.30315	9.13411	9.2351	13.5559	12.1505	11.7485	12.15	14.2357	7.07777	7.21678	8.2881	6.72472	8.16036	7.63683
MT1F	6.77722	7.45157	6.85314	7.50305	6.73773	9.50386	9.57933	8.46477	9.73776	9.75043	6.21138	5.81265	6.22612	6.175	6.14786	6.10024
MT1G	6.36845	7.6152	7.43573	7.55284	7.59652	14.3967	12.2057	12.3205	12.2686	13.3193	6.43573	7.11938	7.38412	6.60728	6.77562	5.91497
MT1H	4.80124	5.38468	4.63516	5.14555	4.99115	10.9746	8.93113	7.3222	9.06471	10.0448	4.85228	4.79517	4.72693	4.83266	4.68239	4.60804
MT1L	4.97046	5.27727	4.90057	5.25887	5.28051	7.95597	6.9459	7.03123	8.20462	9.02871	4.85228	5.17134	4.91434	4.83266	5.22549	5.15567
MT1M	5.51477	5.66892	5.59788	6.10527	5.49624	9.01742	8.46025	7.49207	9.44304	9.77465	4.60687	4.87562	4.8289	4.59539	4.85205	5.09162
MT1X	6.88985	7.91227	6.96146	6.9512	7.15167	12.2579	11.0462	9.68345	9.64441	10.7928	6.04463	8.63138	7.51546	6.65254	8.50458	6.9378
MT2A	9.04705	11.5119	10.2467	11.1762	10.983	16.0388	13.9486	13.6769	13.9043	15.8177	6.91749	6.92256	7.45132	6.60728	7.59583	7.04987
MTHFD2	10.3213	10.0522	10.7582	10.1031	11.1343	11.6795	11.5068	11.3338	10.953	12.6233	10.3417	10.7529	10.8784	10.5246	11.9868	11.4298
MTX2	8.79762	9.00012	8.97506	8.98042	8.82698	10.1308	9.78914	9.87766	9.52324	10.1223	9.14303	9.32902	9.21261	9.09012	9.31763	9.27778
MYCL	6.4048	6.3458	6.80396	6.73408	6.70275	9.46686	8.09272	8.38156	7.8895	8.53462	5.45853	6.28527	6.00467	5.91343	6.6384	6.21728
MYH7	4.26801	4.26801	4.63516	4.60407	4.26801	6.68508	6.15905	7.01085	5.82421	6.31089	4.26801	4.26801	4.26801	4.59539	4.26801	4.26801
MYO1F	4.86334	4.62041	5.4027	5.01285	4.78199	5.62609	5.57212	6.63515	5.607	5.33038	5.21174	5.38504	5.53081	5.42008	5.59933	4.74779
MYOZ2	4.26801	4.26801	4.78586	4.60407	4.26801	5.68758	6.6502	5.23437	6.10392	5.68192	4.26801	4.26801	4.26801	4.26801	4.26801	4.26801
MYRIP	4.91926	5.35899	5.45522	5.57058	5.28051	8.99419	9.59597	8.78609	9.60175	8.51315	4.74614	5.12117	4.5932	5.61094	4.56152	4.60804
MZT2A	7.8109	8.02919	7.7814	8.33074	7.89718	8.68146	8.7406	9.04852	9.31526	9.29473	9.42011	8.58315	7.62839	7.27334	8.02882	7.94661
MZT2B	9.20034	9.26169	9.60172	9.88484	9.9633	10.0655	10.0612	10.9208	11.2142	11.2606	10.3571	8.92749	8.38919	8.27306	8.69533	8.55139
N4BP2	7.1878	7.06565	7.3026	7.38872	7.31991	9.61119	8.6089	9.00377	8.19109	8.03872	7.28301	7.65413	7.99607	7.62253	7.57152	7.61303
N4BP2L1	6.34364	6.65387	7.04795	6.84695	6.97482	8.01899	8.46752	8.67623	8.12857	9.24358	6.01885	5.45818	6.05226	6.01519	6.37269	6.26121
NALCN	4.64612	4.69908	4.99653	4.93567	4.63241	7.07667	6.46619	6.26236	7.10096	4.70986	4.60687	4.57349	4.26801	4.73001	4.68239	4.85429
NAP1L6	4.91926	4.76516	4.78586	5.01285	4.89587	6.108	6.32179	5.67221	5.86302	5.99242	4.68255	4.57349	4.26801	4.26801	4.26801	4.26801
NCF4	4.53576	5.35899	5.4027	5.20416	5.33932	4.5824	6.93523	6.10948	6.00653	8.51315	5.45853	4.26801	4.8289	4.73001	4.56152	5.09162
NDN	7.1878	6.89693	6.93137	6.79169	7.04554	7.75443	8.05454	8.03022	8.30849	8.66364	4.26801	4.26801	4.5932	5.33187	4.77466	4.26801
NDUFA4L2	4.64612	4.62041	4.99653	5.14555	4.89587	5.29121	6.25203	5.4776	6.97808	8.31219	5.05475	5.21855	5.27778	4.73001	6.73141	7.34025
NEURL2	6.31833	6.40934	5.93864	5.89744	6.16306	8.36819	9.78914	9.332	8.42855	11.3738	6.01885	5.83759	6.00467	5.96539	6.07546	5.62291
NEXN	8.21349	5.95432	7.06186	6.24087	7.76309	10.1658	8.31872	8.84367	7.93087	8.8634	8.87054	6.62852	7.84287	8.18156	5.70684	7.20796
NFE2L2	10.9112	11.1578	11.2818	11.3341	11.3781	11.9125	12.2618	12.124	12.3232	12.4538	11.5504	11.3223	11.7184	11.8112	11.7938	11.8244
NID2	4.53576	4.69908	5.2879	4.60407	4.26801	8.41569	6.43546	8.59803	5.78404	6.96351	4.98121	5.06748	4.72693	5.85906	5.82792	6.85767
NKAIN1	5.5646	6.30163	5.45522	5.14555	4.78199	7.11619	6.81196	6.14949	5.74238	6.80355	4.60687	5.0095	4.91434	4.26801	4.26801	4.60804
NLE1	9.41404	8.81608	8.73237	8.75661	9.0522	10.7399	9.95817	9.86938	9.84922	10.0985	8.08219	8.34927	8.49943	8.24954	8.39533	8.03254
NMUR1	4.91926	4.5175	4.78586	4.26801	4.78199	6.0656	5.66442	6.22585	5.90057	5.99242	4.26801	4.57349	4.26801	4.26801	4.26801	4.60804
NOA1	9.00837	8.59634	9.08927	9.14755	9.01818	10.4872	9.87749	10.3219	9.91218	10.3688	9.30782	9.34836	8.94517	9.04996	9.44411	9.04771
NOB1	10.322	10.3064	10.2452	10.0906	10.1878	11.604	11.4347	11.3626	11.1451	11.4631	9.54814	9.82619	9.77578	9.50088	10.2318	9.61323
NOSIP	9.41826	9.43557	9.25857	9.49724	8.96201	10.6034	11.3431	10.5498	11.1408	11.2776	9.89102	9.70697	9.52347	9.42757	9.91644	9.52959
NPHS1	7.27861	6.14647	6.06291	6.24087	4.89587	8.28109	10.054	9.29947	10.4437	10.0817	6.49968	6.68008	6.18488	6.79325	6.07546	5.58508
NPTX2	8.29861	7.12776	7.5476	8.11174	7.20185	8.10375	7.49975	8.57779	9.51514	9.06846	9.34504	6.23297	5.56727	7.52339	7.57152	7.7134
NRCAM	6.09541	5.30535	5.90543	5.95288	5.21745	9.98668	9.46627	9.43665	9.94266	8.35309	6.08231	5.38504	6.20567	8.18653	7.00524	6.91161
NRG2	5.25208	4.87541	5.08042	5.01285	4.99115	7.00468	7.76607	8.32598	8.32715	7.73783	5.52151	4.79517	4.26801	5.42008	4.91989	5.15567
NRG4	4.53576	5.08554	4.99653	5.01285	4.63241	7.48995	8.69803	7.73229	8.68132	7.49472	5.29314	6.82388	6.22612	6.54445	6.41614	5.65943
NRXN2	4.53576	4.69908	4.78586	4.84749	4.99115	5.59395	5.77638	6.76408	5.90057	5.41144	4.60687	4.26801	4.26801	4.26801	4.26801	4.26801
NSMCE4A	8.38184	8.52782	8.52639	8.92531	8.72092	9.68553	9.74359	10.1296	10.2148	10.4889	9.3767	9.09261	9.00996	8.66632	9.4207	9.31726
NSUN7	7.68015	8.27061	8.34844	8.5289	7.97766	8.34793	9.64474	9.12014	9.40559	9.29054	7.56426	7.80838	7.51546	7.56235	8.1317	7.72823
NTNG2	4.97046	4.96769	4.99653	4.93567	4.26801	6.24594	5.0176	6.06813	5.45152	6.12159	4.89839	5.0095	4.8289	4.73001	5.3056	5.09162
NUB1	9.23744	9.73956	9.67665	9.67465	9.97752	10.0405	10.6127	10.6547	10.6535	11.6684	10.409	9.94775	10.3941	10.367	10.2651	10.2462
NUDT11	5.1438	4.5175	4.78586	4.7422	4.89587	7.58371	6.6235	6.55139	6.5471	6.12159	5.29314	4.57349	4.98916	4.73001	6.07546	5.54583
NUDT2	8.16391	8.45109	7.81418	8.16044	7.48023	9.34571	9.0639	8.76239	8.87946	8.70209	7.68254	8.56007	8.33293	8.48514	8.80025	8.06201
NUPR1	7.62231	10.2265	8.96421	8.89375	8.21321	12.2236	11.9569	11.6783	11.7799	12.825	6.63516	6.49016	8.90425	8.19147	10.7816	10.0969
OAF	9.88654	10.081	10.1734	10.4008	10.5484	11.7962	11.0867	12.1986	12.4217	13.0477	9.92867	10.3736	10.4014	9.85936	9.59513	9.82653
OGFRP1	5.31726	5.04841	5.2879	5.3103	5.21745	6.04383	5.0176	6.06813	5.65404	5.8979	4.89839	4.87562	5.11785	4.99395	4.68239	4.60804
OXER1	5.46235	5.62998	5.72339	5.25887	5.28051	6.92873	8.12069	8.59803	7.84688	9.1308	5.18275	6.04096	5.70164	5.18068	6.16531	5.91497
P2RX1	4.26801	4.87541	4.90057	4.84749	4.63241	8.5062	7.724	7.91626	7.14436	8.45426	4.60687	4.69923	4.8289	4.59539	5.70684	4.60804
PABPC4	11.311	11.4093	11.245	11.409	11.4126	13.7752	12.5737	12.9655	12.5542	13.5463	11.0345	11.1174	11.1706	11.0126	11.2788	11.0644
PACRG	5.1438	5.45779	5.4027	5.80901	5.1492	5.92871	6.25203	5.78469	6.16481	6.08003	6.04463	5.34623	5.73277	5.71062	5.13687	5.09162
PACSIN1	5.28528	5.12089	5.45522	5.01285	4.89587	6.46817	6.93523	5.67221	7.2002	5.84762	5.23975	5.45818	5.45367	5.85906	5.70684	5.3713
PAIP2B	6.38068	6.73714	7.11612	7.01254	6.4499	11.3327	11.0051	11.3338	9.81887	10.8265	8.05915	8.81235	8.67665	8.79836	8.87605	8.50932
PAK3	6.44017	6.10776	6.42011	6.30356	6.24104	8.78141	8.59239	8.79195	7.65249	8.37708	5.18275	4.57349	4.8289	4.73001	4.26801	4.60804
PANX2	7.11204	7.57161	7.78967	8.61664	7.39701	8.56001	9.09935	8.89904	9.53662	9.54757	4.80197	4.79517	4.72693	4.91865	5.47951	4.94347
PAPSS2	6.46322	8.88303	7.06186	8.03834	6.13596	10.8131	11.3699	10.5006	11.481	9.66881	7.21086	8.05549	7.77274	8.37652	8.23921	7.75743
PARM1	4.53576	6.80025	7.26724	7.54466	5.67325	10.1519	11.4323	10.8816	12.7196	11.6546	7.32262	8.31814	7.26756	9.8824	8.44603	7.22914
PARP1	11.5698	11.1096	10.9885	11.0709	11.5396	11.7138	12.5376	12.2643	12.0222	12.6924	12.1066	11.6017	11.4429	11.6492	11.3339	11.5402
PARP16	8.38473	8.28141	8.18324	8.21266	7.77954	9.21119	9.52478	9.46626	8.74276	9.1119	6.96882	7.94241	7.64279	7.27334	8.20819	7.75019
PARVA	10.4283	10.6325	10.2362	10.11	10.1832	11.7079	11.4146	11.3937	11.2134	11.4292	10.7643	10.75	10.7476	10.9013	10.4164	10.52
PAX2	4.26801	4.26801	4.26801	4.84749	4.89587	5.24537	5.2288	5.88696	5.86302	5.84762	5.08884	4.69923	4.8289	4.73001	4.68239	4.60804
PAX9	4.73045	4.62041	5.1557	4.93567	4.26801	5.62609	5.47077	6.22585	5.607	5.48612	4.98121	4.26801	4.26801	4.59539	4.26801	4.26801
PCBP2-OT1	9.28597	9.43557	9.36953	9.1635	9.18078	10.3948	10.3322	10.1203	9.7144	10.5533	9.14439	9.37123	9.32754	9.52256	9.60555	9.339
PCBP3	5.10417	5.48099	4.99653	4.7422	4.78199	6.69836	6.8467	6.46198	6.92903	7.00598	5.34349	4.26801	4.72693	5.18068	5.51082	4.60804
PCDH20	4.73045	4.26801	4.90057	4.7422	4.63241	4.26801	5.47077	5.32285	5.607	6.20075	4.74614	4.57349	4.26801	4.26801	4.26801	4.26801
PCDHA1	4.86334	5.38468	4.90057	5.01285	4.89587	6.76287	7.40362	7.86128	7.62241	7.27161	4.98121	4.87562	6.26606	5.74192	6.72013	5.3713
PCDHA10	4.91926	5.52582	4.99653	5.08219	5.07445	7.51214	7.84105	8.44255	7.97108	7.77458	4.98121	5.0095	6.26606	5.74192	6.79719	5.41796
PCDHA11	4.80124	5.35899	4.99653	5.01285	4.89587	7.16406	7.59643	8.14497	7.77593	7.38759	5.08884	4.87562	6.37889	5.802	6.75369	5.3713
PCDHA12	5.01793	5.40968	5.08042	5.14555	4.89587	6.99409	7.4339	8.04015	7.75762	7.40341	4.98121	4.87562	6.44899	5.74192	6.94895	5.3713
PCDHA13	4.86334	5.38468	4.90057	5.01285	4.89587	6.82445	7.48538	7.97955	7.64253	7.38759	4.98121	4.87562	6.26606	5.74192	6.73141	5.3713
PCDHA2	4.97046	5.38468	4.90057	5.01285	4.89587	6.75021	7.46355	7.85003	7.5708	7.27161	4.98121	4.87562	6.26606	5.74192	6.73141	5.3713
PCDHA3	5.21755	5.52582	5.08042	5.14555	5.07445	7.16406	7.82977	7.96919	7.66237	7.3716	4.98121	4.94611	6.30478	5.74192	6.72013	5.3713
PCDHA4	5.21755	5.79523	5.1557	5.01285	5.44673	6.96179	8.25711	8.17227	7.8895	7.87946	5.05475	4.87562	6.53165	5.74192	6.72013	5.3713
PCDHA5	4.86334	5.48099	4.90057	5.01285	4.89587	6.92873	7.52805	7.89452	7.61223	7.3225	4.98121	4.87562	6.26606	5.74192	6.72013	5.41796
PCDHA6	4.86334	5.43403	4.99653	5.14555	4.89587	6.78783	7.51397	7.94826	7.5708	7.28878	5.01896	4.87562	6.28557	5.74192	6.75369	5.3713
PCDHA7	4.91926	5.40968	4.99653	5.08219	4.99115	7.04628	7.66165	8.01017	7.67219	7.35542	4.98121	4.87562	6.26606	6.01519	6.73141	5.41796
PCDHA8	4.91926	5.35899	4.90057	5.01285	4.89587	6.72453	7.4488	7.85003	7.5708	7.23663	4.98121	4.87562	6.28557	5.74192	6.73141	5.3713
PCDHA9	4.97046	5.54751	4.90057	5.01285	4.89587	6.73743	7.41884	7.85003	7.5708	7.30574	4.98121	4.94611	6.28557	5.77236	6.75369	5.3713
PCDHAC1	4.86334	5.43403	5.22441	5.01285	4.99115	7.27264	7.91227	8.24263	7.8726	7.50938	5.05475	4.87562	6.36076	6.03934	6.83934	5.3713
PCDHAC2	4.86334	5.43403	5.08042	5.08219	5.07445	7.22842	7.79538	8.26815	7.8895	7.79857	5.18275	4.94611	6.37889	6.10903	6.80785	5.46245
PCDHB11	4.80124	5.08554	4.63516	5.14555	4.89587	6.51448	6.3047	6.90416	6.6532	5.84762	4.26801	4.26801	4.26801	4.73001	4.91989	4.60804
PCDHB12	4.26801	4.82316	4.63516	4.60407	4.78199	5.9991	6.28739	6.66195	5.93695	5.8979	4.26801	4.69923	4.5932	4.59539	4.56152	4.26801
PCDHB13	5.28528	4.92328	4.63516	4.7422	5.44673	7.15461	7.11577	6.85904	6.75151	6.64966	4.50789	5.86201	5.66959	4.73001	5.3056	4.74779
PCDHB14	5.21755	5.40968	4.90057	5.20416	6.05087	7.3155	7.47814	7.61727	7.18645	7.53826	4.50789	6.31898	6.09807	5.12345	5.87296	5.21491
PCDHB15	4.86334	4.82316	4.26801	4.7422	4.99115	6.28273	7.30043	6.33239	6.25092	6.67656	4.26801	4.87562	4.5932	5.06161	4.68239	4.26801
PCDHB16	5.01793	6.09458	5.45522	4.93567	5.28051	6.55923	8.17949	8.35006	7.00984	6.75417	4.26801	4.87562	4.26801	4.91865	4.56152	4.60804
PCDHB18P	4.53576	4.26801	4.26801	4.26801	4.63241	5.68758	6.01596	6.02534	5.33222	5.9461	4.26801	4.26801	4.26801	4.59539	4.26801	4.26801
PCDHB2	4.97046	5.08554	4.90057	5.01285	4.78199	5.77379	5.6935	6.10948	6.13474	5.62063	4.26801	4.26801	5.32501	4.73001	4.68239	4.26801
PCDHB3	4.91926	5.21823	4.90057	5.14555	5.5885	6.12866	6.07934	7.01085	6.40743	6.1618	4.26801	4.26801	5.11785	4.26801	4.26801	4.60804
PCDHB4	5.10417	5.48099	5.22441	5.14555	5.82526	7.2639	7.68065	7.90543	7.31823	7.00598	4.50789	4.69923	4.91434	4.73001	5.51082	4.74779
PCDHB5	6.04878	6.55587	6.12058	5.97965	6.36122	7.74823	8.72251	8.90987	8.77025	8.24422	5.23975	4.57349	6.30478	7.27334	6.0376	5.3713
PCDHB6	4.91926	5.12089	5.1557	4.84749	5.07445	5.33478	5.57212	5.40339	5.6991	5.14175	4.26801	5.34623	5.11785	4.83266	4.77466	4.26801
PCDHB8	4.80124	4.5175	4.26801	4.60407	4.89587	6.108	6.43546	5.72988	5.02885	6.31089	4.26801	4.69923	4.26801	4.26801	4.56152	4.60804
PDCD6IPP2	4.86334	4.76516	5.4027	5.14555	5.21745	5.41614	5.35774	5.88696	5.6991	6.23854	5.12142	4.87562	4.5932	4.59539	4.91989	5.32217
PDE4A	7.68956	7.29901	7.55735	7.57709	6.38396	9.70631	8.39695	9.57215	9.06841	8.7084	7.47076	8.19498	7.89179	8.45259	8.59716	8.46158
PDGFRA	5.01793	6.01239	6.14844	6.65843	6.66684	5.59395	8.2613	7.07111	8.43429	8.22672	4.50789	4.57349	4.26801	4.91865	4.26801	4.26801
PDGFRL	4.91926	5.86151	6.06291	7.63211	5.63172	6.84832	8.23597	8.04015	9.13684	8.65059	7.26277	6.08182	6.32372	7.34688	6.2328	6.92477
PDIA2	5.18151	7.51287	7.27913	5.20416	6.61109	13.71	13.3169	13.1625	7.59167	13.0558	5.85124	5.58998	5.53081	6.29737	6.14786	4.94347
PDK4	10.1769	9.14718	6.42011	9.58276	8.8696	14.3657	12.6602	8.02023	11.1651	11.4594	7.59678	8.90152	9.20542	10.4381	8.11923	8.5263
PDZK1IP1	9.99405	12.1214	11.2056	11.1696	10.3632	10.8502	13.5334	12.616	13.5343	14.2349	7.9093	7.76268	8.98215	8.84608	7.61974	7.8141
PDZRN3	4.26801	5.15467	5.08042	4.84749	4.78199	7.59067	5.97179	6.60781	6.50217	6.12159	5.61852	4.26801	4.26801	4.73001	4.56152	4.60804
PEBP4	4.53576	4.26801	4.26801	4.60407	4.26801	6.31849	6.54002	5.32285	5.86302	5.62063	4.50789	4.69923	4.72693	4.59539	4.91989	4.94347
PECAM1	5.51477	5.04841	5.64137	4.84749	4.89587	6.30073	6.07934	7.50654	5.33222	5.79506	4.50789	4.87562	4.26801	4.59539	4.77466	4.60804
PELI1	8.1773	9.74734	9.21959	9.85569	9.2351	11.4295	12.0657	11.8937	12.0074	12.2385	10.37	9.9027	9.99321	10.4014	9.43412	10.0108
PEX16	9.24062	9.59287	9.59471	9.52631	9.2469	10.3426	10.4254	10.594	10.7838	10.7477	8.79785	8.4496	8.51894	8.46079	8.48855	8.29317
PEX5L	4.53576	4.5175	4.99653	4.93567	4.26801	7.48995	6.45091	6.5799	6.52483	6.70293	4.68255	4.69923	4.5932	4.26801	4.77466	4.26801
PFDN5	10.7252	11.2363	10.8135	10.907	10.4448	11.8392	12.1443	12.0349	12.1565	12.0543	10.9529	10.8421	10.9886	11.1898	11.042	10.9309
PGLS	9.52514	9.51751	9.76463	9.8326	9.51906	10.2235	10.5611	10.5148	10.9359	10.7385	9.98069	9.30547	9.30976	9.33482	9.5263	9.17138
PHACTR1	4.53576	4.69908	4.78586	4.26801	4.26801	6.71151	6.7883	7.16607	6.69339	6.47576	4.26801	4.26801	4.26801	4.26801	4.26801	4.26801
PHKA1	8.09502	8.27061	8.09288	9.03349	8.62008	10.1355	9.34357	9.34799	9.55779	9.4829	8.90152	8.93006	8.97934	9.24282	9.00542	9.00904
PIGC	8.35855	8.24877	8.01765	8.33074	8.12616	9.14008	9.41093	9.6256	9.06471	10.0398	8.87054	8.51278	8.68012	8.83351	8.58214	8.74863
PIK3CD-AS2	5.18151	5.33257	4.90057	4.84749	4.89587	6.26447	5.6935	6.02534	6.13474	6.1618	6.04463	4.57349	4.26801	5.28436	4.91989	4.74779
PITPNA-AS1	6.90638	6.63658	6.39765	6.70433	6.266	8.14667	7.81268	7.91626	8.05574	8.11691	7.20556	6.84644	6.49921	6.69631	6.96797	6.66593
PLA1A	5.10417	5.21823	4.99653	5.3103	5.21745	5.37635	7.18903	6.10948	7.794	8.2355	4.60687	4.57349	5.27778	5.28436	4.56152	4.60804
PLA2G1B	7.33402	10.2466	10.7508	9.9598	9.59715	16.6346	16.4035	16.8288	16.4577	17.1327	4.60687	4.26801	4.72693	4.26801	4.26801	4.26801
PLCB1	4.80124	5.33257	5.68316	5.40511	5.28051	8.62201	8.31066	8.03022	8.50152	7.46494	4.68255	4.26801	4.72693	4.26801	4.26801	5.2702
PLEKHG7	4.26801	4.82316	5.1557	5.3103	4.63241	5.37635	5.39693	5.83697	6.27836	7.02674	5.05475	5.49279	5.60249	5.85906	5.13687	5.21491
PLIN4	7.24685	7.18721	6.03302	6.43896	6.02114	9.22456	10.4328	7.50654	9.1227	8.18198	4.89839	5.3057	6.97754	6.01519	5.75685	5.41796
PLIN5	7.08344	7.57603	6.3748	7.27424	6.62993	10.0292	10.6506	8.98343	10.3828	10.3162	6.03181	6.9331	7.38412	6.95677	7.34591	6.75781
PLTP	5.34815	8.47007	7.66032	7.75747	7.72961	11.8654	12.9116	12.8462	12.6601	14.2868	8.75741	9.75845	9.69933	10.0217	9.10324	9.12206
PLVAP	4.73045	4.92328	5.97093	4.93567	4.78199	7.83266	6.33865	9.0288	6.78891	6.53629	4.26801	4.26801	4.26801	4.26801	4.26801	4.26801
PLXNC1	5.10417	5.43403	4.78586	5.25887	4.63241	5.97609	5.27392	5.9349	5.86302	5.55558	5.3912	5.06748	4.72693	5.12345	5.34308	4.60804
PM20D1	5.48891	4.87541	6.25405	4.7422	5.28051	10.6271	8.41961	9.92105	8.01018	8.84061	4.85228	5.49279	5.4127	4.26801	4.77466	5.02152
PMAIP1	6.98617	7.78487	8.09953	8.54931	8.75439	9.52382	9.54377	8.58457	9.2354	10.3407	7.76698	7.87429	7.95641	8.04604	8.20819	8.1248
PNLIP	7.8864	10.0116	10.2287	8.89056	10.5172	17.3452	16.2522	16.1065	14.8935	17.6226	4.94116	4.26801	4.26801	4.26801	4.26801	4.26801
PNLIPRP1	6.50815	9.05135	9.84952	8.63586	8.18273	15.8246	15.0826	15.8219	14.5713	15.2518	4.89839	4.26801	4.26801	4.26801	4.26801	4.26801
PNLIPRP2	5.37802	7.07199	7.91578	7.04808	7.03169	13.9454	13.0571	13.7814	13.2101	13.9583	4.26801	4.26801	4.98916	4.26801	4.91989	4.26801
PNRC1	10.546	11.6907	11.5321	10.9994	11.7714	11.1055	13.1618	12.4736	12.2443	13.5872	9.05443	10.0563	10.3206	10.5168	10.1252	9.73843
POLL	8.69457	9.01472	8.8352	8.80153	8.44649	9.888	9.82485	9.67396	9.70968	9.83346	8.76097	9.11762	9.17135	9.09012	9.49302	9.13593
POLR1D	10.8454	10.8102	10.5213	10.5325	10.5638	11.9787	12.0072	11.8368	12.1474	12.5951	10.1624	10.1026	9.7774	9.92148	10.2846	10.0332
POLR1E	9.19215	9.07475	8.851	8.90962	9.32131	11.1822	9.9309	10.4007	9.83196	10.5861	8.5852	8.19926	8.46361	7.98459	8.64708	8.32265
POLR3G	6.00028	5.72482	5.72339	5.71312	5.75185	6.55923	7.02845	6.3988	6.78891	5.73993	5.59983	5.70697	5.49299	5.67841	5.34308	5.54583
POU6F1	8.42452	8.19553	7.83029	8.05562	7.95616	8.91116	9.36702	9.16146	9.33071	9.00842	5.93801	6.60198	6.37889	6.52827	6.97738	6.55012
PPA1	11.1505	10.6435	11.0124	10.7766	11.7126	12.2192	11.8278	12.2611	12.1192	12.7947	11.6645	11.6065	11.755	11.4889	11.454	11.4162
PPAPDC2	8.66169	8.92141	9.89397	9.21545	9.83639	9.98799	10.0346	10.8511	10.0398	11.284	8.86393	8.51621	8.88635	9.54968	8.75546	8.88964
PPAPDC3	4.53576	4.26801	4.26801	4.7422	4.63241	6.02167	5.43456	6.10948	5.78404	5.48612	4.26801	4.26801	4.8289	4.26801	5.41373	6.19473
PPP1R1C	5.5646	5.81216	5.87127	5.95288	5.39455	6.28273	5.74943	6.22585	7.13004	6.87441	5.52151	5.5586	5.92954	5.42008	6.96797	5.99788
PPP2R5A	9.45706	9.36776	9.52759	9.59848	9.75823	11.0708	10.2198	10.431	10.4005	10.5321	9.82204	10.0266	9.87883	9.77652	10.4678	10.0198
PQLC1	9.5561	9.73761	9.35024	9.4761	9.38407	10.4872	10.5338	10.6353	10.176	10.9108	9.6331	9.49436	9.36892	9.30556	9.45567	9.31969
PQLC2L	4.73045	5.12089	4.99653	5.14555	5.1492	5.29121	5.35774	5.13547	5.39376	6.23854	4.68255	4.26801	4.26801	4.73001	4.26801	4.60804
PRADC1	7.86996	7.96356	7.93823	7.72895	7.05926	8.79642	8.89392	8.96798	8.90448	8.40845	8.45919	8.09741	8.06158	7.90838	7.73903	7.9592
PRDM8	4.53576	5.24826	5.1557	5.35893	4.78199	5.37635	5.2288	5.72988	6.80723	6.34558	4.74614	4.57349	4.26801	4.83266	5.78104	4.74779
PRELID1	11.3272	11.3074	11.4037	11.5546	11.6182	12.465	12.006	12.6798	12.506	13.0456	11.2595	10.448	10.3349	10.3724	10.3648	10.2715
PREX1	4.64612	5.15467	4.90057	4.60407	4.63241	5.65727	5.80269	6.5799	5.65404	5.68192	4.68255	4.26801	4.8289	4.99395	4.56152	4.26801
PRKAG2-AS1	5.51477	5.30535	4.90057	5.25887	4.89587	5.4911	5.85357	5.67221	6.25092	5.62063	4.74614	4.57349	4.5932	4.99395	4.85205	4.74779
PRKCQ	5.53999	5.38468	5.3471	5.20416	4.99115	7.72316	7.36482	7.89452	7.65249	7.58049	5.21174	4.94611	4.5932	5.12345	4.56152	4.74779
PRKCQ-AS1	5.46235	5.43403	5.64137	5.67922	5.71325	6.76287	6.60994	7.1843	7.05615	7.2188	5.82081	5.45818	5.17473	5.85906	5.51082	5.3713
PRKD1	6.68374	6.3458	6.6447	6.59468	6.64851	8.63544	8.38165	8.03022	7.47289	8.5275	4.80197	5.65007	5.73277	5.91343	5.08851	5.41796
PRLR	6.22562	7.0783	6.9465	7.47747	7.66019	9.18408	9.14757	8.24263	9.06471	6.91968	5.45853	6.26807	7.10931	5.57553	6.01822	5.76217
PRODH2	4.91926	4.62041	4.26801	4.26801	4.26801	5.37635	6.70207	5.4776	6.38263	6.27522	4.26801	4.26801	4.26801	4.26801	4.26801	4.60804
PRR34-AS1	6.5516	6.25588	6.17569	6.52772	5.92726	7.29851	6.48129	7.57676	6.92903	7.38759	6.7728	6.36795	6.20567	6.44423	6.19951	6.21728
PRR5	7.91471	7.29363	7.64215	7.47747	7.7958	9.22012	8.37393	9.06313	8.64711	9.73817	8.51516	7.87429	8.0072	8.09442	7.48946	7.75743
PRSS1	9.13346	12.2744	12.4028	11.5127	11.6312	18.784	18.126	18.2742	17.7421	18.9608	10.1897	12.2573	12.089	11.8373	14.3031	12.8874
PRSS12	4.91926	5.66892	5.64137	5.67922	5.39455	8.97057	9.23303	9.05828	9.75847	9.51559	5.45853	7.41575	7.29533	6.65254	6.47191	7.02575
PRSS2	9.65475	12.6975	12.9842	12.236	11.3714	19.452	18.7956	19.0265	18.4878	18.7367	13.1713	14.8735	15.2827	15.2876	15.9717	15.1549
PRSS3	6.11057	7.91921	9.13832	8.1763	8.46179	14.7629	13.5438	14.5691	13.4775	15.4885	5.21174	5.67889	6.37889	5.53886	6.55135	6.53273
PSEN2	9.10406	8.1313	8.18324	8.59716	8.37826	9.55236	8.94939	9.35592	9.81668	9.947	8.50456	7.81399	8.19398	8.63766	7.99282	8.2529
PSMB10	9.31794	10.0124	9.8077	9.41966	10.3164	9.42696	10.8945	10.7191	11.5373	11.8874	8.74487	8.95804	9.06932	9.26404	8.26205	8.61623
PSMG4	7.96197	7.66163	7.64215	7.63211	8.04708	9.65625	8.67626	9.40261	8.7838	9.80141	7.56426	7.67281	7.15059	7.34688	7.72809	7.65248
PSTPIP2	7.00923	7.73054	7.55735	7.37953	7.12589	7.69118	9.60421	8.03022	9.12979	9.02871	7.62464	7.96777	7.89778	7.94406	7.66063	7.58882
PTCHD2	4.80124	5.35899	5.1557	4.7422	4.78199	5.33478	6.3047	5.88696	5.78404	5.48612	4.26801	4.79517	4.26801	4.59539	4.56152	4.26801
PTF1A	4.26801	4.5175	4.63516	4.60407	4.26801	8.26388	6.40398	7.23762	7.45018	7.4498	4.26801	4.26801	4.26801	4.26801	4.26801	4.26801
PTP4A3	7.74928	8.85446	8.00354	7.75747	7.77134	11.6964	12.983	11.2941	11.002	10.0498	5.26686	6.38387	6.43182	6.40904	6.6384	5.85626
PUS3	8.46051	8.59418	8.46093	8.50818	8.86578	9.7654	9.37283	9.55847	9.4712	9.85916	7.70133	7.38575	7.62114	7.77594	7.78723	7.66024
PYY2	5.89698	5.86151	5.72339	5.60804	5.39455	5.97609	6.05858	6.73926	6.13474	7.28878	5.15268	4.57349	4.72693	4.99395	4.77466	4.94347
R3HCC1	9.76816	9.53897	9.24966	9.4761	9.26441	10.8409	10.3558	10.4699	10.2623	10.3326	8.82533	8.34541	8.50335	8.3099	8.50139	8.55553
RAB11B-AS1	5.93242	5.93935	6.35154	6.26211	6.05087	7.18275	6.9027	6.55139	7.05615	7.71279	6.32845	6.56114	6.66856	6.25788	6.84967	6.66593
RAB11FIP1	11.3324	11.8735	11.8883	12.0729	12.1159	14.317	13.2421	13.9844	12.4449	13.674	12.3703	12.3151	12.5703	12.4952	12.013	12.0301
RAB27A	8.35561	8.66174	8.83123	9.00425	9.08872	9.63806	10.8536	10.3539	10.8005	10.7869	8.58319	9.18802	9.12379	8.824	9.85416	9.28527
RAB39B	5.86042	5.35899	5.4027	5.3103	4.89587	6.51448	6.52558	5.88696	5.19467	5.68192	4.50789	4.57349	4.26801	5.18068	5.47951	4.85429
RAB3IL1	6.31833	7.2498	7.00538	6.9512	7.36448	7.90124	8.89122	7.97955	8.48501	8.47663	4.50789	4.26801	4.98916	4.99395	5.22549	5.02152
RADIL	4.26801	4.26801	4.63516	4.26801	4.26801	5.29121	5.60379	5.88696	5.26618	5.62063	4.80197	5.0095	4.5932	4.26801	5.26647	4.60804
RAET1E-AS1	4.53576	4.26801	5.1557	4.60407	4.78199	5.14542	5.53945	5.83697	5.65404	6.1618	4.89839	4.57349	4.5932	4.59539	4.26801	4.26801
RALY-AS1	5.58863	5.84529	5.50505	5.86871	5.33932	6.28273	6.6235	6.60781	6.52483	6.64966	5.70737	5.45818	5.73277	5.74192	5.75685	5.69476
RAP1GAP	11.5995	9.81092	10.0179	9.33063	9.13072	12.7393	11.1729	11.4696	11.3248	10.4705	9.41673	9.44851	9.49818	8.70825	10.3185	10.2152
RAPGEF4	4.80124	5.64962	5.50505	6.00584	5.5885	6.16899	6.60994	6.33239	7.47289	5.14175	4.60687	5.34623	5.36989	4.91865	5.22549	4.94347
RARA-AS1	5.46235	5.33257	6.06291	5.77795	5.82526	5.95264	6.41982	6.5799	6.86076	6.1618	6.18889	5.58998	5.32501	5.88656	5.78104	5.54583
RARRES2	6.12555	6.09458	6.25405	6.51044	6.10824	11.2632	10.9179	11.4043	11.8757	11.8566	10.2333	7.04398	6.81892	7.54689	7.48295	8.31778
RASL11A	6.83902	6.45004	6.00238	6.28301	5.89425	7.75443	6.72727	6.3988	7.39173	7.0872	6.08231	5.73434	5.70164	5.61094	5.85066	5.72898
RBM38	8.78459	8.29745	8.28579	8.36342	8.27808	8.94925	9.68261	9.96836	8.54995	9.31138	8.71763	8.50244	8.31069	8.21109	8.49819	8.06201
RBP7	5.8417	5.21823	5.1557	5.35893	5.39455	6.71151	6.05858	6.18825	6.30523	6.56555	5.59983	4.69923	5.11785	4.99395	5.34308	5.15567
RBPJL	4.73045	5.18707	5.1557	4.26801	5.07445	9.91571	7.24155	7.83869	6.63264	9.76561	4.50789	4.26801	4.26801	4.26801	4.26801	4.26801
RBPMS2	4.97046	4.5175	5.2879	4.93567	5.21745	5.71707	5.74943	6.3988	6.59056	5.73993	5.41417	4.57349	4.26801	4.91865	5.18239	4.85429
RCAN2	6.71247	5.98371	6.09208	6.3238	5.86027	7.43675	7.15288	7.1843	7.3056	7.20075	6.56066	4.26801	5.22783	5.83088	4.56152	5.15567
REEP5	10.9539	10.7985	11.1542	10.9536	11.1895	12.0567	11.8948	12.2516	11.912	12.1779	10.9703	10.6225	10.8896	11.292	10.9667	10.9947
REG1B	7.61738	11.2335	12.2863	10.971	9.62903	16.4123	17.4287	18.3916	17.3131	17.1757	5.92399	5.26322	6.65402	7.01481	6.09396	6.85767
REG1P	4.53576	4.5175	4.99653	4.7422	4.26801	6.42017	6.5543	7.49207	5.6991	6.08003	4.26801	4.26801	4.72693	4.99395	4.26801	4.60804
REG3G	5.18151	5.64962	8.10615	6.10527	5.07445	13.408	10.6514	14.4031	11.2184	10.1778	4.89839	4.57349	5.53081	7.14491	4.85205	4.94347
RET	5.37802	5.15467	5.1557	4.60407	4.99115	5.68758	5.66442	5.9349	5.33222	5.33038	4.85228	4.26801	4.72693	4.83266	4.98093	4.60804
RGN	6.58328	5.72482	6.03302	6.26211	6.05087	7.69118	7.47814	7.85003	7.15853	7.02674	5.41417	5.78715	6.46594	6.80654	6.5254	6.60099
RGS6	4.26801	4.26801	4.26801	4.60407	4.26801	4.26801	5.47077	4.26801	6.22286	5.84762	5.31867	4.94611	5.27778	4.83266	4.26801	4.26801
RHCE	4.73045	5.52582	5.08042	5.25887	4.78199	6.12866	6.15905	5.23437	5.39376	5.8979	4.26801	4.79517	4.91434	4.59539	5.08851	4.60804
RHCG	4.53576	5.82885	5.76222	7.11654	6.02114	6.42017	6.63692	6.36602	7.36766	8.88025	4.74614	4.79517	4.5932	5.18068	4.26801	4.85429
RHEBL1	4.80124	5.08554	5.08042	4.93567	5.07445	5.4911	5.53945	5.32285	5.11627	6.08003	5.69017	5.06748	4.98916	5.06161	5.34308	4.94347
RHOXF1P1	4.26801	4.26801	4.26801	4.7422	4.26801	6.71151	6.54002	6.88179	6.77034	5.9461	4.60687	4.26801	4.26801	4.26801	4.26801	4.26801
RIMS1	4.26801	4.5175	4.78586	4.60407	4.26801	6.30073	5.13044	5.61129	5.65404	5.9461	4.98121	4.26801	4.5932	4.26801	4.26801	4.60804
RIPK3	6.65439	7.30971	6.86915	7.03634	6.38396	8.8578	9.78189	9.43291	9.89566	9.55807	8.27685	8.2742	8.24651	8.18653	8.08546	8.26307
RIPPLY3	4.86334	4.92328	4.63516	5.25887	4.63241	5.33478	5.43456	5.78469	5.607	5.79506	5.12142	5.34623	4.8289	4.83266	5.47951	4.85429
RNF115	9.11624	8.78424	9.19198	9.39285	9.19608	10.4413	10.0491	9.93963	10.5662	10.3708	8.47447	7.78571	7.93325	8.18653	7.83385	7.76464
RNF135	7.21435	7.69448	7.73933	7.99122	7.15167	9.08495	9.25205	9.02383	9.38205	9.26083	8.24916	8.00253	8.05623	7.74925	8.0596	7.82792
RNF144A-AS1	5.10417	4.82316	4.90057	4.93567	5.1492	6.57381	6.09975	7.46267	6.47912	5.99242	6.11886	5.73434	5.53081	5.50082	5.80473	6.07544
RNF148	4.64612	4.26801	4.26801	4.7422	4.63241	5.62609	5.6935	5.4776	5.82421	5.62063	5.08884	4.69923	5.27778	5.18068	4.91989	5.02152
RNF217	7.52032	7.5448	7.75631	7.81283	8.45161	9.13301	8.93113	8.66349	8.58652	9.38796	4.50789	4.26801	4.72693	4.59539	5.99852	6.44212
RNF217-AS1	5.01793	5.24826	5.2879	5.44915	4.78199	5.62609	5.82841	5.67221	5.50605	5.84762	4.50789	4.26801	4.26801	4.26801	4.56152	4.74779
RNU86	7.50437	7.88058	6.85314	6.96369	7.17699	9.36997	9.03	8.4794	8.74276	8.94576	6.39774	6.43049	6.28557	5.88656	6.2328	6.02429
RPL10	13.1306	13.686	13.367	13.134	13.1193	15.5255	15.2485	15.2812	15.1549	15.2005	13.1774	13.1957	13.308	12.8727	13.7839	13.2814
RPL10A	12.4112	12.8202	12.6652	12.4047	12.4877	13.859	13.6199	13.6807	13.6013	13.9737	12.5997	12.4487	12.4513	12.3547	12.738	12.4248
RPL11	13.5284	14.0787	13.6048	13.518	13.4498	14.9697	14.8079	14.8651	14.8694	14.9388	13.3096	13.438	13.4262	13.1045	13.5955	13.2886
RPL12	13.1716	13.443	12.9555	13.4081	13.226	14.5484	14.2546	14.4803	14.643	14.6499	13.4257	13.5834	13.3763	13.1476	13.7814	13.264
RPL13	12.7217	13.3674	13.5222	13.3095	13.4217	14.8275	14.5393	15.2952	14.9993	15.4317	13.8349	12.9195	12.9216	12.875	13.1435	12.9405
RPL13A	13.5954	14.1645	13.9481	13.5877	13.7041	15.7389	15.5152	15.7424	15.737	15.7803	14.4357	14.3292	14.3767	14.3361	14.6149	14.3081
RPL13AP20	5.28528	5.04841	4.78586	5.08219	4.78199	5.14542	5.27392	5.83697	5.607	5.99242	5.5808	5.45818	5.11785	5.06161	5.44718	4.94347
RPL13AP3	5.37802	5.84529	6.14844	6.38265	6.4499	6.40376	6.46619	7.73229	8.08532	8.20004	7.12356	5.58998	5.4127	5.71062	5.89484	5.54583
RPL14	12.9105	13.169	12.714	12.8671	12.8728	14.3255	14.1009	14.1258	14.2242	14.159	12.6691	12.4034	12.3306	12.1409	12.6557	12.291
RPL15	12.5392	12.8784	12.8718	12.5735	12.8037	13.8985	13.7446	14.0274	13.8559	13.935	13.208	13.1194	13.1853	13.228	13.5737	13.3761
RPL17	11.9868	12.4884	12.1776	12.0133	12.001	13.7995	13.557	13.6749	13.5751	13.7234	12.4592	12.5247	12.3748	12.1633	12.8138	12.3623
RPL17-C18orf32	11.865	12.362	12.167	11.9829	11.9932	13.631	13.3969	13.5523	13.4599	13.5734	12.4915	12.5109	12.413	12.3041	12.7819	12.4101
RPL18	13.3392	13.7321	13.4984	13.2783	13.3691	14.8208	14.2911	14.5955	14.6512	14.7561	13.2711	12.9454	12.8899	12.6739	13.4228	13.0192
RPL18A	12.5057	12.6723	12.5906	12.4735	12.4407	14.2262	13.8055	14.1789	14.2608	14.3183	12.5737	12.1973	12.0743	11.8545	12.2874	12.0054
RPL19	13.7006	13.9569	13.8823	13.7646	13.7757	14.7978	14.6188	14.9338	15.0179	14.9993	13.6641	13.5034	13.5032	13.3855	13.6304	13.3382
RPL23	12.3145	12.9334	12.872	12.7444	12.7599	13.7766	13.438	13.8034	13.9421	13.8926	13.0157	12.9782	12.8964	12.7005	13.2327	12.8874
RPL24	12.7084	13.0093	12.5224	12.7609	12.7337	13.7853	13.6082	13.6881	13.8331	13.8501	11.8998	11.9513	11.9298	11.6198	12.3083	11.9215
RPL26	12.0606	12.6654	12.2515	12.09	12.0859	13.5038	13.1645	13.4244	13.2512	13.4227	12.1854	12.488	12.5127	12.1918	12.7608	12.4072
RPL27A	12.265	12.5343	12.0356	12.1903	12.3439	13.664	13.3521	13.4632	13.6296	13.715	12.7028	12.4786	12.4991	12.3149	12.5446	12.4753
RPL29	12.3432	12.7599	12.3998	12.387	12.3845	14.1946	13.9348	14.1415	14.1079	14.3782	12.7218	12.7796	12.6266	12.1946	12.9514	12.7068
RPL3	13.2643	14.2228	14.439	13.5419	13.749	16.0037	15.1158	15.7374	14.9788	16.0496	14.4163	14.3978	14.5225	14.358	14.7096	14.516
RPL31	11.8442	12.5461	12.2717	12.2741	12.1422	13.3979	13.2784	13.5529	13.4893	13.49	12.642	12.4534	12.42	12.2815	12.8596	12.6176
RPL32	13.0326	13.3077	12.9461	12.7901	12.8082	14.2044	13.9815	14.0992	14.05	14.3167	12.8325	12.9171	12.8533	12.536	13.1059	12.8225
RPL34	11.606	12.3405	11.8661	11.3689	11.5621	13.2187	13.1139	13.0067	12.8253	13.2544	11.1448	11.4716	11.5964	11.376	11.8723	11.63
RPL35	12.6606	12.8949	12.6495	12.6528	12.6402	13.8479	13.5964	14.0276	13.9704	14.072	12.4051	12.0777	11.9629	11.6235	12.2964	12.0323
RPL35A	12.3252	12.8574	12.6368	12.4362	12.4976	13.9634	13.7849	14.024	13.8546	14.0561	12.2223	12.1134	11.9486	11.8295	12.3678	12.0397
RPL36	12.2406	12.7861	12.7583	12.9335	12.7514	14.1272	13.779	14.4866	14.6749	14.6326	12.6853	12.3496	12.1036	11.9146	12.5851	12.0522
RPL36A	10.9736	11.5454	11.4367	11.54	11.5574	12.7354	12.4321	12.8581	12.8966	13.0659	11.8696	11.7897	11.6574	11.2954	11.9575	11.6069
RPL36A-HNRNPH2	11.7523	12.2417	12.1993	12.191	12.1941	13.0708	12.8847	13.1701	13.231	13.308	12.3674	12.4507	12.4656	12.2664	12.485	12.3186
RPL36AL	10.5959	11.0757	11.0359	10.9913	10.9043	11.8432	11.5177	12.124	12.025	12.3718	11.3829	10.978	11.0614	10.8367	11.0182	10.9847
RPL37	12.8649	13.5682	13.1888	13.0787	13.032	14.1739	13.9325	14.2169	14.1846	14.3566	12.7055	12.7805	12.7546	12.6208	13.0988	12.7198
RPL37A	13.1359	13.661	13.4586	13.4247	13.2698	14.5461	14.2008	14.6102	14.5104	14.6818	13.2427	12.7785	12.7719	12.6587	12.9228	12.7878
RPL39	11.8647	12.5534	11.9315	11.9874	11.8628	13.116	13.1376	13.1472	13.1521	13.2239	11.9383	12.2318	11.9601	11.7731	12.5366	12.1807
RPL3L	4.26801	4.5175	4.99653	4.60407	4.26801	4.26801	7.89614	8.41999	6.33155	4.26801	4.26801	4.26801	4.26801	4.26801	4.26801	4.26801
RPL4	13.5866	13.8973	13.5704	13.3801	13.503	15.085	14.6783	14.7214	14.752	14.7933	13.7111	13.6618	13.6316	13.4808	13.9254	13.6197
RPL41	12.6037	13.0517	12.9258	12.8812	12.6521	14.5221	14.3177	14.684	14.7325	14.54	13.0124	13.1438	12.9774	12.8402	13.1534	12.8591
RPL5	13.1885	13.4882	13.2315	13.0712	13.2613	14.6338	14.3111	14.394	14.2094	14.434	13.3184	13.1173	13.1121	12.8552	13.4796	13.1999
RPL7	11.8882	12.325	12.0477	11.8047	11.822	13.4307	13.2484	13.2941	12.9975	13.3118	12.0821	12.0013	12.1155	11.8416	12.4814	12.0865
RPL7A	13.4507	13.9237	13.5332	13.5067	13.5377	15.1195	14.8761	14.9503	14.8809	14.8405	13.7695	13.6741	13.6058	13.3964	13.8917	13.5533
RPL8	14.0006	14.4203	14.1232	14.1882	14.121	15.5992	15.3251	15.6089	15.5348	15.8101	14.3412	14.005	13.8929	13.6389	14.0761	13.8421
RPL9	12.5557	12.8299	12.5903	12.4711	12.6346	13.8025	13.5024	13.4931	13.6544	13.7421	12.1251	12.1294	12.076	11.9636	12.601	12.4087
RPLP0	14.1005	14.3473	13.9992	13.9325	13.8242	15.5848	15.349	15.3567	15.6024	15.3116	13.9898	13.8122	13.6807	13.4037	13.9601	13.7513
RPS10	12.6251	12.7028	12.0528	12.2259	12.1083	13.8221	13.3194	13.2915	13.3248	13.391	12.3124	12.4411	12.4156	12.1708	12.5712	12.5253
RPS11	13.2473	13.8724	13.4222	13.5013	13.4009	14.6876	14.593	14.7125	14.7354	14.7793	13.5851	13.5003	13.4732	13.3833	13.759	13.4554
RPS12	13.0461	13.7408	13.4893	13.4431	13.1245	14.5121	14.1469	14.4336	14.8367	14.5369	13.2707	13.1176	13.1553	12.9469	13.303	13.0543
RPS14	13.0046	13.5804	13.1037	13.0399	12.9626	14.557	14.3676	14.3769	14.3245	14.5639	12.9164	13.1197	13.0051	12.7877	13.4228	13.1435
RPS15	12.1224	12.3447	12.1701	12.2847	12.0294	13.299	12.9397	13.5705	13.491	13.7064	12.5016	11.39	11.0968	11.2263	11.6006	11.3151
RPS15A	11.7861	12.2986	11.9613	11.9795	11.8676	13.4463	13.1206	13.3694	13.2619	13.4061	12.2487	12.121	12.0073	11.8048	12.5103	12.2316
RPS16	12.8381	12.94	12.9666	12.6893	12.7861	14.2796	13.797	14.1525	14.1469	14.119	12.8704	12.4069	12.2813	12.0827	12.7987	12.4701
RPS17	12.8156	13.2326	13.0897	13.0375	13.0478	14.1869	13.7257	14.3252	14.2248	14.3663	12.9096	12.725	12.6178	12.2993	12.8552	12.652
RPS18	13.6533	14.0877	13.6293	13.5842	13.5558	15.0431	14.6976	14.8932	14.7841	14.9711	13.1862	13.5863	13.5615	13.3382	13.8956	13.3839
RPS2	13.1809	13.3357	13.5107	13.4398	13.4696	14.8003	14.4993	15.1675	15.1378	15.0238	14.2629	13.4509	13.1818	12.935	13.4718	13.1437
RPS20	12.0606	12.7258	12.3238	12.2929	12.1672	13.4226	13.3539	13.4223	13.7532	13.6983	12.2105	11.8024	11.8678	11.8223	12.118	12.026
RPS21	11.7948	12.2751	12.103	12.0423	11.9782	13.1203	12.7206	13.0996	13.1833	13.0736	12.0148	11.6065	11.5096	11.4265	11.971	11.8544
RPS23	11.923	12.164	12.0718	11.7906	11.955	13.1608	12.9516	13.15	13.0646	13.048	12.5663	12.2604	12.3093	12.2867	12.3927	12.1479
RPS24	12.4303	12.9255	12.7834	12.7385	12.7113	13.9942	13.84	14.1113	14.0826	14.0591	12.9452	13.2395	13.0786	12.7429	13.2385	13.0905
RPS27	12.2434	12.9111	12.6675	12.4636	12.4249	13.6993	13.6881	14.0036	14.1241	13.7659	12.7965	12.3409	12.2595	12.2711	12.5229	12.369
RPS28	11.7517	12.1858	11.9879	12.0644	11.7673	13.4537	12.8381	13.3457	13.3426	13.3819	12.279	11.6639	11.6512	11.7075	11.8358	11.5355
RPS29	11.317	11.7012	11.2524	11.0905	11.0752	12.6398	12.3262	12.4385	12.6106	12.3915	10.9745	10.9798	10.8723	10.76	11.4553	11.0688
RPS3	12.5056	13.0078	12.7327	12.6262	12.8257	14.6629	14.3323	14.7214	14.5766	14.9172	13.8552	13.8201	13.6004	13.3943	13.9812	13.7911
RPS3A	11.0954	11.4857	10.693	10.9196	11.0058	13.0211	12.585	12.6333	12.3163	12.6959	11.7272	11.8394	11.8204	11.5088	12.3324	12.0331
RPS4X	12.4613	13.4592	12.6104	12.4258	12.4828	14.7637	15.0958	14.6321	14.2179	14.6598	13.5719	13.5087	13.3394	13.2821	13.7208	14.1442
RPS5	13.0638	13.2772	12.8575	12.882	12.8532	14.7187	14.1532	14.5291	14.2974	14.5716	13.1441	12.7879	12.7929	12.6549	13.0082	12.7679
RPS6	13.7093	14.2238	13.887	13.7946	13.6982	15.4116	14.7786	15.4213	15.193	15.2445	14.2494	14.1208	13.8401	13.8436	14.2403	14.1299
RPS8	12.4885	13.0805	13.012	12.8796	12.9629	14.4906	14.2571	14.5543	14.5372	14.6084	13.7528	13.5162	13.3684	12.9915	13.8773	13.5486
RPS9	11.9318	12.2589	11.8103	11.7002	11.8585	14.0453	13.9721	13.7437	13.769	14.0476	12.7057	12.749	12.5137	12.6609	12.6182	12.3969
RPSA	12.3048	12.1872	12.06	12.0781	12.2017	13.6551	13.4961	13.7383	13.7201	13.6404	12.8957	12.3139	12.3625	11.9411	12.4163	12.2811
RPUSD4	8.9667	8.74196	8.64445	8.46584	8.84263	9.92119	10.1905	10.0561	10.0417	10.1733	8.6786	8.60586	8.69048	8.49316	8.67849	8.51358
RSAD2	9.61977	9.29128	8.49151	8.6282	9.87679	9.83673	8.89929	11.1201	9.52592	12.0097	7.06608	7.19957	7.62839	7.5391	5.91632	6.17177
RUNDC3A-AS1	5.37802	5.38468	5.22441	5.14555	5.21745	5.9991	6.63692	6.3988	6.71304	5.68192	5.05475	5.52623	5.60249	6.72472	5.3056	5.58508
SAA1	4.91926	7.77724	4.99653	7.83973	5.39455	4.5824	10.2003	5.32285	12.1741	10.4834	4.60687	4.69923	4.72693	4.59539	4.26801	4.74779
SAA2	5.25208	7.23301	5.45522	7.45143	6.40631	4.96558	9.6319	6.26236	11.22	11.1094	4.74614	4.69923	4.26801	5.18068	4.26801	4.74779
SAA2-SAA4	4.73045	6.14647	4.63516	5.74601	5.1492	4.5824	7.59643	5.40339	9.33071	8.52034	4.26801	4.57349	4.26801	4.73001	4.26801	4.60804
SAA4	4.73045	5.76058	4.63516	5.40511	5.07445	4.5824	6.52558	5.23437	8.30849	6.98491	4.26801	4.26801	4.26801	4.26801	4.26801	4.26801
SARDH	4.26801	4.5175	4.26801	4.26801	4.63241	8.87487	6.91363	7.56299	6.33155	6.44441	4.85228	4.87562	6.0287	6.23766	4.77466	5.15567
SARM1	9.78894	9.53784	9.23771	9.03349	8.96201	10.9627	10.0896	10.6754	9.55252	9.73509	8.56902	8.74384	8.86518	8.88009	8.9077	8.75224
SAV1	9.0687	10.0546	10.0727	9.68021	10.0313	10.3117	11.7408	11.6187	11.7889	12.5273	8.72129	8.75259	8.67317	9.0954	9.25282	8.95371
SCAMP5	8.82757	9.38158	8.8352	8.21266	8.25483	12.2557	11.7098	11.676	11.7664	10.6266	9.99133	9.76996	9.58943	10.2817	8.59117	9.81968
SCAND2P	6.65439	7.64492	6.91608	6.90007	6.91551	7.96133	9.08528	8.33405	7.45018	7.46494	6.72093	7.04398	6.72519	6.69631	7.03255	7.02575
SCGB1B2P	4.91926	4.96769	5.22441	5.3103	4.99115	4.96558	5.43456	5.72988	5.78404	6.31089	5.21174	5.0095	5.22783	4.59539	5.22549	5.02152
SCN1B	4.73045	5.12089	4.78586	5.08219	4.99115	6.24594	7.16201	6.60781	6.6532	5.84762	5.26686	5.49279	5.49299	6.06301	6.35788	5.72898
SCN3B	4.80124	5.64962	5.2879	5.08219	4.99115	5.9991	6.59625	5.98097	6.50217	5.99242	5.45853	5.42231	5.27778	6.13141	4.77466	5.50501
SCN9A	5.96684	6.0678	5.64137	5.64422	5.75185	5.59395	7.03843	6.46198	6.89532	6.08003	5.01896	4.57349	4.98916	5.23411	4.85205	4.74779
SCUBE2	4.86334	5.21823	5.4027	4.84749	4.89587	6.99409	7.09684	7.66955	5.78404	6.1618	5.70737	4.26801	4.5932	4.59539	4.68239	4.74779
SDC2	8.12298	6.65387	7.14247	7.18177	7.34237	9.34163	7.98009	8.30969	8.07798	8.00826	8.49817	7.32376	6.24625	6.68188	8.64419	8.33716
SDK1	7.87409	7.68225	8.11929	7.03634	8.31787	8.59822	9.15432	8.41238	9.26144	9.02871	6.79443	5.83759	6.18488	5.23411	7.36734	7.43414
SEC14L1P1	5.94975	6.09458	5.90543	6.19728	6.10824	6.72453	6.76422	7.41739	6.27836	7.41904	5.26686	5.38504	6.0287	5.9397	5.87296	5.69476
SECTM1	5.01793	6.04041	5.97093	5.35893	6.85351	6.80015	6.52558	8.50821	6.91228	7.20075	6.22248	6.85758	6.14223	6.46147	5.89484	6.32437
SELE	4.26801	4.87541	5.97093	4.84749	4.63241	4.5824	6.26983	6.88179	7.00984	7.30574	4.26801	4.57349	4.26801	4.59539	4.26801	4.26801
SELM	6.2528	8.51646	7.76472	8.02671	7.7548	10.9107	12.1751	11.9504	12.5203	11.9611	9.46878	8.47097	8.18422	9.52451	7.94649	8.72311
SEMA6B	5.21755	5.40968	5.64137	5.64422	5.5885	5.9991	5.94907	7.63052	5.55776	5.41144	4.85228	4.57349	4.72693	4.26801	4.77466	5.09162
SEPP1	7.93064	7.2828	7.39274	6.98833	7.31991	8.59822	8.53131	8.45	8.12145	7.77458	5.4366	5.81265	8.24181	9.00303	8.23921	8.14696
2023-09-05	4.26801	5.18707	5.1557	4.84749	4.78199	6.97264	7.06794	6.60781	7.04088	6.85119	6.41687	5.42231	5.22783	5.28436	5.70684	5.54583
SEPT5-GP1BB	4.26801	5.24826	5.2879	4.84749	4.78199	7.08666	7.20676	6.73926	7.18645	7.00598	6.65117	5.49279	5.36989	5.42008	5.75685	5.76217
SERPINA3	12.9852	15.1242	15.9824	14.4937	14.6717	15.4078	18.2006	19.0043	17.9431	16.9357	14.9582	15.1929	15.308	17.9805	13.9209	15.8244
SERPINB1	10.095	12.5919	12.0056	12.4812	12.7126	14.6448	14.6127	14.0857	13.848	15.877	13.2043	13.2425	12.9742	13.0236	12.6589	12.4192
SERPINI1	5.40697	4.87541	4.90057	5.49128	4.78199	7.96133	7.69939	6.85904	7.74838	6.50637	6.59429	5.5586	5.8493	7.0485	6.13015	6.34476
SERPINI2	4.64612	5.74285	5.72339	4.93567	5.28051	10.8502	10.4272	9.84987	8.77478	9.64602	4.50789	4.26801	4.26801	4.26801	4.26801	4.26801
SFTPD	5.18151	5.04841	4.63516	4.84749	5.07445	6.31849	6.28739	6.26236	6.19417	6.62221	4.68255	5.0095	4.72693	5.06161	4.56152	4.26801
SGK3	7.21435	7.34654	7.08925	7.35159	6.98926	8.1929	8.49622	8.57779	8.49604	8.37708	7.95999	7.58345	7.86754	8.01843	7.70596	7.58882
SGSM1	5.70124	6.39897	5.59788	5.89744	5.95938	7.22842	6.41982	6.36602	6.52483	6.67656	4.68255	5.0095	5.05639	4.91865	6.28115	5.41796
SH2B3	8.35267	8.52782	8.81522	8.41332	8.85038	8.84919	9.6748	9.67079	9.88733	9.58571	8.38022	8.29434	8.38068	8.41506	9.24522	8.85315
SH3BP2	10.0879	9.86288	9.94262	9.75754	10.106	10.2102	11.5281	10.9746	10.7289	11.0387	9.16469	10.1529	9.61136	8.86473	10.8243	10.2087
SH3PXD2B	9.39276	9.12194	9.84559	9.4697	10.0313	11.3073	10.3704	10.8327	9.82761	10.1824	9.99208	9.86428	9.76929	10.2396	9.29021	9.66386
SHANK3	5.80333	5.40968	6.58712	5.77795	5.89425	8.09404	7.15288	8.19907	7.34316	7.12609	6.96251	6.68008	6.85719	6.40904	5.99852	5.58508
SHC2	9.61365	10.3241	10.2302	9.70039	9.74582	11.2952	11.6438	11.916	11.4086	11.4668	8.8168	8.71431	9.55588	9.1111	8.69533	9.08822
SIDT2	9.41686	9.7752	9.1189	9.33063	8.89608	11.631	11.202	10.4291	10.3619	11.3286	9.08173	9.82894	10.4448	10.1154	10.5088	9.72199
SIX2	4.64612	5.08554	4.99653	5.01285	4.26801	8.01899	7.58974	8.38156	7.72029	8.56972	7.43966	5.42231	5.32501	5.96539	5.65443	5.54583
SIX5	8.18395	8.48415	8.77024	8.49981	8.07393	10.3699	9.68417	9.96836	9.7447	9.60609	8.05625	8.48504	8.35483	8.64128	8.47235	8.26307
SLC13A2	4.26801	4.5175	4.78586	5.3103	4.26801	4.26801	5.82841	6.33239	5.55776	5.8979	4.94116	4.69923	5.05639	4.99395	4.26801	4.60804
SLC13A3	6.23928	6.64525	6.56736	6.6892	6.68491	8.46166	8.47114	7.78056	8.2575	9.16328	7.74905	5.45818	8.31069	8.02954	8.0019	7.75743
SLC16A10	5.40697	5.50365	4.99653	5.14555	4.89587	7.3155	7.66801	7.3222	8.68614	6.87441	6.04463	6.23297	5.98014	6.06301	5.89484	5.99788
SLC16A12	4.26801	4.5175	4.63516	4.60407	4.78199	8.12299	6.09975	7.8041	6.6532	6.27522	4.50789	4.26801	4.26801	4.59539	4.26801	4.26801
SLC22A15	6.49706	6.0678	6.50626	6.26211	6.05087	6.99409	7.02845	7.3222	6.5471	7.04719	5.29314	5.0095	4.72693	4.59539	4.68239	5.15567
SLC22A31	4.26801	4.69908	4.26801	4.26801	4.78199	7.3895	8.23597	5.9349	6.40743	7.4498	4.50789	5.17134	4.72693	7.46698	4.85205	4.74779
SLC25A21	5.31726	5.08554	5.3471	5.3103	5.21745	6.57381	6.11984	5.78469	6.25092	5.68192	4.60687	4.26801	4.26801	4.59539	4.56152	4.26801
SLC25A37	9.91368	10.3175	10.3612	10.6014	10.6694	10.8198	11.62	12.0005	12.645	12.6772	9.06166	9.06948	8.97087	9.03631	9.29574	8.97239
SLC25A45	6.65439	6.91122	6.91608	6.87377	6.86928	7.99307	7.87984	7.70753	7.47289	9.32785	5.52151	5.49279	5.56727	5.64521	5.59933	5.58508
SLC25A6	12.4155	12.7506	12.8672	12.1582	12.3808	14.4336	13.8792	13.9995	14.1899	14.1579	12.9505	13.0679	12.7994	12.6999	12.9998	12.7082
SLC26A1	5.96684	5.45779	5.3471	5.53171	5.5885	6.49923	6.01596	6.73926	6.16481	5.79506	5.3912	4.94611	5.22783	5.67841	5.18239	5.58508
SLC26A4	4.80124	4.87541	5.1557	4.60407	4.89587	4.71175	5.77638	5.32285	6.19417	6.23854	5.18275	5.0095	4.8289	4.59539	5.13687	4.94347
SLC29A1	9.51992	9.75025	9.67	9.47184	9.84998	11.0959	10.9205	11.2103	10.5531	11.0008	9.02956	8.80677	8.01824	8.01843	8.43268	8.37047
SLC29A3	6.19783	5.95432	6.22847	6.08116	5.82526	8.07934	7.75418	8.09827	7.48411	8.2955	6.38806	6.02	6.71126	6.03934	5.51082	6.05014
SLC2A14	4.26801	4.5175	4.26801	4.26801	4.26801	6.80015	6.76422	6.71398	5.33222	6.03702	4.26801	4.26801	4.26801	4.26801	4.56152	4.26801
SLC2A3	4.64612	6.85316	4.90057	4.60407	4.89587	6.43637	9.22663	7.14759	5.82421	6.03702	4.26801	4.26801	4.5932	4.26801	5.57066	4.85429
SLC30A2	7.04683	8.29479	8.25043	8.192	6.64851	11.5021	12.4071	11.4147	11.5604	10.6948	4.80197	4.26801	4.5932	4.26801	4.26801	4.26801
SLC31A2	7.28488	8.15793	7.71348	8.14976	7.30854	7.82679	8.42709	8.76835	8.58135	9.39969	7.53937	6.71749	7.17078	7.85312	6.94895	7.50498
SLC35C2	9.84118	10.1257	9.94629	9.93988	9.39471	10.901	11.169	10.7689	11.1285	10.9905	9.86399	10.1617	10.2372	10.1102	10.2818	10.104
SLC35D2	8.78459	8.84178	8.71952	9.06216	8.80718	10.2102	10.4245	10.2018	10.6498	10.2891	9.52949	9.52866	9.64365	9.10327	9.99437	9.86532
SLC35G1	5.46235	5.66892	5.72339	5.83925	5.75185	7.44448	6.80018	7.82725	7.43868	7.02674	6.29757	5.83759	6.09807	6.06301	5.75685	6.14838
SLC35G2	6.36845	5.92419	7.06186	6.49293	6.77183	8.1134	8.3147	8.69513	8.30849	8.82328	7.43517	7.28358	6.94253	6.23766	6.89025	6.78709
SLC37A2	5.1438	5.56874	5.4027	5.57058	5.44673	5.82778	6.37173	5.98097	6.10392	5.99242	5.3912	5.06748	4.91434	4.99395	4.85205	4.60804
SLC38A3	7.48823	7.23863	7.19373	6.59468	6.53295	8.2552	7.48538	8.75039	7.14436	7.90175	5.12142	5.17134	5.79253	6.37288	6.91991	6.74292
SLC38A5	5.58863	6.61906	6.35154	5.92549	6.24104	11.5405	11.0125	11.2827	10.5727	11.0387	8.95224	8.50935	7.30447	6.52827	9.05625	9.65426
SLC39A12-AS1	4.80124	4.5175	4.26801	4.60407	4.63241	4.26801	5.85357	4.26801	5.97225	6.23854	4.26801	4.57349	4.26801	4.26801	4.56152	4.26801
SLC39A14	10.8723	12.2541	12.3826	12.5842	12.5476	11.8122	14.1328	13.3574	13.4179	13.8136	11.1187	12.0282	12.1642	11.8298	12.1519	12.272
SLC39A5	5.01793	5.79523	5.93864	5.64422	5.67325	11.3332	10.6976	10.8142	10.2065	11.1847	6.14264	8.0882	7.30447	5.28436	8.79245	8.2782
SLC6A8	9.10755	9.45946	9.39128	8.39085	9.51663	9.78055	13.9261	11.7716	12.4417	12.9859	7.62069	11.2027	11.527	9.20918	11.838	10.81
SLC7A2	9.92756	9.80534	10.783	11.0403	10.227	12.8998	12.0787	12.2737	12.4506	12.3802	8.06495	7.70944	7.80504	8.58235	9.41394	9.63682
SLC8A2	5.51477	5.08554	5.4027	5.01285	4.26801	5.45434	6.1396	5.72988	5.93695	6.23854	4.80197	4.26801	4.5932	4.59539	4.26801	4.26801
SLC9A7P1	4.73045	5.00924	4.63516	4.26801	4.63241	5.87934	5.63454	5.9349	5.6991	5.24131	4.89839	4.26801	4.72693	4.99395	4.56152	4.26801
SLCO2A1	4.73045	4.5175	4.90057	4.7422	4.63241	6.0656	5.85357	6.33239	6.35734	5.41144	4.68255	4.57349	4.8289	6.1534	5.37907	4.94347
SLITRK4	4.53576	4.26801	4.63516	4.60407	4.63241	6.108	6.03746	6.18825	5.65404	6.08003	4.26801	4.26801	4.26801	4.26801	5.78104	6.34476
SMAD1	8.20697	8.44151	8.91248	8.60888	8.48692	9.68231	10.0908	10.336	9.82543	10.1891	8.56902	8.25378	8.33734	8.32797	8.26205	8.17957
SMAD9	4.73045	5.48099	5.3471	5.35893	5.1492	6.24594	7.30865	5.02201	6.07231	6.23854	4.94116	4.79517	4.8289	4.83266	4.68239	4.26801
SMIM19	8.92971	9.28193	9.04192	8.95924	8.85425	10.4172	10.164	9.86105	9.73312	10.3427	8.44596	8.52646	8.31516	7.99596	8.86617	8.30307
SMKR1	5.10417	5.12089	5.22441	5.44915	4.78199	6.49923	5.99408	6.26236	5.90057	6.08003	6.13081	5.78715	5.4127	5.83088	5.03678	5.32217
SNAI2	6.94685	6.02648	6.62578	7.19236	6.51267	7.2639	7.7482	7.65666	8.37576	9.0033	4.68255	4.26801	4.26801	4.83266	4.26801	4.26801
SNHG19	7.24041	7.16373	6.42011	6.57825	6.70275	9.19544	8.97761	8.92595	8.66187	8.81161	7.72722	6.51901	6.44899	6.56044	6.95849	7.01352
SNHG25	5.93242	6.02648	5.2879	6.00584	5.82526	6.96179	6.25203	6.63515	7.10096	7.12609	6.49968	5.83759	5.70164	5.42008	5.91632	5.88598
SNHG5	10.6477	11.3136	10.6097	10.1425	10.779	12.1752	11.8962	11.7026	11.9753	12.3468	11.065	9.97162	10.7882	10.03	9.21831	10.4329
SNHG8	9.44608	9.90522	9.17327	9.18451	9.1339	11.5026	11.15	11.4914	11.4615	11.2585	10.0521	9.63796	9.66479	9.69732	10.3248	9.56691
SNHG9	7.87409	7.13382	6.9465	6.83335	6.70275	9.24	8.47475	8.86608	7.94709	8.74568	6.71336	6.04096	6.36076	6.10903	6.05668	6.28261
SNORD89	5.28528	5.38468	5.22441	5.25887	5.39455	5.92871	5.57212	5.40339	5.45152	6.1618	4.98121	5.0095	5.17473	5.28436	5.08851	5.02152
SNTA1	8.09502	8.05147	7.84622	7.89844	7.94164	8.99938	9.19858	9.09192	8.93313	8.88583	7.88327	7.7034	7.99047	8.2208	7.27959	7.34992
SOCS2	6.34364	6.29035	7.15546	6.71928	6.62993	7.79107	9.52478	9.1928	10.494	9.7866	6.11886	6.06156	7.045	7.71517	7.77134	7.11984
SOCS2-AS1	4.86334	4.69908	4.78586	4.93567	4.89587	4.71175	6.09975	6.18825	7.11558	6.50637	4.60687	4.26801	4.5932	4.59539	4.85205	4.60804
SOD2	13.1125	15.3285	15.2039	15.4585	15.2844	14.4471	16.7375	16.7437	16.7848	17.6492	9.66002	10.1693	10.2123	10.712	10.0268	9.97115
SORD	8.38761	9.40515	9.95544	10.0165	10.1786	8.27681	10.2579	11.0064	11.0643	12.0933	7.53097	8.72026	7.89179	8.55961	8.04649	7.98407
SP110	6.86467	7.52664	7.25526	7.65506	7.81187	7.72947	8.80505	8.92595	9.1988	10.1081	7.73454	7.40831	8.04007	7.85937	6.83934	7.1424
SPACA3	4.53576	4.62041	4.26801	4.26801	4.63241	5.85385	5.35774	5.72988	5.19467	6.56555	5.21174	5.12117	5.05639	5.12345	5.03678	4.74779
SPARC	4.80124	5.08554	5.64137	4.93567	4.89587	6.61663	5.85357	7.54909	6.99405	5.14175	4.68255	4.26801	4.26801	4.26801	4.26801	4.26801
SPARCL1	4.26801	4.62041	4.78586	4.60407	5.07445	6.58824	4.70401	7.14759	5.6991	5.73993	4.26801	4.26801	4.26801	4.26801	4.26801	4.26801
SPATA25	5.93242	5.77804	5.2879	5.35893	5.07445	6.43637	7.02845	6.71398	5.50605	7.47991	5.18275	5.5586	5.53081	5.33187	5.54118	5.65943
SPATA6L	6.4048	7.25536	7.31419	6.9512	7.07285	8.10859	8.21883	8.20789	7.99467	9.06355	6.57758	6.60198	7.14039	6.59185	8.10666	6.74292
SPINK1	7.81949	10.2286	10.5887	10.19	8.5018	16.1735	16.0531	16.6223	16.2004	15.5366	11.445	11.0129	12.5677	12.6598	13.1967	13.4104
SPSB4	4.53576	5.04841	4.26801	4.26801	4.26801	6.68508	6.28739	7.14759	7.24067	6.87441	4.60687	4.57349	4.26801	4.26801	4.26801	4.26801
SPX	4.26801	4.76516	4.90057	4.7422	4.89587	6.82445	8.30255	7.12886	8.67163	7.73783	4.26801	4.26801	4.26801	4.59539	4.56152	4.26801
SQRDL	9.99781	11.3438	10.9405	11.4903	10.9751	12.0523	12.5444	12.3742	12.4488	13.4703	9.07745	9.63796	9.54643	9.40653	9.60703	9.03887
SRD5A3	6.51915	7.10325	7.20625	8.34015	6.59198	8.92761	11.3032	8.98854	11.9182	11.011	9.40994	8.50935	8.59445	8.71512	8.72297	8.65146
SRP14-AS1	5.37802	6.09458	5.2879	6.24087	5.54341	6.82445	7.30865	6.60781	7.08618	6.67656	5.6727	6.06156	6.60944	6.88372	6.37269	6.32437
SRXN1	10.976	10.4734	10.14	10.6217	10.2433	13.7171	10.8116	12.3926	11.7771	12.0708	10.4927	10.0843	10.1146	10.0667	10.7632	10.1291
ST3GAL4	5.5646	6.0678	7.43573	7.14954	6.62993	6.91752	7.88529	7.2023	7.45018	8.33687	7.56837	6.5749	5.36989	8.33245	7.16973	6.58425
ST3GAL5	6.68374	6.24418	6.14844	6.74871	5.82526	6.95086	7.66801	6.88179	8.42278	5.68192	6.05732	6.14067	6.07538	6.80654	6.07546	5.85626
STARD8	4.97046	5.27727	5.22441	5.01285	4.26801	7.69118	6.51098	7.50654	7.04088	7.6873	5.56142	6.10175	6.36076	5.28436	7.16155	6.19473
STAT5A	9.23425	9.61324	8.98939	9.22055	9.24396	10.3283	11.1851	10.9434	10.8824	11.45	6.9751	6.89045	7.34043	7.23507	6.65038	6.78709
STMND1	5.01793	4.96769	4.78586	4.60407	4.99115	6.0656	5.39693	4.88594	5.33222	5.99242	4.50789	4.26801	4.26801	4.59539	4.26801	4.26801
STX18	9.03976	8.91104	8.89736	8.84508	8.58793	9.63473	9.64314	9.73299	9.83629	10.1914	9.42011	9.18587	9.18361	9.17224	9.24712	9.07676
STXBP6	8.40476	6.70445	6.20235	6.24087	7.18947	9.09469	8.44192	9.33601	8.03314	9.11665	8.40551	8.08357	7.93908	7.38225	7.50883	7.94661
SYCE1L	6.4167	6.39897	6.60659	6.62693	6.16306	6.55923	7.26709	6.94783	7.70124	7.59429	6.96251	6.10175	5.95511	5.88656	6.0376	6.05014
SYCN	5.53999	8.24877	8.38693	7.49457	8.14527	14.1222	13.9524	14.2568	13.6516	15.542	4.26801	4.26801	4.26801	4.26801	4.26801	4.26801
SYCP2L	5.21755	5.38468	5.55251	5.74601	5.39455	7.21033	7.60309	6.71398	6.86076	7.16392	5.12142	5.06748	4.98916	4.91865	4.68239	4.85429
SYPL2	5.78364	5.86151	6.00238	4.84749	6.40631	7.85589	6.88057	7.56299	6.87815	6.37937	5.15268	4.69923	6.12035	6.77982	5.3056	5.09162
SYT15	5.40697	5.27727	5.08042	5.14555	5.39455	5.62609	6.23397	6.33239	5.45152	5.41144	4.80197	5.34623	5.49299	4.91865	5.37907	5.3713
SYTL5	4.91926	5.00924	4.63516	4.84749	4.26801	6.18867	6.32179	6.52226	6.33155	5.41144	4.68255	4.69923	5.05639	4.91865	7.0769	5.46245
TAP1	9.93542	10.6801	10.2013	10.8799	12.1861	9.86969	12.0885	11.9032	12.5166	14.2018	10.8394	10.9139	10.7451	10.412	10.4019	10.264
TAPBP	11.7467	11.9868	12.1157	11.8468	12.4706	10.9093	13.0599	13.0946	13.4456	13.6274	10.9163	11.2902	10.9661	11.4426	10.7485	10.88
TBC1D1	10.2186	9.78469	10.3051	10.0541	10.2241	11.3856	11.4179	11.3013	11.6548	11.6308	10.7379	9.87765	9.74304	10.084	9.3727	9.84858
TBC1D30	8.73578	7.99347	8.72381	8.15511	8.3566	10.2291	9.24363	9.90223	9.25173	9.53699	8.25423	8.38725	8.70076	8.2916	8.50777	8.14145
TBL1Y	5.18151	4.26801	5.2879	5.44915	5.1492	6.61663	4.57689	6.73926	6.13474	6.23854	6.00575	5.5586	5.56727	5.57553	6.3429	4.26801
TCEA3	9.02138	7.86627	7.94564	8.51235	7.82777	10.1272	9.75844	9.82152	10.2639	9.3682	7.93803	8.60263	8.82502	7.44209	9.69884	8.88308
TCIRG1	10.0976	11.0764	10.9796	10.8367	10.7952	11.3812	11.7419	11.8417	12.2316	11.8229	11.1297	11.0541	10.867	10.5707	10.7104	11.1461
TCP11L2	6.38068	7.02045	7.11612	7.09409	6.47116	9.06527	8.4891	7.86128	6.99405	7.6873	6.32845	7.01461	6.96597	6.62254	7.879	7.53066
TCTEX1D4	5.10417	5.30535	4.90057	5.3103	5.07445	5.97609	5.66442	6.06813	5.74238	5.62063	5.63689	5.06748	4.91434	5.77236	4.98093	5.65943
TDH	5.1438	4.69908	4.63516	4.84749	4.63241	6.26447	5.72182	5.78469	5.97225	5.33038	4.26801	4.57349	4.26801	4.26801	4.56152	4.26801
TDRD3	7.74478	7.58044	7.4251	7.89844	7.65127	8.67822	8.67626	8.62457	8.32715	8.50592	7.42612	7.80838	7.84908	7.27334	8.19242	7.75019
TEAD4	9.80835	9.8072	9.65211	9.17929	9.80284	10.9134	11.0814	10.9355	10.5597	10.9995	8.57713	8.28632	8.10881	8.21596	8.11506	8.35153
TECPR1	9.11103	9.341	9.18265	9.27297	8.91839	10.1554	10.4567	10.3219	9.99789	9.82768	9.40881	9.41406	9.79347	9.4829	9.69188	9.74749
TEK	4.53576	4.62041	4.78586	4.60407	4.63241	5.77379	5.39693	6.29785	5.11627	4.70986	4.50789	4.26801	4.26801	4.26801	4.26801	4.26801
TENM3	4.26801	5.40968	4.78586	4.26801	4.89587	7.1259	7.65526	6.81239	7.24067	5.84762	4.85228	4.57349	4.8289	5.12345	5.51082	5.21491
TEX11	4.26801	4.76516	4.90057	4.7422	4.63241	7.54838	7.39595	6.63515	6.89532	7.35542	4.50789	4.26801	4.26801	4.73001	4.77466	4.26801
TF	5.01793	4.87541	4.99653	5.01285	4.63241	5.03072	6.01596	5.88696	5.6991	5.24131	4.60687	4.79517	4.91434	5.06161	5.54118	4.94347
TFAP4	8.04839	7.76956	7.93079	7.69985	7.74645	9.34163	8.23597	9.15238	8.31473	8.43915	7.32262	7.42315	7.4097	6.42675	7.70037	7.47883
TGFBI	6.12555	6.08126	5.90543	6.30356	5.39455	6.81235	8.31066	8.3659	7.72971	7.53826	7.02437	6.35183	6.0287	6.98028	5.99852	6.87135
THCAT158	5.06234	4.87541	4.63516	4.84749	4.89587	5.59395	5.43456	5.23437	5.55776	5.55558	4.60687	4.26801	4.72693	4.26801	4.56152	4.60804
THRB	6.92271	7.09083	6.44218	7.77151	6.5726	9.06775	9.40717	8.76835	9.09762	8.97743	7.95062	7.76268	7.93325	7.99028	8.5639	8.26307
TIE1	4.64612	4.26801	4.26801	4.26801	4.26801	5.90428	5.63454	6.49246	5.19467	5.62063	4.26801	4.26801	4.26801	4.73001	4.26801	4.26801
TIFA	7.60249	7.91227	8.2916	8.00315	8.43621	10.019	10.1324	10.1951	9.39387	10.7869	7.95687	7.81399	7.2103	7.4337	8.23921	8.1248
TIMM9	8.26767	7.98025	8.15162	8.44419	8.56923	9.25093	9.13396	9.29122	9.24848	9.60946	8.13821	8.17773	8.2181	7.80861	8.58214	8.10795
TINCR	5.46235	5.33257	5.55251	5.40511	5.07445	6.08698	5.72182	5.88696	6.16481	5.84762	5.18275	4.57349	4.5932	4.59539	4.77466	4.26801
TLE4	7.89048	7.85906	7.65126	7.46017	7.66019	8.82011	8.66998	8.96798	8.62217	9.45694	7.71249	7.55012	7.99607	7.97312	7.76065	7.86189
TLR1	6.06452	5.95432	6.00238	6.38265	6.55292	7.3155	7.81268	7.93767	6.96192	8.32046	4.68255	5.62045	5.45367	5.64521	5.62724	5.50501
TLR2	6.60398	6.17162	6.3748	5.83925	6.66684	7.534	7.88529	8.58457	7.95513	8.76396	7.65196	6.44566	6.76616	7.94992	5.80473	6.75781
TLR4	4.26801	4.26801	4.26801	4.26801	4.26801	5.41614	5.80269	5.98097	5.26618	6.03702	4.50789	4.26801	4.26801	4.26801	4.26801	4.26801
TLR6	5.48891	5.27727	4.90057	5.44915	4.99115	6.67166	6.9027	5.9349	5.74238	6.12159	5.45853	5.06748	4.91434	5.18068	4.98093	4.26801
TM4SF1-AS1	5.40697	5.30535	5.22441	5.08219	5.07445	5.92871	5.92591	6.14949	6.00653	6.96351	4.98121	5.90935	5.4127	5.67841	6.24912	5.94325
TMBIM1	12.3397	12.7067	12.4998	12.4959	12.4122	13.83	13.2329	13.8042	13.2758	13.9014	13.4661	13.0651	12.869	12.6406	12.8624	12.6404
TMBIM4	9.41826	9.3098	9.86707	9.39735	9.95254	10.4365	10.5738	10.5873	10.957	10.9565	9.98145	10.0738	10.0953	10.493	9.97384	9.98499
TMED11P	4.64612	4.82316	4.63516	4.26801	4.26801	6.91752	6.41982	6.22585	5.607	7.12609	4.26801	4.26801	4.26801	4.26801	4.26801	4.26801
TMED6	6.2528	5.82885	5.08042	5.71312	4.99115	9.08251	9.0543	7.14759	8.31473	7.40341	5.45853	5.5586	5.87666	6.175	5.99852	5.62291
TMEM106A	6.84762	7.52664	7.51796	7.90482	7.38625	7.39749	8.02028	8.18126	8.53399	9.16786	6.38806	6.54725	6.60944	6.47849	6.48548	5.88598
TMEM120B	8.61336	8.329	8.46607	8.23808	8.57861	10.7383	9.55402	9.80135	8.93718	10.7339	8.52777	8.74092	8.94228	9.09012	8.90529	8.71203
TMEM140	6.00028	6.99395	6.90062	7.09409	7.28553	8.30652	8.36617	8.68886	7.81185	8.80574	6.47265	6.17841	7.15059	7.64445	5.93741	6.42322
TMEM145	4.73045	5.00924	4.78586	4.93567	4.63241	5.41614	5.77638	5.72988	5.19467	5.14175	4.80197	4.87562	4.72693	4.73001	4.56152	4.74779
TMEM147-AS1	6.58328	6.46002	6.9465	6.92587	6.40631	8.25955	6.86937	7.91626	7.17256	7.49472	6.81573	6.87958	6.9066	7.0034	7.11987	7.0853
TMEM150A	8.65454	8.66174	8.94595	8.40885	8.82304	10.1461	9.41844	10.3016	9.13332	10.5741	7.99988	7.50906	7.98485	8.07847	7.75528	8.06201
TMEM163	8.61581	9.6175	9.73307	10.2297	9.37604	9.24	10.752	11.0189	10.956	11.1377	9.0746	8.63454	8.65566	8.74229	7.87405	8.20619
TMEM178B	4.64612	5.45779	5.45522	5.08219	5.07445	8.88894	8.24446	8.50106	7.40362	7.91277	4.80197	4.69923	4.98916	5.46128	4.68239	4.74779
TMEM185A	8.19715	7.69853	7.98928	7.92378	7.70398	8.82011	8.87494	9.1061	8.63719	9.31552	8.28431	8.18206	8.11397	8.06774	8.26582	8.13037
TMEM216	8.05203	8.41481	7.85412	8.04988	7.7548	8.77233	9.13396	8.68886	9.14386	9.00842	7.46195	7.42315	7.3927	7.41676	7.553	7.66796
TMEM236	5.06234	5.08554	5.4027	5.20416	4.99115	5.71707	5.74943	5.88696	5.45152	6.27522	5.05475	4.69923	4.5932	4.73001	4.26801	5.02152
TMEM238	6.83036	6.29035	6.86915	6.6892	6.47116	7.48995	7.2755	8.25969	8.34557	8.10737	7.22664	6.02	5.92954	5.88656	6.28115	6.14838
TMEM243	7.55686	7.92957	7.93079	8.02085	8.12616	8.25955	8.7376	8.83234	8.75198	9.31552	8.12718	8.14259	8.03465	7.99028	8.0769	8.17419
TMEM37	6.54087	5.92419	6.30372	6.6739	5.28051	8.81423	6.83521	6.96916	8.54995	6.87441	5.41417	5.67889	6.16374	5.53886	5.85066	6.55012
TMEM47	4.64612	5.08554	5.4027	4.26801	5.28051	8.09891	7.67434	7.59039	5.607	7.56655	5.01896	5.3057	4.8289	4.99395	8.04649	6.44212
TMEM52	6.12555	5.76058	5.83606	5.95288	6.24104	10.1577	8.6317	9.12943	8.38172	8.76396	6.37832	6.49016	6.24625	6.06301	6.91991	6.42322
TMEM57	10.0648	10.4903	10.7498	10.4644	10.7104	11.7767	11.3929	11.8452	11.1763	11.9332	10.0324	9.53879	9.60591	9.60983	9.70578	9.62311
TMEM63C	4.26801	5.30535	4.63516	4.7422	4.26801	5.4911	5.6935	5.13547	6.25092	5.41144	4.68255	4.94611	4.5932	5.42008	4.56152	4.74779
TMEM91	5.65761	6.17162	5.45522	5.80901	5.28051	6.99409	7.46355	6.90416	6.87815	7.38759	5.74097	6.76581	6.60944	6.37288	6.48548	6.58425
TMOD1	5.18151	7.86986	6.30372	6.12892	6.13596	11.3104	10.9086	11.1704	9.96659	11.7393	4.94116	4.69923	4.91434	4.73001	4.77466	4.94347
[truncated: 10,718 more rows]
