# Supplementary material for: Reconstitution of human PDAC using primary cells reveals oncogenic transcriptomic features at tumor onset
Source: Nat Commun. 2024 Jan 27;15:818. doi: 10.1038/s41467-024-45097-2 (PMC10821902; doi:10.1038/s41467-024-45097-2)
Supplement: Supplementary file 6 — Supplementary Data 3 [file 41467_2024_45097_MOESM6_ESM.xlsx]

## Sheet: Supplement table 3
Highly expressed genes in both of human acinar-KPTS and mouse acinar-tumor
	Acinar-KPTS-1	Acinar-KPTS-2	Acinar-KPTS-3	Ductal-KPTS-1	Ductal-KPTS-2	Ductal-KPTS-3	Ductal-KPTS-4
ABHD14B	10.719	10.4909	10.4095	9.59556	8.13157	9.08651	8.91994
ACKR4	3.93945	3.10848	4.15673	0	0	0	0
ACOT11	9.56459	9.59646	9.10452	6.29388	8.59611	5.25426	7.13615
ACSL1	10.6909	11.6665	12.6356	10.1507	10.462	8.93294	9.63764
ACSM3	6.50725	7.20354	6.62871	5.27656	3.324	5.35847	4.28433
ACSS1	9.97667	9.76523	10.5324	7.00908	7.26138	8.08156	6.13236
ADGRG5	7.38015	6.43291	6.21852	4.34801	4.3693	1.71686	5.52941
ALDOB	8.26399	7.26204	8.04579	3.12862	3.73252	0	1.24446
ANKS6	10.5499	10.3747	10.4144	9.68142	9.1437	8.6566	8.47708
ANXA10	13.8472	12.1487	11.5861	8.37565	4.4794	9.72959	6.2011
AOC1	8.28224	7.60487	6.98306	0	0.863531	1.10004	0.752447
ARHGAP44	8.22051	8.14524	7.98608	6.77404	5.78362	4.27035	4.33415
ATP6V0A4	5.37223	6.75149	6.9655	4.34801	4.31094	2.6197	2.84033
AXIN2	9.53193	11.3037	11.2871	5.16418	5.96489	9.99428	6.9884
BACE2	12.0467	12.6023	13.2445	11.3543	11.2207	11.5317	11.9079
BCL11B	6.62627	6.62346	7.03449	2.2848	2.9176	3.82288	1.24446
BCL2L14	7.96599	7.77523	8.30513	1.96523	2.34977	1.10004	3.20411
BHLHA15	5.46032	5.9892	5.40344	3.76418	2.9176	1.94823	4.17921
C9orf152	10.661	9.48421	9.99485	8.91354	8.08008	6.94679	6.94096
CA2	10.0081	7.52351	8.98323	7.32877	7.52156	6.09745	7.14316
CAPN6	9.69286	7.79517	9.55555	4.95492	3.81883	2.6197	4.06582
CAPN8	11.5106	10.4268	10.739	7.68159	7.55338	4.22696	4.33415
CDC25A	9.41831	8.80674	8.7312	8.43739	8.22146	7.26906	7.68926
CHPT1	8.62007	9.24413	9.39099	7.69513	7.45574	7.14048	7.10779
CKMT1A	7.82379	6.24264	5.80993	4.6557	4.63024	3.82288	5.44122
CLDN18	14.3674	12.8432	13.4628	4.59919	5.21169	2.32268	2.1451
CLEC11A	7.95086	6.15274	6.53657	3.65752	3.97735	1.71686	3.40396
CNNM1	8.7393	7.14256	7.71895	4.81306	1.79013	4.39321	1.9025
COLGALT2	10.8552	11.4727	12.6964	7.25752	2.9176	9.48216	5.80147
CYP2E1	9.9137	10.2283	9.13233	4.47906	2.56485	3.93499	3.40396
DEGS2	9.35077	10.0068	9.7269	2.54627	2.56485	0	1.24446
ENDOD1	10.4512	11.0699	11.0421	9.70337	8.05807	9.57052	10.0482
ENTPD1	6.30799	6.02342	7.70843	2.54627	2.09692	2.14757	2.1451
ESAM	7.46777	8.3068	7.29569	5.99856	5.30436	5.21037	5.29794
F5	5.50242	8.01522	7.06779	3.86349	3.20083	4.88704	2.69537
FGF9	4.6878	5.28997	5.64322	1.55409	3.43747	3.34324	3.30749
FGFR3	9.00398	10.5286	9.641	4.86191	6.47062	5.91808	4.75578
FREM2	6.82185	9.5993	9.1826	4.59919	5.80492	6.40059	3.65981
FRY	5.46032	9.08309	8.97886	6.78675	7.26138	5.27571	4.47405
FSTL4	7.33426	2.82777	4.98236	0.97691	2.09692	2.86588	0
FUT1	9.47227	9.50253	9.57884	8.16792	7.65073	5.43674	7.10061
FUT4	9.82316	9.49645	9.88471	9.01693	8.42436	7.68443	9.04862
GALNT12	9.94075	9.82709	9.71118	9.26867	8.53367	8.52618	8.75827
GALNT18	8.99663	8.93364	9.39428	7.05182	6.30106	6.4859	6.42453
GATA4	10.0689	8.69439	9.36444	0	0	0	1.24446
GP2	4.05712	2.82777	5.05058	2.2848	1.79013	2.32268	1.24446
HOMER2	9.15019	8.37466	9.10853	7.79914	6.38833	7.58052	7.95512
HSD11B2	7.61895	6.48296	6.09475	4.41503	3.54267	4.74044	4.28433
IHH	8.39829	6.86908	7.01755	1.55409	1.79013	4.94175	1.61067
IKZF3	4.5339	5.34513	4.58246	2.95935	2.56485	2.6197	2.1451
INHA	5.65953	7.18853	7.92379	3.12862	3.54267	2.86588	2.84033
ITGB2	11.0726	12.4996	12.5473	5.95418	4.1866	2.6197	3.57947
KLHDC7A	6.28405	6.60097	6.81674	0	1.79013	0	0.752447
LEMD1	7.58996	9.86533	9.82022	6.23945	4.76678	4.31248	4.89507
LGR4	9.60138	11.5415	11.9188	9.25958	9.03296	10.5537	9.77475
LRAT	4.45033	9.41822	6.3863	5.34689	5.52581	3.25958	1.61067
MAPT	5.37223	6.27141	6.24788	1.96523	3.20083	4.22696	3.57947
MROH7	3.51485	5.39826	4.58246	0	0	0	0.752447
MUC5AC	13.3302	13.9402	13.1604	10.9142	9.44448	10.72	9.82897
MYOM1	7.61895	7.6603	5.50418	3.2801	3.64071	6.08535	5.52941
NOXA1	10.0793	9.59646	9.49258	7.66103	6.49704	6.28897	6.08949
NUP210	11.0219	11.4665	11.4918	10.5819	9.91273	9.51748	10.1138
NUP62CL	7.13455	7.15805	6.81674	5.56912	5.49992	4.77098	5.19384
OBSL1	10.4062	10.7707	11.606	10.3933	9.76022	9.80438	9.7301
ONECUT3	7.96599	9.13097	9.32711	2.95935	5.24325	1.10004	0.752447
OSBPL10	10.6874	11.3923	11.7046	9.57005	10.0372	10.5012	9.09089
P4HTM	10.3072	10.3681	10.1092	9.24354	8.81403	8.92787	8.92605
PCK1	5.8012	6.43291	5.23777	0	0	0.652419	0
PDIA5	10.2404	9.86061	9.83239	8.9759	8.61734	8.37038	9.25346
PGC	11.0594	7.15805	8.37995	0	0	0	0
PLA2G2F	5.73211	7.82459	3.11316	2.54627	1.39998	0	0
PLCH2	2.91059	8.74141	5.88658	4.41503	4.3693	4.77098	4.8271
PLEKHD1	5.86714	5.9892	5.50418	3.2801	2.56485	2.74803	3.87705
PMFBP1	3.51485	5.04543	5.23777	2.54627	0	2.6197	1.61067
PNLIPRP1	4.26708	3.34336	4.15673	0	0	0	0
PPP1R16B	5.46032	2.82777	5.77002	0	2.09692	1.10004	2.1451
PTP4A3	5.41695	6.81148	6.15797	3.2801	2.34977	4.46967	0.752447
RAPGEFL1	9.15019	9.56776	8.33278	6.27596	5.94584	6.23523	6.50285
REG1A	8.76115	7.63838	8.0205	0	0	0	0
RPP25	10.193	9.41177	9.45846	7.89028	6.64613	6.7073	7.07153
SDK1	5.37223	8.00669	8.92082	1.55409	3.324	0.652419	1.61067
SERPINA3	12.2922	12.7761	12.5106	10.4533	7.06347	6.35092	8.59161
SHH	8.23931	6.6889	7.50467	6.79935	6.02059	4.46967	5.96851
SLC26A6	10.1833	10.0046	9.95536	8.42525	8.00842	8.73032	8.21652
SLC26A9	9.46431	11.8583	12.2505	5.31215	4.58169	4.08835	5.32283
SLC40A1	9.31873	11.1896	10.852	5.93148	5.62497	9.33792	6.38961
SLC9A3	8.64378	4.75082	7.88695	0	0	0	0
SLC9A4	5.32609	6.6456	6.77702	3.12862	3.43747	2.86588	2.5342
SLCO2B1	4.89165	4.97723	7.03449	0	1.79013	0	0
SMIM24	7.88076	6.45815	6.77702	6.20199	3.20083	5.91808	4.06582
SOD3	8.88169	9.28702	10.8035	5.38081	5.41933	8.29096	5.96851
SP5	8.14942	9.37248	9.34759	1.96523	4.05052	5.78976	1.24446
SULT1C2	11.7495	10.7581	11.1902	1.55409	0	1.71686	1.9025
SUSD2	6.44384	9.20366	8.91168	5.24006	3.20083	4.13605	4.42891
SYTL1	11.2375	10.5301	10.1369	9.28219	8.37179	6.83563	6.26671
TBC1D30	8.79542	7.74478	7.64366	7.33743	5.4467	3.70131	4.23273
TESC	14.5169	13.1157	13.3081	11.8134	9.16652	10.3808	9.6912
TFF1	14.7882	13.9325	14.0291	8.57927	4.4794	3.25958	4.6417
TFF2	13.667	14.7535	14.5266	5.08408	0	0	0
TMEM229B	6.7005	7.60487	7.70843	5.08408	3.324	6.69939	5.02209
TMEM30B	10.0316	11.0575	11.0421	9.58286	9.94428	6.69143	8.29723
TNFRSF13C	2.29618	4.15173	4.58246	0	0.863531	0	1.24446
TRIM31	6.78821	7.755	6.3863	1.55409	0.863531	1.10004	1.24446
TTC22	6.91832	8.22828	7.86817	5.70921	5.88712	3.93499	6.29214
TTC39A	7.32256	8.93813	8.08698	7.63316	6.15938	5.52896	6.50285
VSIG10L	6.80513	8.25733	7.66557	5.27656	4.80957	6.78416	5.57156
VSIG2	9.1568	9.70588	8.91625	2.76754	3.06615	1.44117	1.61067
ZBTB7C	8.76115	9.61622	9.9598	3.76418	5.88712	1.94823	0.752447
ZDHHC1	7.13455	7.41167	7.44255	5.76164	6.05656	6.61774	5.65233
ZDHHC23	8.17568	8.62921	8.88857	6.0834	6.65789	7.09294	7.47281
Highly expressed genes in both of human ductal-KPTS and mouse ductal-tumor
	Acinar-KPTS-1	Acinar-KPTS-2	Acinar-KPTS-3	Ductal-KPTS-1	Ductal-KPTS-2	Ductal-KPTS-3	Ductal-KPTS-4
ACSL4	8.4259	10.1039	10.2591	11.4721	11.5263	11.06	11.8226
ANKRD1	11.8715	11.8283	12.91	14.4074	13.6418	12.2091	13.5584
AR	1.85108	0	0	6.55385	3.81883	8.3248	1.9025
BMP2	5.99061	7.52351	5.68674	8.33297	7.97122	8.60032	8.63449
CAV1	8.54651	10.028	9.99701	11.2793	11.7977	11.3163	11.2916
CCBE1	5.07023	3.72242	3.72732	7.94232	6.34535	6.65096	7.30806
CDA	5.54333	8.0237	6.35965	9.49267	10.5771	6.45802	10.3172
CHIC1	5.96072	6.83094	6.60622	7.16322	8.18942	8.64222	8.46874
DUSP10	6.88687	7.73449	7.45519	8.69165	10.9632	9.49594	9.56908
DUSP5	8.13611	8.29984	8.22621	11.6686	11.6754	9.74697	10.6692
EDIL3	1.20405	2.47893	1.33946	8.15328	12.2969	13.2429	12.4783
EREG	7.33426	10.3276	8.18128	12.746	12.7771	12.6314	12.6758
FBXL2	6.91832	7.47487	7.14783	8.04638	9.18288	8.64222	8.58133
GATA3	1.85108	0	0	9.80836	9.16857	8.20411	7.70828
HAVCR2	2.29618	2.82777	2.83233	3.12862	2.9176	5.0201	6.62797
HMGA2	7.63797	9.39553	9.3442	10.9077	9.47305	10.4869	11.93
IFRD1	8.28224	9.31838	9.2746	10.3912	10.2356	9.77925	10.1595
IL34	0	0	1.33946	2.95935	3.43747	3.82288	3.30749
JAM2	1.20405	2.01788	0	2.2848	2.34977	6.62612	4.23273
KCNAB1	3.14129	2.47893	2.48328	4.81306	4.2501	11.1422	6.68668
KRT7	15.5276	14.1992	13.4215	16.9116	16.6054	15.1993	16.6554
LGALS1	9.88415	11.4957	11.7987	13.8069	13.0941	13.8973	14.0352
LIMK1	10.0062	9.96775	9.46784	11.5047	11.2103	11.4632	11.6397
LXN	7.10752	6.21329	6.60622	9.70169	8.54004	10.4156	7.99825
MAP1LC3A	6.97922	7.2763	6.35965	8.39237	7.67407	8.16441	8.13102
MMD	7.53015	8.11382	7.93286	9.51956	9.73685	9.81906	10.908
NMNAT2	4.5339	3.88015	3.11316	5.93148	6.7376	6.35092	4.79188
NPTX1	3.34013	2.01788	3.11316	4.20386	4.4794	6.28897	5.19384
PADI2	3.34013	5.04543	4.15673	5.20262	4.31094	7.91724	6.10392
PKIG	7.48886	6.92446	6.46339	8.56828	8.66472	8.40243	8.27827
PKP1	5.73211	7.2763	5.80993	6.56864	7.51512	9.83541	8.19645
RAB34	4.6878	8.32063	6.65085	10.2249	10.2297	8.54397	9.11247
RBMS1	8.14278	9.13097	8.9299	10.2732	10.727	10.1344	10.2417
RGS20	2.63585	1.33625	1.33946	7.05182	6.10889	5.18791	6.77049
RUNDC3A	0	2.01788	0	5.86112	5.11266	4.03902	5.32283
RUNX2	4.05712	5.84355	5.05058	7.96486	8.04917	9.18049	9.38041
TIPARP	8.23307	9.7627	9.74245	10.3339	11.7883	11.8537	11.8469
TMPRSS11E	1.85108	5.28997	3.88509	7.68159	9.35343	5.90438	3.94276
VCAN	8.11591	10.353	11.302	13.5336	12.5826	15.6904	12.8811
VIM	12.1405	11.8529	13.6378	14.412	13.7547	15.7069	15.2466
WNT7B	7.33426	8.79688	8.37995	11.3703	12.9579	11.4786	12.0279
YWHAG	10.9741	11.8398	11.761	12.8321	12.9758	12.5029	13.0737
