# Supplementary material for: Reconstitution of human PDAC using primary cells reveals oncogenic transcriptomic features at tumor onset
Source: Nat Commun. 2024 Jan 27;15:818. doi: 10.1038/s41467-024-45097-2 (PMC10821902; doi:10.1038/s41467-024-45097-2)
Supplement: Supplementary file 7 — Supplementary Data 4 [file 41467_2024_45097_MOESM7_ESM.xlsx]

## Sheet: Supplement Table 4
Highly expressed genes in both of fresh acinar and acinar-KPTS cells
Gene	log2Fold Change between fresh Acinar vs Ductal	log2Fold Change between Acinar-KPTS vs Ductal-KPTS
ABCC6	2.98065	2.83237
ABHD14B	1.9051	1.52431
ABLIM2	3.31714	4.52229
ACACB	1.40136	2.30471
ACBD4	1.06358	1.18084
ACCS	1.41234	1.18986
ACKR4	4.74281	6.558
ACRBP	1.89525	2.86547
ACSL1	1.62483	1.9721
ACSM3	3.01579	2.07998
ACSS1	1.25632	2.8514
ACY3	4.50757	4.18228
ADCK3	2.41039	1.75924
ADIRF	3.96235	7.1631
ADPRHL1	1.66009	1.09536
AGR2	1.8784	1.98889
AK4	2.29683	1.10733
AKR1C2	4.64794	2.96672
AKR1C3	5.06633	2.09801
AKR7A3	3.34763	2.46966
ALDH1A1	3.25485	5.67866
ALDH1L1	1.66147	4.8979
ALDH5A1	2.26741	2.81579
ALDOB	6.5878	5.52827
ALKBH7	1.60882	1.47505
ANG	1.73775	4.61645
ANKH	4.82929	3.82987
ANKRD37	2.50994	1.89526
ANO5	2.08474	4.12325
ANXA10	4.97309	4.54854
APTR	1.69681	2.08708
AQP11	2.11462	1.84483
AQP3	1.86779	2.94686
ARHGAP33	1.25645	2.42769
ARHGAP6	5.61314	4.58671
ARL14	1.53835	2.33709
ARPIN	1.59461	1.12107
ARRDC4	1.01988	2.54001
ATHL1	3.5328	1.85902
ATP2A3	4.16934	2.11179
AZGP1	6.04834	5.73107
B3GNT3	1.71413	2.23117
BCL2L14	6.93124	5.99919
BEX5	2.17306	3.59007
BFSP1	1.42019	1.14718
BHLHA15	1.67214	2.33305
BLNK	1.43792	9.45888
BLOC1S1-RDH5	1.13709	1.32336
BMP8B	4.64578	3.95703
BNIP3	1.66306	1.11989
BTG2	2.33105	4.25808
C11orf1	1.9814	1.45769
C11orf85	5.69769	5.76218
C14orf93	1.58258	1.54284
C17orf96	1.73386	1.3443
C19orf60	1.72684	1.82063
C1orf21	2.71207	1.51785
C1orf53	1.44595	2.07374
C2CD4B	5.7227	6.25421
C5	3.57793	1.68214
C9orf152	1.62251	2.16943
C9orf3	1.50753	1.00681
CA12	1.44315	4.16254
CADPS2	2.75454	1.07208
CAMKK1	1.62165	2.3057
CCDC180	1.54278	1.78949
CCNE1	1.36789	1.85101
CCNE2	2.73922	2.24795
CCNI2	2.70459	2.08057
CDC7	1.52564	1.45113
CDCA7	4.85279	4.79253
CDCA7L	2.24911	1.24438
CDKN2C	1.86009	2.7595
CDKN3	1.20972	2.03409
CEBPA	2.84057	6.14047
CEBPB-AS1	1.25829	1.55597
CEBPD	1.58859	2.53387
CEL	6.90957	2.34401
CELA2A	7.23965	4.67269
CELA3A	6.84843	5.97984
CELA3B	6.81098	6.1519
CHRM3	5.3338	6.11546
CIDEB	2.85781	3.12977
CLPS	6.76456	9.40447
CMBL	2.03516	2.86175
COLCA2	1.91137	5.35104
CPA1	7.01639	9.12182
CPA2	6.91699	5.77269
CPB1	6.86461	6.76666
CPT2	1.29208	1.279
CRACR2B	2.01285	2.86904
CRAT	1.16913	1.25029
CST3	1.81025	1.6801
CTRB1	6.90333	7.94628
CTRB2	6.92157	8.1598
CTRC	7.0047	3.68022
CXCL17	6.3106	9.745
CYB5R2	1.15361	3.38695
CYP2E1	2.23965	6.18968
DARS-AS1	2.34106	2.26878
DCPS	1.13967	1.33874
DCXR	1.07159	2.06474
DDT	1.73199	1.51718
DEF6	5.44135	2.95587
DENND1C	1.40804	2.8258
DERL3	4.62278	3.90578
DHRS4	1.50643	1.57086
DHRS4-AS1	1.26121	1.83175
DHRS4L2	1.44193	1.76825
DMD	2.38386	3.47474
DPY19L1P1	1.68353	1.68625
DRAM1	2.59523	1.85708
DUSP23	1.74865	2.08921
DYRK4	1.27226	1.37169
EMP2	5.10031	2.65635
ENTPD3	3.33264	1.92184
EPB41L4A-AS1	1.29007	1.91336
EPHB3	1.75643	5.33875
EPHX2	2.15901	2.89581
ERICH2	1.81321	2.25696
ERP27	5.39757	3.59944
EVADR	7.20518	7.13979
FAHD2A	1.59465	1.02137
FAHD2B	2.19984	2.02504
FAM134B	2.65654	1.48339
FAM13A	3.29547	1.50251
FAM162A	1.92009	2.25457
FAM189A2	4.12009	1.81222
FAM213A	1.01721	1.04061
FAM3B	2.34122	2.83329
FAM46C	2.67866	2.7484
FBP1	3.12547	2.82725
FBXL8	1.55975	1.97236
FHIT	1.36544	1.50226
FKBP11	2.03954	1.4481
FKBP5	3.78659	1.47114
FKBP9P1	3.92493	2.24175
FLJ20021	1.56198	1.29177
FOXA3	1.69648	3.37179
FOXC1	2.26276	1.44032
FOXD2-AS1	1.11263	2.87411
FRAT1	1.05035	1.5841
FRAT2	1.52713	1.39194
FRY	1.78593	2.17852
FSTL4	3.15326	4.61488
FUT1	3.61781	2.14169
FUT2	3.34373	1.9238
FXYD3	5.72637	6.63998
GADD45G	2.69455	2.18522
GATA4	4.22115	10.9133
GATM	2.95283	2.92576
GGT6	1.36258	6.16643
GJB1	4.52867	6.57787
GLP1R	3.61314	7.22484
GLS2	3.91157	3.84222
GLTSCR2	2.73017	1.62206
GOLGA2P7	1.12328	1.34468
GP2	6.55802	2.61955
GPR160	4.84319	1.38489
GRK4	1.14965	1.52005
GSDMB	2.31442	1.08189
GSTA4	1.25633	1.96686
GSTO2	2.16654	2.45177
GSTZ1	1.20459	1.26145
GYG2	3.38729	2.60726
H2AFJ	1.99146	2.31329
HAAO	4.55471	2.80583
HADH	1.028	1.03513
HAUS4	1.89375	1.71435
HDDC3	1.74487	1.2712
HFE	1.07027	2.08267
HGD	2.70125	6.88075
HIGD2A	1.058	1.68022
HIST1H2BN	2.65223	2.6083
HIST3H2A	1.81223	1.35706
HNF1A	2.25137	6.21431
HRASLS5	5.70146	4.0861
HSD17B8	1.27657	2.04181
HSF4	2.17617	3.21809
HUNK	1.14583	4.42976
IER5L	1.19532	3.14008
IFT27	1.00351	1.41077
IGFBP2	6.10271	2.45561
IMPA2	1.79154	3.56828
IMPDH1	2.10024	1.28796
ING2	1.31168	1.22354
INSR	1.10886	2.44527
IQGAP2	1.05946	5.9561
IRF8	4.25144	5.71794
JMJD1C-AS1	1.57246	1.51362
KALRN	1.61363	2.82723
KBTBD12	5.46806	5.84951
KCNE3	3.2339	4.23348
KCNJ5	3.78185	4.15448
KCTD15	6.53714	9.3041
KDELR3	1.16521	1.68678
KHDC1	2.10825	1.40009
KLHDC9	1.44435	1.09863
KLK1	6.9662	5.63
LACE1	1.06344	1.00358
LACTB2	2.0983	1.097
LDHD	3.87861	4.95233
LETMD1	1.57751	1.16926
LHPP	1.29175	2.68705
LIN7B	1.01134	1.2034
LINC00324	2.19204	1.68058
LINC00467	1.7079	1.05703
LINC00847	1.85629	1.14273
LINC00997	1.49628	1.58722
LINC01011	1.45089	1.82352
LINC01315	1.52933	4.44787
LINC01431	2.12443	2.60433
LINC01604	1.86791	1.40336
LOC100131564	1.05832	2.0292
LOC100499484-C9ORF174	1.31808	1.3386
LOC100505666	1.03563	2.139
LOC100507639	5.32606	7.8901
LOC101927765	2.2812	2.44368
LOC102724450	2.74627	2.07998
LOC113230	2.39494	3.15952
LOC257396	1.44621	1.73637
LOC642423	1.14723	1.26293
LOC81691	2.24755	1.96868
LRIG1	1.50293	1.44158
LRRC75A	1.5343	2.23254
LYZ	1.32743	9.54036
MACROD1	1.24481	3.39531
MAK	1.35466	2.06734
MANEAL	1.37645	2.35524
MAP3K6	1.12836	1.37719
MAPT	3.07348	2.65427
MB21D1	2.78507	2.01451
MDP1	1.48486	1.39088
MECOM	6.51539	1.18382
MESDC1	1.28224	1.60709
METTL7A	2.28522	2.80627
METTL7B	3.5142	3.63124
MGST2	1.58539	1.19581
MID1IP1	1.5976	2.00462
MIR4707	2.72492	2.11386
MPP7	1.89271	1.2313
MPPE1	1.24011	1.37424
MT1G	6.14875	2.40331
MT1X	4.15847	2.7756
MUC1	3.44175	2.2151
MXRA5	5.1677	6.02602
MYB	4.36967	2.2324
MYBL2	5.17729	1.7081
MYOM1	3.94496	2.1457
MZT2A	1.16989	1.41832
MZT2B	1.21825	1.49566
NAPA-AS1	3.38213	1.61634
NEAT1	1.89004	2.3199
NEFM	2.5556	9.17107
NPTX2	1.11545	4.33079
NQO1	2.13412	2.33912
NRSN2-AS1	1.30632	1.34601
NSMCE4A	1.54271	1.09675
NSUN7	1.13116	1.0746
NUDT7	2.75031	1.4996
NUDT8	1.38714	3.43811
OAF	2.04427	1.93634
OBFC1	1.00322	1.59935
OLFM4	2.27585	12.2705
OLMALINC	1.46799	1.19328
P4HB	1.23935	1.00697
PAIP2B	4.72215	1.2625
PAK1	1.04149	1.1673
PAQR4	1.23899	2.19359
PARP16	1.15633	1.16934
PCBD1	1.59315	1.50791
PCSK6	4.51294	8.1386
PCSK9	4.48404	2.38317
PDE3B	5.26893	4.73387
PDE4D	1.85408	1.43451
PDIA2	6.90145	3.60773
PDK2	2.01427	1.19758
PEX11A	1.59992	1.21036
PEX7	1.00934	1.0557
PGC	3.40126	12.6276
PGM1	2.41456	1.98187
PHYHIPL	3.37639	5.82837
PIGZ	1.88381	1.5991
PIK3C2B	1.24474	1.37191
PIP5K1B	3.25482	2.85053
PITPNA-AS1	1.80804	1.23362
PLA2G1B	6.84201	7.72973
PLAGL1	1.01132	1.13265
PLB1	1.28402	3.1704
PLBD1	3.02149	4.62445
PLIN5	3.51066	2.01469
PNLIP	7.01222	7.68194
PNLIPRP1	6.70581	6.74782
PON3	4.19617	4.89349
PPARGC1B	1.34601	1.09194
PPFIA3	1.31811	2.32518
PPFIA4	2.76805	6.16704
PPFIBP2	1.86674	5.15352
PPP1R36	4.97005	2.14596
PRADC1	1.19943	1.25267
PRDM1	2.43307	1.85925
PRKCDBP	6.67896	13.6189
PRR15	1.97923	1.59422
PRR15L	2.00204	4.18791
PSMG4	1.70247	1.81936
PTK6	1.51006	5.30444
PTP4A3	3.82808	3.08994
PTPN18	1.40154	1.29713
RAB11B-AS1	1.53245	1.31674
RAB26	3.65876	1.0601
RAP1GAP	1.38563	2.72724
RARRES2	6.12261	1.67444
RASGEF1A	3.53147	3.09454
RASIP1	4.02753	2.93664
RASSF6	1.70852	1.52197
RBBP8NL	1.66904	3.26498
RBM38	1.04309	1.22427
RCN3	1.44818	3.74092
RECQL4	1.418	1.61284
REEP1	3.12443	2.42164
REG1A	6.63389	11.0775
REG1B	6.48973	9.75513
REG4	3.9639	10.3699
RGS14	1.37828	1.48079
RGS16	2.65327	2.52074
RNASE1	6.95351	11.602
RNASE4	1.47182	4.38365
RNASET2	1.71583	2.88621
RNF125	4.16948	1.56397
RNF144A-AS1	3.69857	3.38716
RNF165	6.49187	3.63552
RNU86	1.86037	1.17682
RPL10A	1.18936	1.27309
RPL12	1.27109	1.25457
RPL13	1.75974	1.46109
RPL13AP3	2.11892	4.57315
RPL18	1.18129	1.12366
RPL18A	1.63303	1.18573
RPL31	1.21493	1.15133
RPL35A	1.38024	1.03676
RPL36	1.66777	1.21651
RPL36A	1.39461	1.3263
RPS15	1.23365	1.57583
RPS15A	1.34135	1.02671
RPS17	1.13239	1.12574
RPS2	1.55439	1.50253
RPS20	1.20923	1.16956
RPS24	1.29574	1.11094
RPS27	1.30892	1.22229
RPS6	1.35152	1.00487
RPS8	1.59705	1.3688
RRBP1	1.10992	1.11692
SCD	1.58336	3.03565
SDK1	1.18731	6.28475
SEC16B	3.0198	3.32684
SERPINA3	2.98342	3.57511
SERPINA4	3.9998	8.21673
SERPINB1	2.5889	1.84128
SIX2	5.99794	4.30327
SKAP1	4.44607	2.02018
SLC13A3	2.41397	1.74671
SLC22A23	1.44317	1.80589
SLC25A43	2.32416	2.19612
SLC25A6	1.61025	1.02249
SLC26A1	1.31228	1.9832
SLC26A6	1.16397	1.68332
SLC40A1	2.30596	2.93857
SLC6A8	3.56906	2.97407
SLCO2B1	5.19184	6.76421
SMCO4	1.58524	3.11784
SMIM10L2A	2.04854	2.83846
SMIM19	1.16262	1.28366
SMIM20	1.24936	1.13723
SNHG25	1.63048	2.96656
SNTA1	1.17333	1.10049
SNTB1	2.45721	1.895
SNX22	1.57403	1.70788
SPAG4	2.55767	3.78576
SPINK1	6.40591	2.03193
SPRY1	1.3103	1.7024
STARD5	1.78713	1.5554
STOX1	2.19941	3.11466
STXBP6	1.94235	3.49251
SYCP2	1.34856	5.46365
SYT9	1.21119	4.80058
SYTL1	5.72878	2.55262
TBC1D30	1.35981	2.2972
TBXAS1	1.84628	2.33784
TCEA3	1.70528	2.37251
TCEB3-AS1	1.35986	1.65219
TCF19	1.05519	1.24181
TCF7	4.01423	1.75712
TCTEX1D4	1.68653	3.15715
TESK2	1.86688	1.94575
TFAP4	1.04826	1.43744
TK1	1.56408	1.78002
TMED3	1.48092	1.15759
TMEM106C	1.05895	1.25616
TMEM147-AS1	1.25378	1.26839
TMEM163	1.18625	4.68572
TMEM176B	3.75255	7.85641
TMEM256	1.65572	1.49328
TMEM52	4.11027	2.32739
TMEM74B	5.03167	4.60208
TMEM97	2.82159	2.30758
TMPO-AS1	2.03171	2.70861
TOLLIP-AS1	1.40927	1.73141
TPT1-AS1	1.15501	1.69254
TRIM31	2.01696	6.71564
TRIM52-AS1	1.70957	1.18028
TRIM7	4.178	3.04362
TRPV2	6.42991	4.20744
TRPV4	2.28429	2.99801
TSKU	2.39269	1.06832
TSTD1	1.03601	1.34978
TTC22	1.69201	2.11223
TTC39B	2.29606	1.47649
UGT8	3.18568	1.60221
UNC5CL	1.10855	1.50247
VIM-AS1	1.81451	1.16513
WBSCR27	2.5715	1.7172
XK	6.03349	2.02927
ZBED5-AS1	1.80988	1.15097
ZNF837	1.28786	1.8189
ZNRF2P2	1.77333	3.43484
ZSWIM5	1.00162	2.5558
Highly expressed genes in both of fresh ductal and ductal-KPTS cells
Gene	log2Fold Change between fresh Acinar vs Ductal	log2Fold Change between Acinar-KPTS vs Ductal-KPTS
ABCA1	-2.23246	-4.79049
ABLIM3	-1.69088	-1.10459
ACE	-2.11972	-2.81188
ADAM10	-1.6248	-1.11976
ADAM12	-3.75713	-8.0241
ADAM8	-1.25222	-4.0524
ADAMTS10	-4.32185	-9.74806
ADAMTS16	-4.26787	-8.47038
ADAMTS9	-5.88506	-3.14682
ADCY2	-5.51269	-7.31671
ADGRG6	-5.48707	-1.46793
ADRBK2	-2.06237	-2.67378
AFAP1	-2.50245	-2.44317
AGT	-1.35684	-3.63655
AJUBA	-1.33605	-1.57375
AKAP12	-2.6161	-6.82951
AKAP2	-1.88433	-4.0448
AKAP6	-1.72849	-2.20806
AKT3	-3.1348	-7.45774
ALDH1A3	-6.08685	-5.39998
ALOX12P2	-3.91052	-6.6377
AMIGO2	-2.07649	-4.11432
AMPD3	-2.08588	-2.61076
ANKRD1	-5.502	-1.35172
ANKRD13B	-1.45969	-1.00599
ANKRD33B	-5.51675	-1.3655
ANXA2P3	-1.35403	-2.77806
APBB1	-1.56744	-3.08818
APOBEC3C	-5.31754	-2.62378
AR	-4.01149	-6.86834
ARHGAP29	-1.85199	-2.49568
ARHGAP42	-2.13184	-1.48543
ARHGAP5	-1.65865	-1.52167
ARHGEF17	-4.40802	-2.14215
ARHGEF2	-1.81645	-1.05495
ARSJ	-4.13875	-4.30543
ASB2	-2.29754	-4.9022
ASXL3	-5.73828	-7.86663
AXL	-4.84058	-1.91303
B3GALT5-AS1	-6.67928	-6.87122
B3GNT8	-3.23359	-5.72987
BCAR3	-1.88633	-1.4833
BEX4	-1.05802	-4.8806
BICC1	-7.1712	-2.41662
BMP1	-1.13917	-2.72377
BMPR1B	-2.00736	-5.08489
BNC2	-4.92894	-7.75163
BRSK1	-5.14103	-8.40288
BST2	-2.67579	-3.65203
C15orf52	-5.3271	-2.72365
C15orf62	-2.01995	-2.99011
C1QTNF1	-2.21588	-3.03622
C1QTNF5	-2.75709	-6.44969
C20orf194	-1.38949	-1.23932
CACNA1H	-1.97759	-7.01698
CALM2	-1.36634	-1.04176
CAMSAP2	-1.74189	-1.57511
CAND2	-3.07807	-3.58152
CASC15	-5.31476	-9.38153
CASP1	-1.82456	-6.40337
CAV1	-3.69857	-1.77273
CAV2	-2.05334	-1.24089
CBARP	-3.76794	-1.33326
CC2D2A	-1.54107	-1.83224
CCDC106	-1.18231	-2.14132
CCDC80	-4.18103	-5.15825
CCND1	-6.07739	-1.24793
CD101	-1.58131	-2.56048
CD177	-3.76465	-5.28576
CD74	-2.58393	-2.35701
CDH2	-5.00761	-14.8052
CDH4	-6.17051	-10.8277
CDH6	-6.16141	-10.3551
CDK14	-1.44613	-4.69165
CDKN2B	-1.67261	-2.90108
CDO1	-6.02612	-7.84655
CDON	-2.36048	-2.55289
CEP170	-2.56894	-2.49642
CFI	-1.41532	-5.95905
CFTR	-6.96947	-2.33003
CHIC1	-1.05304	-1.71952
CHRNB2	-1.82027	-4.52333
CHST2	-2.29114	-5.13985
CHST3	-5.97449	-2.13598
CHST9	-5.20595	-8.00383
CLDN1	-1.16878	-2.81656
CLDN14	-2.37393	-3.21789
CLDN6	-4.53924	-5.33921
CLMP	-3.67172	-4.85561
CNN1	-6.08938	-12.0597
CNN3	-1.06083	-1.81778
COL13A1	-2.40592	-4.84313
COL16A1	-2.8798	-3.05118
COL1A1	-2.07123	-4.99211
COL22A1	-2.77849	-7.60788
COL4A1	-3.32366	-4.66087
COL4A2	-3.94248	-2.68086
COL7A1	-4.29903	-3.70402
CORO1C	-1.64981	-1.18573
CORO2B	-5.03266	-5.15473
CPE	-1.55792	-5.81567
CREB5	-2.01016	-2.25394
CRIM1	-3.80867	-1.75505
CRIP2	-2.74179	-2.7038
CSF1	-2.39909	-5.16571
CSRP2	-1.26082	-2.62131
CTF1	-1.87758	-2.02497
CTTNBP2	-2.38055	-4.21239
CTXN1	-4.12571	-1.40926
CXCL6	-4.82636	-5.22479
CYLD	-1.27186	-1.41244
CYP1B1	-3.25748	-4.36898
CYR61	-1.5858	-2.00334
DAB2	-3.63269	-2.079
DAPK1	-1.59656	-2.22176
DBN1	-1.03009	-1.66581
DCBLD2	-1.58112	-2.94415
DCDC2	-3.15706	-1.6108
DDAH2	-2.94307	-2.02107
DDX52	-1.17482	-1.05932
DGKH	-2.93709	-1.5457
DKK3	-4.0158	-2.82087
DLG4	-1.45745	-3.08369
DMBT1	-2.96753	-7.25837
DNER	-2.28452	-2.94776
DST	-2.98303	-1.49471
DUSP14	-1.02912	-1.50715
DUSP4	-1.34492	-1.4233
DUSP5	-3.17302	-2.91972
DZIP1	-5.96177	-4.85286
E2F5	-1.20077	-1.82589
EDN2	-2.42939	-4.31341
EEA1	-1.1204	-1.34363
EFEMP2	-2.85912	-2.82665
EGOT	-3.30972	-5.46325
EID1	-1.14646	-1.91248
ELOVL2	-2.2048	-5.24231
EPB41L4A	-1.70046	-3.48912
EPB41L4A-AS2	-1.64504	-3.65888
EPHB1	-2.93852	-4.07807
EPHB2	-4.02348	-4.05428
EVC	-1.48802	-5.22456
EVC2	-1.9257	-3.09614
F2RL1	-1.44867	-2.21
FAM150B	-3.48685	-7.7296
FAM167A	-2.25412	-5.44858
FAM214B	-1.2428	-1.81239
FAM227A	-1.26497	-1.7733
FAM49A	-2.98244	-4.23277
FAM63B	-1.73464	-2.01781
FAM71E2	-3.35799	-3.96158
FAM71F2	-1.93887	-1.64229
FAM83G	-1.98633	-1.29355
FAT3	-2.94533	-4.39208
FAT4	-2.5822	-6.90113
FBXL2	-1.13465	-1.47821
FCGBP	-3.14982	-2.25072
FES	-1.76376	-3.48709
FGF2	-6.32926	-4.58752
FHL1	-4.53129	-9.30685
FJX1	-3.55931	-1.91179
FKBP7	-1.43264	-1.93365
FLNA	-3.6263	-2.25542
FLNC	-3.43845	-3.59624
FLRT2	-2.17439	-10.6894
FNDC4	-1.22604	-1.59444
FOXO3B	-2.04157	-2.1439
FRMD6	-3.60186	-2.68745
FRMD6-AS1	-2.50953	-1.68953
FSD1L	-2.3986	-1.81618
FSTL1	-3.86591	-4.10832
FSTL3	-1.81669	-2.76957
GAS6	-2.05767	-1.3988
GAS6-AS2	-3.09273	-2.96321
GDF11	-1.08135	-2.19011
GJA1	-4.53663	-6.01875
GJC1	-1.98508	-1.84654
GLIS2	-2.08055	-1.38935
GNAI1	-2.98432	-3.69529
GNG11	-5.24615	-11.3413
GOLGA7B	-1.20902	-2.17938
GPR176	-2.0822	-2.29169
GPR37	-3.82125	-4.00517
GPRC5B	-1.2272	-1.58107
GPSM1	-1.26828	-2.47057
GUCY1A2	-6.19048	-7.6265
GUCY1A3	-4.89572	-8.2535
GYPC	-4.45801	-7.95397
HABP2	-2.12918	-5.52294
HCN4	-3.43549	-2.25813
HDAC7	-1.13965	-1.03311
HDAC9	-3.78377	-3.51978
HDGFRP3	-1.41494	-8.39703
HDX	-3.36507	-9.87531
HEG1	-3.13268	-6.89647
HIF1A	-1.31446	-1.32199
HIP1	-1.37682	-1.39525
HLA-DPA1	-1.68358	-4.56652
HLA-DPB1	-2.3897	-7.28441
HMGA2	-4.52166	-1.97532
HMOX1	-2.47535	-1.6416
HN1L	-1.24487	-1.07329
HNRNPA1P33	-2.50784	-2.67644
HOGA1	-2.96444	-3.46708
HOMER3	-1.07712	-2.26953
HS3ST2	-4.87344	-3.05076
HSPB8	-4.36484	-4.5755
ID4	-2.56912	-4.37603
IFITM2	-1.57478	-1.62676
IGF2	-2.7916	-5.07305
IGFBP6	-3.43171	-2.3564
IGSF3	-2.49306	-1.74466
IL11	-3.96349	-6.75582
IL17RD	-1.99642	-2.88312
IL18R1	-2.07224	-2.63889
IL1A	-3.83437	-7.81281
IL1R1	-2.44493	-1.80381
IL1RL1	-3.20301	-6.99791
IL1RL2	-3.66139	-4.71438
IL20RA	-2.71916	-1.07367
IL34	-1.90238	-4.22416
IL4I1	-1.60449	-1.25651
IL6	-2.15432	-9.31333
IQCA1	-2.09914	-3.71545
IQCJ-SCHIP1	-2.35852	-2.5848
ITGA2	-1.24396	-2.12734
ITGA5	-3.58267	-4.23566
ITGAM	-2.21581	-4.11507
ITGB1	-2.76471	-2.19342
ITGB6	-1.17308	-2.09734
ITGB8	-1.7235	-4.08317
KATNAL1	-1.82269	-2.46821
KCCAT211	-6.30446	-3.98158
KCND2	-2.45772	-7.1156
KCNJ15	-5.33933	-8.53179
KCNQ4	-3.11564	-2.97702
KCTD12	-1.52536	-2.96398
KIAA0754	-2.42469	-2.08299
KIAA1462	-5.92091	-4.58912
KIAA1671	-1.3015	-1.15007
KIF26B	-3.91205	-3.27099
KIF3C	-1.31633	-3.27307
KIRREL	-6.0617	-2.01764
KLHL5	-1.73557	-2.84897
KRBA1	-1.52198	-1.28654
KRT23	-5.89994	-2.77772
KRT5	-6.10422	-4.20188
KRT7	-2.45252	-1.82501
KRT80	-4.09865	-3.25696
KRT81	-4.78603	-11.9341
KRTAP2-3	-5.66985	-3.61128
LAMA2	-2.326	-2.96122
LAMC1	-1.06401	-1.74039
LAMC2	-3.0908	-1.90056
LAYN	-1.04923	-4.26911
LBH	-1.73576	-3.05575
LCP1	-1.45491	-11.4891
LDLRAD3	-1.33148	-2.02148
LDLRAD4	-3.65758	-6.44648
LINC00842	-6.53696	-2.47614
LINC00883	-3.92109	-1.63071
LINC01279	-4.43077	-3.54047
LOC100126784	-3.66684	-5.47039
LOC100505817	-3.47528	-5.28294
LOC100506178	-3.34203	-9.45922
LOC441178	-2.60212	-2.4963
LOX	-2.4208	-5.47292
LRP1B	-3.76376	-6.25737
LRRC49	-1.39353	-2.39405
LRRN4	-3.80941	-7.70445
LTBP2	-1.88674	-4.57865
MACF1	-1.54169	-1.21343
MAL2	-1.63337	-1.60902
MALL	-4.551	-2.54113
MAP4K5	-1.00473	-1.77831
MAP7D1	-1.7726	-1.24651
MAP9	-1.12895	-3.5322
MAPKBP1	-1.5147	-2.02448
MARK1	-5.75128	-5.49967
MARVELD1	-1.76906	-2.69668
MAST4	-1.41017	-1.58295
MATN2	-4.47838	-2.75098
MB21D2	-2.39423	-2.99236
MCAM	-5.19122	-6.49898
MCC	-3.44873	-3.2193
MEIS1	-1.02895	-2.27348
MEIS2	-2.27028	-2.5677
MEX3A	-3.78839	-4.48893
MFRP	-2.75709	-6.44969
MFSD7	-1.51905	-5.09499
MICAL2	-1.51348	-2.27954
MID1	-1.5686	-1.25982
MIR100HG	-7.68447	-9.40691
MIR198	-4.16891	-4.23391
MIR6852	-1.31748	-1.72657
MLLT11	-1.27163	-7.02482
MLLT3	-2.42365	-1.10732
MMD	-2.86859	-2.23392
MMP11	-1.45636	-3.10261
MMP24	-2.68406	-5.43707
MN1	-2.24081	-6.38222
MOB1B	-1.22048	-1.73409
MR1	-1.01296	-1.5825
MSRB3	-4.14963	-4.7822
MTCL1	-1.59175	-1.66727
MUC16	-2.44748	-5.29311
MURC	-1.20945	-2.11234
MXRA7	-1.27758	-2.68734
MYH16	-2.28448	-3.92839
MYL9	-2.80384	-7.02999
MYO1B	-1.73702	-2.98724
MYO1E	-1.24453	-1.3302
NACAD	-2.70304	-4.97609
NANOS1	-1.39676	-2.01679
NAT14	-1.53931	-1.22731
NAT8L	-5.23529	-4.59033
NAV1	-1.49998	-2.40775
NAV2	-1.64812	-2.2721
NAV3	-1.9362	-8.49553
NBEA	-3.45161	-2.07782
NBPF14	-1.74643	-1.83156
NCAM1	-3.48995	-11.7219
NCF2	-2.9276	-5.31093
NCS1	-1.83691	-3.38343
NDRG4	-3.48416	-5.54019
NEK1	-1.33615	-1.54393
NETO1	-3.8663	-8.58362
NKILA	-2.84886	-2.4723
NLGN4Y	-3.43448	-5.99311
NOCT	-2.45031	-1.68552
NOTCH2	-1.74701	-2.03214
NOV	-4.62965	-2.93358
NPPB	-4.29119	-6.70807
NR2F1	-2.35012	-2.60687
NRP1	-3.80948	-4.00171
NRSN2	-2.09371	-1.19792
NRXN3	-2.37523	-4.96968
NUAK2	-2.79476	-2.16289
NUDT4	-1.11301	-1.12422
NYAP1	-3.21348	-3.3499
ODC1	-1.47239	-1.61144
ONECUT2	-6.00973	-4.55419
ORAI2	-1.04444	-2.06185
OTUB2	-1.2329	-1.42892
OXTR	-2.62736	-2.41763
PADI2	-5.53032	-2.23887
PALM	-2.26405	-5.47319
PALM2-AKAP2	-1.88714	-4.04364
PAPLN	-4.07654	-1.69089
PBX3	-2.17477	-1.19076
PDE10A	-4.12109	-6.67276
PDE1C	-5.75926	-7.21915
PDE8B	-3.7754	-4.29687
PDGFC	-1.22745	-3.16598
PDGFD	-3.3421	-6.51234
PDLIM3	-2.22985	-4.31756
PDP1	-1.69876	-2.51432
PDZD2	-2.44098	-8.95763
PHLDB2	-1.03719	-3.70377
PI3	-2.61834	-2.38379
PICALM	-1.2414	-1.8641
PINLYP	-2.62554	-4.05082
PKD2	-3.65473	-1.40925
PKP1	-3.26556	-2.08956
PLA2G4C	-1.30417	-4.23315
PLAT	-4.2588	-4.87373
PLAU	-1.94655	-3.53614
PLAUR	-1.5605	-2.14386
PLEKHA2	-1.55317	-1.8847
PLEKHF1	-1.72997	-1.79237
PLEKHG2	-1.27177	-2.98739
PLEKHG5	-1.05716	-3.0942
PLS3	-1.07803	-2.21553
PLXDC2	-3.22233	-7.60306
PLXNB3	-3.85085	-2.81064
PNMA1	-1.5995	-1.07979
PPIEL	-1.17555	-2.87974
PRICKLE2	-2.61839	-3.36472
PRKAR2B	-4.72688	-4.68354
PRNP	-1.59439	-1.24949
PROSER2	-2.20025	-2.45801
PRR36	-3.07206	-1.2316
PSG4	-4.74389	-8.35269
PTGFR	-5.53971	-7.16098
PTPN14	-1.36412	-1.48176
PTPRD	-4.90803	-6.93281
PTPRG	-1.63074	-2.39588
PTPRH	-1.09186	-1.83206
PTPRM	-1.12182	-2.0281
PTRF	-3.66917	-2.00809
PTX3	-4.96458	-8.24536
PUS7L	-1.38506	-1.02301
PWARSN	-1.7333	-4.44728
QRICH2	-2.27935	-2.22976
RAB36	-5.00727	-2.32746
RAB42	-1.91188	-4.16831
RALA	-1.02179	-2.24026
RARB	-2.52417	-6.53748
RASGRP1	-2.5315	-6.26283
RASSF2	-3.51742	-5.04925
RASSF4	-1.82195	-1.95703
RASSF8	-3.94341	-3.59685
RBMS3	-4.21709	-9.43049
RCN2	-1.11698	-1.08305
RECK	-1.88683	-2.03926
RGAG4	-2.88593	-2.64364
RGL1	-3.01744	-2.38981
RGS17	-3.95225	-8.10353
RND3	-2.08107	-2.38281
RNF182	-4.86922	-6.42448
RNF19A	-1.51429	-1.86229
RRAD	-3.11723	-4.67039
RTN2	-1.42128	-1.66648
SALL2	-1.90909	-1.99197
SALL4	-2.88847	-4.49704
SAMD4A	-1.09517	-2.22968
SAMD5	-3.28215	-6.53699
SAMD9	-1.37303	-2.95707
SCHIP1	-2.34418	-2.58396
SEMA7A	-2.0324	-5.04506
SERPINA6	-4.9472	-2.78356
SERPING1	-2.64972	-3.80126
SGMS2	-1.07133	-1.24069
SHC4	-4.65525	-5.71748
SHISA2	-6.62825	-7.21584
SHISA9	-5.1433	-3.07907
SIM1	-5.16504	-7.2475
SIPA1L2	-2.78988	-3.19827
SLC34A2	-6.28299	-3.98025
SLC38A1	-1.31164	-1.4313
SLC4A7	-1.461	-2.46162
SLC7A5	-1.13112	-2.72614
SLC7A6	-2.43638	-1.65776
SLC9A3R2	-1.01573	-1.31487
SMAD3	-1.60703	-1.36556
SMARCA1	-2.00868	-2.546
SNCAIP	-5.90861	-4.96603
SOAT1	-1.51434	-1.78287
SOCS4	-1.18597	-1.23441
SOGA1	-1.14611	-1.82266
SPAG1	-1.64574	-1.52835
SPG20	-1.21983	-1.60054
SPHK1	-4.30733	-1.72125
SPOCD1	-2.11501	-7.07108
SPP1	-5.92493	-4.15813
SPRED1	-1.3708	-2.3708
SPRED3	-2.33859	-2.54419
SPRR2D	-4.02408	-7.19748
SPTBN5	-1.36026	-1.63972
SSH1	-1.2251	-1.33216
STARD13	-2.14291	-1.24873
STARD9	-1.45691	-3.39375
STAT4	-1.05048	-3.54167
STEAP4	-1.86471	-4.55637
STK17A	-1.00405	-1.26082
STK32B	-5.81796	-3.67293
STX2	-1.81393	-1.46521
SUGCT	-1.83049	-3.33349
SVEP1	-3.05119	-7.02618
SVIL	-2.14246	-2.80329
SYDE1	-1.57621	-3.67085
SYNE1	-3.04187	-3.27798
SYNJ2	-2.53234	-1.67201
SYNPO	-2.25609	-3.19332
TACC1	-2.07649	-1.63852
TANC2	-1.90476	-2.44621
TEAD1	-1.38206	-1.73707
TFPI2	-6.7332	-4.98182
TGFB1I1	-2.52125	-2.96477
TGFB2	-4.27059	-7.9713
TGFB2-OT1	-4.56464	-8.24506
THSD4	-6.25599	-6.34387
THSD7A	-2.63841	-5.39692
TIAM1	-3.88853	-1.30892
TIAM2	-1.53528	-2.84737
TIMP2	-1.45554	-2.12846
TLE2	-1.55008	-1.99449
TLL1	-1.6044	-9.5121
TM4SF18	-2.8625	-6.20956
TM4SF4	-3.10431	-3.29259
TMCC3	-1.76044	-2.59774
TMEFF1	-2.18367	-3.01791
TMEM158	-4.85339	-1.86771
TMEM169	-3.51303	-4.15467
TMEM27	-2.94337	-4.21222
TMPRSS11E	-4.25147	-3.68302
TNFRSF11B	-3.5765	-3.8363
TNFRSF19	-4.07267	-1.8507
TNFRSF25	-2.72964	-2.91194
TNFSF15	-4.10999	-3.37911
TOX2	-2.21163	-2.58046
TP53INP2	-1.98666	-2.3899
TRAF1	-2.35439	-4.14529
TRIO	-1.32814	-2.24334
TRO	-3.51816	-11.1249
TRPC1	-1.89579	-1.91441
TRPV3	-2.10237	-2.72507
TRPV6	-5.36526	-5.16401
TSPAN2	-5.23552	-6.12128
TUBA1A	-3.15341	-6.37595
TXK	-2.72308	-5.02381
UBA6	-1.06361	-1.25847
UBA6-AS1	-1.27846	-1.22
UCN2	-5.11274	-4.83991
UGCG	-1.90929	-1.71832
ULBP3	-1.37284	-1.62945
UNC13D	-3.22592	-1.518
UPK1B	-4.68399	-7.78552
VANGL2	-1.88171	-4.20583
VASN	-2.8484	-1.94177
VAV1	-4.3111	-2.40511
VAV3	-3.79536	-6.21576
VGLL3	-4.52061	-6.49672
VNN2	-4.33656	-6.01884
VPS18	-1.13161	-1.99021
WASF1	-1.21923	-1.31644
WFDC2	-2.82436	-2.4339
WNK3	-3.1145	-4.67563
WNT7A	-4.40314	-2.35352
WNT7B	-4.88587	-3.82063
WWC2	-1.168	-1.514
ZBTB20	-1.41202	-2.93284
ZC3H12C	-1.95382	-4.45412
ZFP28	-1.0635	-6.4223
ZFP30	-1.14161	-1.42617
ZFP82	-2.68755	-7.27548
ZIK1	-4.12757	-5.38821
ZNF134	-1.03262	-1.45696
ZNF135	-2.00724	-6.23953
ZNF154	-4.19243	-5.85268
ZNF177	-1.54008	-3.49731
ZNF185	-2.99419	-1.68869
ZNF229	-1.55934	-1.42344
ZNF256	-1.53155	-5.10868
ZNF286A	-1.91316	-1.81453
ZNF286B	-1.25444	-1.88569
ZNF365	-2.9751	-2.28782
ZNF382	-1.85956	-4.69152
ZNF417	-1.24358	-1.46305
ZNF418	-1.59347	-3.32109
ZNF462	-3.53817	-2.43227
ZNF469	-5.12584	-4.13275
ZNF471	-1.45031	-6.31112
ZNF532	-2.80205	-2.02602
ZNF542P	-2.57901	-3.4059
ZNF549	-1.15293	-4.82246
ZNF559-ZNF177	-1.36229	-3.74333
ZNF582	-1.26291	-7.54211
ZNF582-AS1	-3.01881	-7.0636
ZNF583	-1.07912	-3.93534
ZNF606	-1.06634	-1.15654
ZNF667	-2.64166	-7.15718
ZNF667-AS1	-1.91211	-7.49818
ZNF671	-3.05839	-3.0755
ZNF699	-1.92925	-2.33403
ZNF772	-1.08458	-1.55615
ZNF776	-1.40472	-1.37786
ZNF790-AS1	-1.11819	-5.62031
ZNF793	-1.27894	-2.45813
ZNF829	-1.0986	-3.02446
ZNF844	-1.32892	-3.83386
ZNF850	-1.96911	-1.94498
