# Supplementary material for: Reconstitution of human PDAC using primary cells reveals oncogenic transcriptomic features at tumor onset
Source: Nat Commun. 2024 Jan 27;15:818. doi: 10.1038/s41467-024-45097-2 (PMC10821902; doi:10.1038/s41467-024-45097-2)
Supplement: Supplementary file 8 — Supplementary Data 5 [file 41467_2024_45097_MOESM8_ESM.xlsx]

## Sheet: Supplement Table 5
Differential expression analysis of acinar-KPTS vs acinar-KRAS cells
gene	baseMean	log2FoldChange	lfcSE	stat	pvalue	padj
A1BG	9.07373	1.48392	0.909114	1.63227	0.102622	0.222111
A1BG-AS1	15.9256	0.71544	0.790359	0.905208	0.365355	0.528021
A2M-AS1	9.84462	-1.96054	0.781265	-2.50944	0.0120923	0.0510372
A4GALT	238.728	1.37097	0.56237	2.43784	0.0147753	0.0581739
A4GNT	90.6092	-7.36628	1.35384	-5.44102	5.29758e-08	2.70855e-06
AAAS	954.565	0.442554	0.265175	1.66891	0.0951354	0.211025
AACS	3365.39	-0.398287	0.132868	-2.99762	0.00272099	0.0181449
AADAC	44.055	1.47869	1.02272	1.44584	0.148222	0.286301
AADACP1	14.6445	1.27625	1.51936	0.839989	0.400915	0.562055
AADAT	96.5271	-1.06266	0.351618	-3.02219	0.0025095	0.0171604
AAED1	64.8563	0.217534	0.289786	0.750671	0.452851	0.609357
AAGAB	1285.34	-0.119867	0.213888	-0.560422	0.575191	0.710904
AAK1	381.034	-0.591197	0.231698	-2.55159	0.0107234	0.0470135
AAMDC	106.88	0.955579	0.41653	2.29414	0.0217823	0.0763185
AAMP	2833.86	0.144534	0.26198	0.5517	0.581154	0.716184
AAR2	678.674	0.329599	0.189149	1.74253	0.0814156	0.189149
AARS	3784.72	-0.551174	0.373691	-1.47495	0.140227	0.275979
AARS2	587.628	-0.0556167	0.255309	-0.217841	0.827553	0.8961
AARSD1	427.178	0.551481	0.327427	1.68429	0.0921256	0.205993
AASDH	332.409	-0.475467	0.192177	-2.4741	0.0133571	0.0543938
AASDHPPT	511.721	-0.666327	0.245792	-2.71094	0.00670921	0.0340004
AASS	154.032	-2.25933	0.465802	-4.85041	1.23209e-06	4.28605e-05
AATF	758.32	0.715372	0.289826	2.46828	0.0135764	0.054931
ABAT	1047.19	-1.83985	0.208461	-8.82585	1.0863e-18	3.80654e-16
ABCA1	95.284	-2.23361	0.786473	-2.84004	0.0045108	0.0257685
ABCA10	15.8248	-0.978577	0.942447	-1.03834	0.299114	0.462381
ABCA11P	54.7916	-0.234855	0.367811	-0.638521	0.523134	0.669256
ABCA12	21.3777	-0.557662	1.1173	-0.499116	0.617698	0.745315
ABCA2	2366.69	-0.00251468	0.354332	-0.00709695	0.994337	0.99631
ABCA3	1083.81	-0.312922	0.265811	-1.17723	0.239102	0.396936
ABCA5	321.453	-1.17668	0.442107	-2.66152	0.00777894	0.0375538
ABCA7	997.698	-0.573519	0.2932	-1.95607	0.0504575	0.136881
ABCB10	306.32	-0.676543	0.28351	-2.38631	0.0170183	0.0644444
ABCB6	436.394	-0.230147	0.315692	-0.729024	0.465987	0.620639
ABCB7	410.757	0.319161	0.169728	1.88042	0.0600503	0.153738
ABCB8	796.152	0.417944	0.30181	1.38479	0.166116	0.308864
ABCB9	211.638	0.686973	0.240351	2.85821	0.00426036	0.0249525
ABCC1	3297.54	-0.0452778	0.22627	-0.200105	0.841398	0.903871
ABCC10	673.248	-0.609148	0.239994	-2.53818	0.011143	0.048235
ABCC2	16.8969	-0.356309	0.609258	-0.584824	0.558666	0.698673
ABCC3	11057.4	-0.351731	0.218965	-1.60633	0.108201	0.230504
ABCC4	164.682	-0.497201	0.513762	-0.967764	0.333162	0.496682
ABCC5	580.358	-1.2198	0.22735	-5.36531	8.08119e-08	3.89606e-06
ABCC6	91.9036	-1.37668	0.561201	-2.45309	0.0141634	0.0565867
ABCD1	365.136	0.408205	0.304644	1.33994	0.180265	0.32698
ABCD3	1988.96	-0.486696	0.278844	-1.74541	0.080914	0.188166
ABCD4	660.778	0.00932347	0.198235	0.0470323	0.962487	0.978172
ABCE1	1269.31	0.160722	0.268902	0.597699	0.550041	0.691428
ABCF1	1979.55	0.442051	0.217894	2.02874	0.0424848	0.121517
ABCF2	1057.46	0.455532	0.29584	1.53979	0.123611	0.253035
ABCF3	1042.14	0.00607407	0.257423	0.0235957	0.981175	0.988607
ABCG1	133.186	0.393486	0.541402	0.726791	0.467354	0.621776
ABHD10	698.87	-0.162735	0.179979	-0.904191	0.365894	0.528587
ABHD11	794.037	0.732124	0.245518	2.98195	0.00286417	0.01885
ABHD12	1842.41	0.0720557	0.249624	0.288657	0.772844	0.859866
ABHD13	371.228	-0.403103	0.236215	-1.70651	0.0879133	0.199648
ABHD14A	177.535	0.0683885	0.300508	0.227576	0.819976	0.891321
ABHD14A-ACY1	854.674	0.508244	0.300139	1.69336	0.0903865	0.203034
ABHD14B	1244.35	0.218276	0.204196	1.06895	0.285091	0.447313
ABHD15	481.419	-0.166132	0.182994	-0.907851	0.363957	0.526477
ABHD16A	888.828	-0.180536	0.156455	-1.15392	0.248535	0.407846
ABHD17A	438.635	1.29476	0.450131	2.8764	0.0040224	0.0239394
ABHD17B	287.963	-0.234963	0.307831	-0.763287	0.445292	0.603141
ABHD17C	2361.6	-0.0412651	0.200165	-0.206156	0.836669	0.900541
ABHD2	8679.43	-0.677091	0.253997	-2.66575	0.00768175	0.0372222
ABHD3	446.976	-0.156915	0.255645	-0.613802	0.539346	0.682653
ABHD4	1004.17	-0.262892	0.226765	-1.15931	0.246329	0.405478
ABHD5	369.852	-0.203402	0.233224	-0.872133	0.383136	0.544869
ABHD6	449.185	-0.126286	0.222356	-0.567944	0.570073	0.707245
ABHD8	281.377	0.749525	0.391953	1.91228	0.0558401	0.146435
ABI1	997.415	-0.0902334	0.159474	-0.565818	0.571517	0.708271
ABI2	977.155	0.17093	0.161491	1.05845	0.289851	0.452394
ABL1	1172.78	-0.181007	0.180084	-1.00513	0.314836	0.478803
ABL2	451.106	0.232788	0.30592	0.760944	0.446691	0.604396
ABLIM1	1895.9	-1.08007	0.248665	-4.34346	1.40258e-05	0.000339386
ABLIM2	86.0312	0.38642	0.624671	0.618597	0.536182	0.680565
ABLIM3	721.274	2.21764	0.568151	3.90326	9.4905e-05	0.00156186
ABO	224.349	-0.711715	0.560773	-1.26917	0.204381	0.355704
ABR	2034.47	1.64544	0.261448	6.29358	3.10224e-10	2.87548e-08
ABRACL	651.296	0.748418	0.326232	2.29413	0.0217832	0.0763185
ABT1	586.074	0.484991	0.293533	1.65226	0.0984824	0.216048
ABTB1	523.791	-0.485321	0.368567	-1.31678	0.187913	0.335996
ABTB2	713.945	0.440751	0.377819	1.16657	0.243385	0.402089
ACAA1	2658.65	-0.0132217	0.283856	-0.0465789	0.962849	0.978375
ACAA2	1441.4	-0.372343	0.374687	-0.993744	0.320348	0.483924
ACACA	3070.18	-0.25693	0.162825	-1.57796	0.114576	0.239888
ACACB	867.224	-0.874391	0.34018	-2.57038	0.0101587	0.0453283
ACAD10	1000.63	-0.463103	0.156779	-2.95385	0.00313836	0.020174
ACAD11	422.533	-0.540627	0.258719	-2.08963	0.0366514	0.109862
ACAD8	569.791	-0.528925	0.338467	-1.56271	0.118121	0.245273
ACAD9	894.534	0.416628	0.236753	1.75976	0.0784484	0.184312
ACADM	729.179	-0.826878	0.189217	-4.37	1.24245e-05	0.0003099
ACADS	853.395	0.398881	0.25388	1.57114	0.116151	0.242261
ACADSB	452.989	-1.20934	0.278434	-4.34336	1.40318e-05	0.000339386
ACADVL	14999.6	-0.0434867	0.21195	-0.205174	0.837436	0.901029
ACAP1	18.2474	1.46518	0.679623	2.15587	0.0310937	0.0975997
ACAP2	562.439	-0.444741	0.372616	-1.19356	0.232648	0.38955
ACAP3	1277.85	-0.0364566	0.237313	-0.153622	0.877907	0.929195
ACAT1	1139.45	-0.170744	0.315989	-0.540347	0.588958	0.722346
ACAT2	2818.23	0.521125	0.432081	1.20608	0.227786	0.383944
ACBD3	1032.14	-0.568038	0.267751	-2.12152	0.0338782	0.104046
ACBD4	426.496	-0.249329	0.235814	-1.05731	0.29037	0.452865
ACBD5	822.639	-0.106522	0.244165	-0.436271	0.66264	0.779254
ACBD6	614.267	0.792046	0.235974	3.3565	0.000789354	0.00749547
ACBD7	110.575	0.532911	0.288079	1.84987	0.0643317	0.160964
ACCS	401.727	-1.62295	0.409628	-3.96201	7.43218e-05	0.00128339
ACD	376.804	1.25893	0.397586	3.16644	0.00154316	0.0122152
ACE2	12.3867	-0.908669	0.604826	-1.50237	0.133003	0.266247
ACER2	141.341	-1.19839	0.593197	-2.02022	0.0433601	0.123284
ACER3	398.268	-0.334027	0.239292	-1.3959	0.162746	0.304846
ACHE	28.6194	-2.68967	0.931475	-2.88753	0.00388277	0.0233698
ACIN1	4251.13	0.0667641	0.181973	0.366889	0.713702	0.816967
ACKR4	41.2419	-2.31028	0.657195	-3.51536	0.000439155	0.00489856
ACLY	6874.8	-0.463206	0.289634	-1.59928	0.109757	0.232648
ACO1	1662.5	-0.285884	0.172842	-1.65401	0.0981246	0.215362
ACO2	3561.74	0.168033	0.216713	0.775372	0.43812	0.596745
ACOT1	30.6423	0.850279	0.774238	1.09821	0.272111	0.433801
ACOT11	470.544	0.758582	0.270431	2.80508	0.00503038	0.027958
ACOT13	465.736	0.874876	0.249851	3.50159	0.000462491	0.00508387
ACOT2	70.5546	0.0108365	0.352651	0.0307287	0.975486	0.985293
ACOT4	38.9465	0.939348	0.586621	1.60129	0.109314	0.231946
ACOT7	637.318	1.59652	0.469399	3.4012	0.000670898	0.00664626
ACOT8	432.987	0.380777	0.31651	1.20305	0.228958	0.385409
ACOT9	649.226	0.428363	0.252845	1.69417	0.0902331	0.202876
ACOX1	1981.31	-0.5288	0.273029	-1.93679	0.0527712	0.141054
ACOX3	379.584	-0.118895	0.165199	-0.719711	0.471703	0.625584
ACP1	1534.24	0.0529944	0.229741	0.23067	0.817571	0.889991
ACP2	749.481	-0.285585	0.371675	-0.768373	0.442266	0.600455
ACP5	161.918	-1.21885	0.505697	-2.41024	0.015942	0.0615199
ACP6	868.926	0.6064	0.311628	1.94591	0.0516656	0.138952
ACPP	42.082	-1.24799	0.460288	-2.71131	0.00670171	0.0339744
ACRBP	53.1704	-0.187843	0.511601	-0.367167	0.713494	0.816967
ACRC	45.0352	-0.204496	0.353386	-0.578676	0.562808	0.702019
ACSF2	576.478	0.212413	0.250296	0.848646	0.396078	0.557669
ACSF3	440.345	0.450701	0.295361	1.52594	0.127026	0.257985
ACSL1	3819.71	-0.254099	0.424382	-0.59875	0.54934	0.691039
ACSL3	2989.44	-0.512732	0.228973	-2.23927	0.0251387	0.0842149
ACSL4	949.348	-0.360188	0.379139	-0.950014	0.342105	0.505817
ACSL5	11573.6	2.08766	0.533028	3.91661	8.98035e-05	0.00149925
ACSM1	8.63601	-0.869565	0.835527	-1.04074	0.297997	0.461449
ACSM3	169.227	-1.04804	0.595586	-1.75969	0.0784612	0.184312
ACSS1	1486.99	-0.79331	0.206533	-3.84109	0.000122489	0.00189841
ACSS2	4172.64	-0.0945254	0.593682	-0.159219	0.873496	0.926068
ACTA2	117.487	-2.14359	0.419605	-5.1086	3.24561e-07	1.29527e-05
ACTB	47544.3	1.05391	0.388931	2.70976	0.00673323	0.0340501
ACTBL2	19.7305	-1.00595	0.573301	-1.75467	0.0793159	0.185345
ACTG1	38710.2	0.692129	0.393704	1.75799	0.0787485	0.184743
ACTG1P20	17.1862	-0.626894	0.838243	-0.747867	0.45454	0.610995
ACTL10	76.6955	0.191579	0.62866	0.304743	0.760562	0.850681
ACTL6A	989.084	0.615593	0.226009	2.72375	0.00645452	0.0331186
ACTL8	305.409	5.04714	1.55497	3.24581	0.00117118	0.00999187
ACTN1	5084.8	0.278426	0.126769	2.19632	0.028069	0.0908345
ACTN4	17105.5	0.740478	0.2299	3.22087	0.00127803	0.0106629
ACTR10	722.401	0.164889	0.181067	0.910652	0.362479	0.524973
ACTR1A	2509.72	0.516743	0.188293	2.74436	0.00606298	0.0317845
ACTR1B	1866.17	0.0866096	0.204862	0.422771	0.672462	0.786812
ACTR2	3388.82	-0.264028	0.231443	-1.14079	0.253958	0.414098
ACTR3	2818.01	-0.0884168	0.152265	-0.580678	0.561458	0.701127
ACTR3B	137.895	0.0286546	0.300072	0.0954926	0.923924	0.956748
ACTR3C	58.4599	0.16929	0.33571	0.504276	0.614068	0.742369
ACTR5	335.307	0.639633	0.211688	3.02159	0.00251452	0.0171712
ACTR6	210.73	-0.387056	0.264615	-1.46272	0.143545	0.280674
ACTR8	529.086	-0.178392	0.156852	-1.13733	0.255401	0.415448
ACTRT3	22.0577	-0.944049	0.735693	-1.28321	0.199418	0.349865
ACVR1	527.31	0.0260161	0.301133	0.086394	0.931153	0.961196
ACVR1B	833.604	-0.523863	0.262415	-1.99631	0.0458997	0.128321
ACVR1C	112.87	-1.19984	0.42304	-2.83625	0.00456472	0.0259437
ACVR2A	183.213	-0.603029	0.274164	-2.19952	0.0278408	0.0902503
ACVR2B	140.63	-0.865609	0.361395	-2.39519	0.0166118	0.0633057
ACVR2B-AS1	19.2573	-0.898604	0.523842	-1.71541	0.0862701	0.196987
ACY1	804.008	0.574003	0.303772	1.88959	0.0588134	0.151864
ACY3	112.017	-1.27394	0.660672	-1.92825	0.0538239	0.143069
ACYP1	215.41	1.15849	0.367577	3.15169	0.00162327	0.0126679
ACYP2	104.133	0.155851	0.339369	0.459238	0.646063	0.767043
ADA	58.6643	0.766719	0.566731	1.35288	0.176094	0.321385
ADAL	98.7478	-0.861603	0.350744	-2.4565	0.0140297	0.0561775
ADAM10	1706.02	-0.75127	0.180639	-4.15896	3.19703e-05	0.000680572
ADAM15	5564.83	0.0979821	0.214215	0.4574	0.647384	0.767976
ADAM17	489.914	0.301741	0.307225	0.982147	0.326027	0.489655
ADAM19	1230.93	4.97492	0.810126	6.14091	8.20482e-10	6.93404e-08
ADAM1A	55.3856	0.0587345	0.347216	0.169158	0.865672	0.921181
ADAM22	12.9058	0.0881611	0.850537	0.103653	0.917444	0.952861
ADAM28	22.4678	-1.93209	0.896244	-2.15577	0.031102	0.0975997
ADAM32	21.5146	0.0796483	0.586222	0.135867	0.891926	0.937815
ADAM8	120.964	0.317285	0.466965	0.679462	0.496845	0.648093
ADAM9	10493.3	-0.198371	0.368519	-0.538293	0.590375	0.723314
ADAMTS1	1338.34	-1.34562	0.533013	-2.52455	0.0115846	0.0494166
ADAMTS13	188.697	-0.637305	0.397614	-1.60282	0.108974	0.231499
ADAMTS14	1224.01	0.864222	0.43396	1.99148	0.0464282	0.129445
ADAMTS15	19.2809	-1.03493	0.838081	-1.23488	0.216876	0.371024
ADAMTS17	65.861	1.11166	0.629801	1.7651	0.0775469	0.183243
ADAMTS19	8.61071	-5.82565	1.69367	-3.43966	0.000582445	0.00602447
ADAMTS6	173.033	-2.87055	0.55704	-5.15322	2.56051e-07	1.06939e-05
ADAMTS7	18.8539	-1.28233	0.699219	-1.83394	0.0666624	0.165184
ADAMTS9	446.869	-0.39257	0.450925	-0.87059	0.383978	0.545551
ADAMTS9-AS2	22.2934	-0.696558	0.595155	-1.17038	0.241848	0.400303
ADAMTSL4	375.505	-0.691228	0.652167	-1.05989	0.289193	0.45176
ADAMTSL4-AS1	9.71019	-1.03406	0.789636	-1.30954	0.190351	0.33863
ADAMTSL5	165.388	0.892706	0.388918	2.29536	0.0217127	0.0761402
ADAP1	1718.06	0.878664	0.381111	2.30554	0.0211365	0.0749059
ADAR	5452.83	-0.351327	0.241593	-1.45421	0.145888	0.283481
ADARB1	227.583	-0.225791	0.237255	-0.951681	0.341259	0.505031
ADAT1	308.457	-1.02986	0.277013	-3.71773	0.000201021	0.00275054
ADAT2	318.704	-0.531066	0.260446	-2.03906	0.0414438	0.119504
ADAT3	151.935	1.68579	0.54674	3.08335	0.00204682	0.0148518
ADCK1	268.676	0.130871	0.465678	0.281032	0.778686	0.864558
ADCK2	476.634	-0.0919848	0.227436	-0.404442	0.685887	0.797127
ADCK3	1932.36	-1.41811	0.312835	-4.5331	5.81239e-06	0.000163418
ADCK4	846.62	-0.193411	0.257905	-0.749932	0.453296	0.609842
ADCK5	273.234	0.364105	0.334183	1.08954	0.275917	0.438119
ADCY1	33.4188	-0.67136	0.793482	-0.846094	0.3975	0.558904
ADCY10P1	100.587	-0.289652	0.289935	-0.999027	0.317782	0.481702
ADCY3	462	0.533488	0.195192	2.73314	0.00627328	0.0324436
ADCY4	50.1634	0.372399	0.487052	0.764598	0.444511	0.602537
ADCY6	2733.16	-1.07025	0.26311	-4.06769	4.74822e-05	0.000931935
ADCY7	61.5896	3.00009	0.605009	4.95875	7.09483e-07	2.60459e-05
ADCY9	441.011	-1.09569	0.281965	-3.88592	0.000101941	0.0016549
ADD1	2819.68	0.00603793	0.102526	0.0588914	0.953039	0.972465
ADD3	2438.06	-0.312426	0.380694	-0.820675	0.411831	0.572665
ADGRA3	1367.72	0.242535	0.233558	1.03844	0.299067	0.462358
ADGRB2	37.6278	-0.448816	0.442142	-1.0151	0.31006	0.473696
ADGRE5	1548.2	0.718703	0.280435	2.56281	0.0103828	0.0460116
ADGRF1	689.404	-0.454597	0.634762	-0.716169	0.473887	0.627381
ADGRF4	31.2667	4.17515	0.946496	4.41116	1.02818e-05	0.000263313
ADGRG1	4360.64	0.354889	0.148527	2.38938	0.0168767	0.0640473
ADGRG2	55.6948	-2.09213	0.763419	-2.74047	0.00613508	0.032017
ADGRG5	66.2862	1.08309	0.582699	1.85875	0.0630622	0.158732
ADGRG6	1442.19	-1.32907	0.398566	-3.33464	0.000854113	0.00795412
ADGRL1	764.677	-0.653693	0.286578	-2.28103	0.0225465	0.0781484
ADGRL2	182.013	0.172078	0.942682	0.182541	0.855159	0.913981
ADGRL3	20.8829	-2.91477	1.34504	-2.16705	0.0302309	0.0956472
ADH1C	45.2233	-3.48582	0.962498	-3.62164	0.000292741	0.00361634
ADH5	1344.45	0.170435	0.131858	1.29256	0.196163	0.345631
ADH6	27.3452	-2.89314	0.898514	-3.21991	0.00128229	0.0106783
ADHFE1	123.135	-2.24423	0.514916	-4.35845	1.3099e-05	0.000322248
ADI1	1833.27	0.192183	0.393742	0.488094	0.625483	0.75149
ADIPOR1	2278.38	-0.0618417	0.142706	-0.433351	0.66476	0.780789
ADIPOR2	2410.11	0.15656	0.191941	0.81567	0.414689	0.575299
ADIRF	2427.86	0.596251	0.492832	1.20985	0.226338	0.38207
ADK	716.074	0.687369	0.272397	2.52341	0.0116223	0.0495483
ADM	337.467	-0.361123	0.576702	-0.626187	0.531192	0.676084
ADM2	551.207	-2.60454	0.601798	-4.32792	1.50522e-05	0.000358632
ADM5	59.7808	1.21117	0.340569	3.55633	0.000376076	0.0043503
ADNP	1773.34	-0.188402	0.313735	-0.600514	0.548163	0.690428
ADNP2	426.809	-0.0204246	0.285678	-0.0714951	0.943004	0.966688
ADO	543.643	0.373655	0.269495	1.3865	0.165593	0.308486
ADORA1	37.8198	0.0571535	1.00459	0.0568921	0.954631	0.973399
ADORA2A	17.4842	0.0505631	0.611148	0.0827347	0.934062	0.961875
ADORA2B	315.499	1.02376	0.493762	2.07338	0.038137	0.112925
ADPGK	947.839	0.000349167	0.239644	0.00145702	0.998837	0.999046
ADPRH	34.0455	-0.71559	0.418041	-1.71177	0.0869393	0.19793
ADPRHL1	125.154	0.235564	0.382809	0.615357	0.538319	0.682118
ADPRHL2	728.375	0.674891	0.276428	2.44147	0.0146276	0.0577661
ADPRM	99.7405	-0.519559	0.337551	-1.5392	0.123756	0.253168
ADRA2A	525.328	-0.599779	0.594891	-1.00822	0.31335	0.477165
ADRA2B	15.5447	0.894694	0.909574	0.983641	0.325292	0.489036
ADRA2C	19.8036	0.0928714	0.83717	0.110935	0.911668	0.949911
ADRB1	12.4012	-0.130724	0.722271	-0.180991	0.856375	0.914669
ADRB2	139.929	1.28748	0.287539	4.47758	7.54945e-06	0.000202734
ADRBK1	2881.21	0.0570923	0.219901	0.259627	0.795152	0.874739
ADRBK2	48.9258	0.10721	0.92067	0.116448	0.907297	0.947666
ADRM1	2152.16	1.30308	0.314711	4.14057	3.4644e-05	0.000725554
ADSL	1016.23	0.641466	0.30469	2.10531	0.0352647	0.10659
ADSS	821.287	0.118496	0.20077	0.590207	0.555052	0.695849
ADSSL1	54.3922	0.0553816	0.436547	0.126863	0.899049	0.942751
AEBP2	411.656	-0.661373	0.313169	-2.11188	0.0346972	0.105546
AEN	943.974	-0.848831	0.211187	-4.01934	5.83622e-05	0.00108754
AES	4392.05	0.114779	0.232355	0.49398	0.62132	0.747821
AFAP1	723.938	0.343148	0.398882	0.860274	0.389638	0.551111
AFAP1-AS1	587.722	3.90951	1.87968	2.07988	0.0375366	0.111746
AFAP1L1	63.8185	2.69499	0.842527	3.1987	0.00138049	0.0112754
AFAP1L2	121.95	0.763039	0.654789	1.16532	0.243889	0.402615
AFF1	1358.91	-0.709453	0.372693	-1.90359	0.0569639	0.148746
AFF4	2245.01	-0.47133	0.518265	-0.909437	0.363119	0.525521
AFG3L1P	410.542	0.29449	0.23995	1.2273	0.219711	0.374312
AFG3L2	1600.36	0.14314	0.211536	0.67667	0.498615	0.649423
AFMID	615.139	-0.849021	0.222943	-3.80825	0.000139956	0.00208367
AFTPH	1126.25	-0.749774	0.281431	-2.66415	0.00771829	0.0373614
AGA	447.272	-1.21963	0.384259	-3.17397	0.00150368	0.0119885
AGAP1	1179.04	0.112874	0.275675	0.409447	0.682211	0.794466
AGAP11	85.3748	-0.269224	0.385589	-0.698214	0.485043	0.637462
AGAP2-AS1	101.392	0.52786	0.511036	1.03292	0.30164	0.465048
AGAP3	1222.2	0.00725732	0.279501	0.0259652	0.979285	0.98775
AGAP4	38.4738	0.0464976	0.368144	0.126303	0.899492	0.942824
AGAP5	33.492	-0.352736	0.41379	-0.852451	0.393964	0.555727
AGAP6	112.974	-0.485275	0.300899	-1.61275	0.106799	0.228262
AGAP9	87.1767	-0.282394	0.456683	-0.61836	0.536338	0.680644
AGBL2	22.4127	-0.367201	0.512099	-0.717052	0.473342	0.627064
AGBL3	14.5538	0.358888	0.555414	0.646162	0.518175	0.665589
AGBL5	599.178	0.67015	0.169336	3.95752	7.57308e-05	0.00130615
AGER	125.938	-0.233161	0.312292	-0.74661	0.455299	0.611563
AGFG1	1488.65	-0.536095	0.178692	-3.0001	0.00269894	0.0180688
AGFG2	1168.76	-0.964174	0.245233	-3.93167	8.43584e-05	0.00143091
AGGF1	671.186	-0.446264	0.130717	-3.41396	0.000640256	0.00643706
AGK	448.844	0.034285	0.131286	0.261148	0.793979	0.873906
AGL	615.829	-0.932817	0.418174	-2.23069	0.0257014	0.0853566
AGMAT	51.2634	-0.107672	0.805642	-0.133648	0.893681	0.939014
AGO1	792.508	-0.716561	0.204406	-3.50557	0.000455625	0.00502762
AGO2	294.687	0.42727	0.287982	1.48367	0.137896	0.272886
AGO3	128.024	-0.253557	0.25793	-0.983047	0.325584	0.489306
AGO4	647.066	-1.09842	0.384122	-2.85955	0.00424244	0.0248795
AGPAT1	1399.44	-0.0804705	0.204719	-0.393077	0.694262	0.803032
AGPAT2	2420.35	0.409736	0.333005	1.23042	0.218541	0.372806
AGPAT3	2337.49	-0.0709059	0.163535	-0.433583	0.664591	0.780654
AGPAT4	129.657	0.215856	0.541489	0.398635	0.690162	0.800499
AGPAT5	520.866	-0.0771578	0.26392	-0.292354	0.770016	0.857783
AGPS	1314.21	-0.648446	0.227497	-2.85035	0.00436713	0.025321
AGR2	22827.9	-0.908562	0.30477	-2.98114	0.00287182	0.0188501
AGR3	110.656	-4.04074	0.80475	-5.02111	5.13749e-07	1.92716e-05
AGRN	18412	0.52601	0.269957	1.94849	0.051356	0.138345
AGTPBP1	546.919	-0.26105	0.2485	-1.0505	0.293488	0.456534
AGTRAP	347.435	0.807306	0.282321	2.85953	0.00424269	0.0248795
AHCTF1	749.841	-0.166022	0.244643	-0.678631	0.497372	0.648527
AHCY	4522.6	0.617439	0.305769	2.0193	0.043456	0.123457
AHCYL1	3261.53	-0.427608	0.166151	-2.57361	0.0100643	0.045017
AHCYL2	1747.52	-1.30007	0.342966	-3.79068	0.000150238	0.00220064
AHDC1	1026.62	0.248305	0.286647	0.866242	0.386358	0.547888
AHI1	351.655	-0.568706	0.164025	-3.46719	0.000525935	0.00558752
AHNAK	15045.3	0.20879	0.415885	0.502038	0.615641	0.743655
AHNAK2	1711.11	3.69496	0.725556	5.0926	3.5319e-07	1.39021e-05
AHR	2523.98	-0.173214	0.437746	-0.395696	0.692329	0.801636
AHRR	72.7786	0.0190513	0.42968	0.0443385	0.964635	0.979497
AHSA1	1609.21	0.613725	0.343523	1.78656	0.0740084	0.177361
AHSA2	1331.58	-0.727173	0.294146	-2.47215	0.0134302	0.0545676
AIDA	1051.57	-0.147833	0.179231	-0.824821	0.409473	0.570435
AIF1L	355.728	1.01567	0.49292	2.06051	0.0393499	0.115332
AIFM1	1329.61	0.000781392	0.242516	0.00322202	0.997429	0.998263
AIFM2	714.328	0.337839	0.256986	1.31462	0.188637	0.336572
AIFM3	22.8873	-0.933326	0.509597	-1.8315	0.0670265	0.165886
AIG1	1171.98	0.896036	0.243528	3.67939	0.000233793	0.00307592
AIM1	1145.58	1.07605	0.4036	2.66614	0.00767284	0.0372053
AIM1L	626.727	0.362566	0.501471	0.723005	0.469677	0.624248
AIMP1	800.761	0.142094	0.247243	0.574714	0.565485	0.703831
AIMP2	533.615	1.07286	0.491553	2.18259	0.0290663	0.0931718
AIP	795.087	0.623773	0.301126	2.07146	0.0383154	0.113174
AJUBA	1139.5	-0.821041	0.314945	-2.60694	0.0091356	0.0420677
AK1	1254.78	0.446603	0.447393	0.998232	0.318167	0.482019
AK2	2373.3	0.531133	0.204077	2.60261	0.00925179	0.042453
AK3	1917.05	-0.533481	0.196352	-2.71696	0.00658849	0.0335544
AK4	1420.25	-1.31905	0.305364	-4.31959	1.56321e-05	0.000371831
AK6	360.767	0.2065	0.221118	0.933891	0.35036	0.513216
AK7	257.204	-0.327654	0.399376	-0.820416	0.411979	0.572815
AK8	14.0898	0.94496	0.564896	1.6728	0.0943662	0.209814
AK9	195.097	-0.129282	0.25124	-0.514575	0.60685	0.736554
AKAP1	1898.86	-0.175404	0.174902	-1.00287	0.315924	0.479983
AKAP10	517.289	-0.14713	0.213311	-0.689745	0.490354	0.642082
AKAP11	1065.67	-0.620621	0.460068	-1.34898	0.177344	0.323057
AKAP12	148.896	-0.237225	0.512393	-0.462976	0.643382	0.764945
AKAP13	2379.01	0.105519	0.336877	0.313226	0.754109	0.845767
AKAP17A	1507.05	0.140743	0.127512	1.10376	0.269698	0.431226
AKAP2	284.601	0.23448	0.862861	0.271747	0.785817	0.868715
AKAP3	22.3523	-2.19567	0.610446	-3.59683	0.000322121	0.00388573
AKAP5	32.9707	0.964099	0.384553	2.50707	0.0121738	0.0512988
AKAP6	15.1973	-1.16945	0.688619	-1.69826	0.0894586	0.20164
AKAP7	38.6477	-1.1683	0.419	-2.78831	0.00529842	0.0290877
AKAP8	798.071	0.390031	0.151025	2.58255	0.00980719	0.0442942
AKAP8L	1607.23	0.269869	0.168627	1.60039	0.109511	0.232229
AKAP9	1182.79	-0.891852	0.354632	-2.51487	0.0119077	0.0504061
AKIP1	233.923	0.56651	0.248966	2.27545	0.0228789	0.0788917
AKIRIN1	1830.19	-0.549767	0.19588	-2.80666	0.0050058	0.027844
AKIRIN2	363.354	0.87984	0.250917	3.5065	0.000454038	0.00502168
AKNA	339.119	-0.371969	0.229625	-1.6199	0.105253	0.226035
AKR1A1	2122.8	-0.338072	0.297886	-1.1349	0.256416	0.416639
AKR1B1	1220.6	0.120012	0.431211	0.278315	0.780771	0.865449
AKR1B10	362.326	-1.45437	0.737952	-1.97082	0.048744	0.133441
AKR1C1	162.01	0.0143348	0.331505	0.0432414	0.965509	0.979812
AKR1C2	85.0363	-0.723979	1.08537	-0.667034	0.50475	0.654608
AKR1C3	1717.18	-0.66495	0.281877	-2.35901	0.0183238	0.0679553
AKR1C4	9.77336	-1.99193	0.882164	-2.25801	0.0239453	0.0814255
AKR1E2	60.3281	0.0304424	0.69358	0.0438917	0.964991	0.979513
AKR7A2	1570.05	0.292023	0.355669	0.821053	0.411616	0.572504
AKR7A3	440.396	-1.55555	0.543989	-2.85953	0.00424269	0.0248795
AKR7L	83.7712	-1.32161	0.456171	-2.89718	0.00376534	0.0228853
AKT1	3429.48	-0.0477196	0.15578	-0.306327	0.759355	0.849989
AKT1S1	1206.86	0.446546	0.284569	1.5692	0.116601	0.242924
AKT2	2184.48	0.00468802	0.150769	0.0310941	0.975195	0.985217
AKTIP	373.664	-0.257834	0.223097	-1.1557	0.247803	0.407274
ALAD	1594.99	-0.621953	0.235261	-2.64367	0.00820133	0.038913
ALAS1	1545.03	0.186702	0.165715	1.12665	0.259892	0.420417
ALCAM	1719.8	-0.0151804	0.263265	-0.0576622	0.954018	0.973106
ALDH16A1	1076.75	0.816016	0.493089	1.65491	0.0979432	0.215166
ALDH18A1	3039.22	-0.786178	0.193786	-4.05695	4.97182e-05	0.00096267
ALDH1A1	2805.55	-2.49149	0.618904	-4.02565	5.68176e-05	0.00106706
ALDH1A3	238.129	1.43259	0.501455	2.85686	0.00427851	0.0249784
ALDH1B1	660.96	-0.0669235	0.418963	-0.159736	0.873089	0.925937
ALDH1L1	502.123	1.14976	0.674482	1.70465	0.0882589	0.200097
ALDH1L2	1187.33	-4.43223	0.811801	-5.45975	4.76815e-08	2.46418e-06
ALDH2	5148.22	-0.331885	0.290157	-1.14381	0.252702	0.412785
ALDH3A1	8726.96	-3.50589	0.528818	-6.62968	3.36425e-11	3.84861e-09
ALDH3A2	4219.86	-0.896666	0.193438	-4.63542	3.56218e-06	0.000108198
ALDH3B1	546.161	0.25647	0.445011	0.576324	0.564396	0.703437
ALDH3B2	58.7173	2.86987	0.747151	3.84109	0.000122491	0.00189841
ALDH4A1	685.022	-0.117397	0.271942	-0.431697	0.665962	0.781731
ALDH5A1	231.119	0.135984	0.322732	0.421353	0.673497	0.787638
ALDH6A1	424.686	-1.3349	0.319903	-4.17283	3.00833e-05	0.000645084
ALDH7A1	1864.67	-0.569562	0.207068	-2.7506	0.00594861	0.0313168
ALDH8A1	16.54	0.600653	0.770084	0.779984	0.435401	0.594058
ALDH9A1	1507.12	-0.580265	0.198738	-2.91975	0.00350316	0.021769
ALDOA	40504.3	0.768185	0.358123	2.14503	0.0319504	0.0997677
ALDOB	176.158	0.561307	0.335183	1.67463	0.094007	0.20933
ALDOC	3626.1	0.581758	0.561834	1.03546	0.300453	0.463903
ALG1	657.611	0.0803269	0.361101	0.22245	0.823964	0.893695
ALG10	42.7246	-0.0948943	0.357058	-0.265767	0.790418	0.871322
ALG10B	149.447	-0.60182	0.383343	-1.56993	0.116432	0.242714
ALG11	386.76	-0.631491	0.364225	-1.73379	0.082955	0.19198
ALG12	742.785	0.0977076	0.221951	0.440221	0.659777	0.777782
ALG13	700.423	-0.240209	0.254594	-0.9435	0.345425	0.508515
ALG14	155.72	0.124029	0.325663	0.380851	0.703314	0.809973
ALG2	1020.2	-0.251598	0.158057	-1.59182	0.111426	0.235247
ALG3	840.732	0.737898	0.323285	2.2825	0.0224597	0.0779042
ALG5	894.36	0.0593282	0.2369	0.250435	0.802251	0.87986
ALG6	196.954	-0.0846159	0.241768	-0.349987	0.726348	0.826308
ALG8	638.45	0.382901	0.303387	1.26209	0.206917	0.358684
ALG9	508.01	0.28819	0.208099	1.38487	0.166092	0.308858
ALKBH1	208.838	0.259662	0.194087	1.33786	0.180941	0.327857
ALKBH2	261.564	0.75606	0.401247	1.88428	0.0595275	0.152846
ALKBH3	384.174	0.473987	0.253684	1.86841	0.0617045	0.156544
ALKBH4	234.924	0.720318	0.284604	2.53095	0.0113754	0.0489021
ALKBH5	2204.51	0.0814564	0.243347	0.334733	0.737826	0.834476
ALKBH6	239.468	0.801424	0.311028	2.57669	0.00997501	0.0447847
ALKBH7	634.643	1.07664	0.36516	2.9484	0.00319421	0.0204415
ALKBH8	128.05	0.287038	0.290643	0.987596	0.32335	0.487052
ALMS1	322.175	-0.0521591	0.309536	-0.168507	0.866184	0.921539
ALOX12-AS1	14.47	0.00837924	0.521626	0.0160637	0.987184	0.992014
ALOX12P2	29.4909	-5.7383	1.4095	-4.07117	4.67772e-05	0.000920614
ALOX5	59.7186	-1.03872	0.749979	-1.385	0.166052	0.308858
ALOXE3	13.7651	1.977	0.558187	3.54182	0.000397381	0.00452033
ALPK1	399.52	-0.20129	0.216872	-0.928155	0.353327	0.516219
ALPK3	158.306	-2.91375	0.614955	-4.73816	2.15669e-06	7.00003e-05
ALS2	931.146	-0.192079	0.223965	-0.857632	0.391096	0.552441
ALS2CL	1533.69	-0.144036	0.355331	-0.405357	0.685215	0.796544
ALYREF	889.579	1.5787	0.476355	3.31413	0.000919286	0.0083923
AMACR	363.585	-0.798636	0.319725	-2.49788	0.0124937	0.0520201
AMBP	63.4865	-2.58113	0.628395	-4.10749	3.99984e-05	0.000809376
AMBRA1	675.104	-0.242489	0.191954	-1.26326	0.206495	0.358212
AMD1	1733.76	-0.235011	0.224614	-1.04629	0.295429	0.458586
AMDHD2	223.583	0.593534	0.257576	2.30431	0.0212052	0.0751121
AMER1	113.747	-0.562664	0.299441	-1.87905	0.0602382	0.154021
AMFR	1459.83	-0.394066	0.183509	-2.14739	0.0317622	0.0993097
AMH	42.3744	2.38224	0.493635	4.82592	1.39359e-06	4.78988e-05
AMICA1	25.65	-5.54318	1.46171	-3.79225	0.000149288	0.00219368
AMIGO1	65.8128	-1.36207	0.651942	-2.08926	0.0366847	0.109916
AMIGO2	91.2259	4.67514	0.473555	9.87244	5.48165e-23	3.28145e-20
AMIGO3	173.487	-0.0172339	0.366826	-0.0469811	0.962528	0.978172
AMMECR1	243.432	-0.225029	0.195495	-1.15107	0.249703	0.409156
AMMECR1L	564.087	-0.154093	0.244493	-0.630254	0.528528	0.673703
AMN	175.468	-0.692094	0.724294	-0.955543	0.339303	0.502916
AMN1	171.592	0.413287	0.325833	1.2684	0.204654	0.355964
AMOT	503.65	-0.875744	0.26618	-3.29004	0.00100172	0.00892234
AMOTL1	548.998	0.2536	0.421088	0.60225	0.547008	0.689734
AMOTL2	1876.05	-0.434855	0.147178	-2.95463	0.00313048	0.0201414
AMPD2	994.149	-0.677455	0.287262	-2.35832	0.0183579	0.0680113
AMPD3	89.9206	-0.879954	0.431059	-2.04138	0.0412133	0.119113
AMT	936.993	-0.788276	0.205519	-3.83553	0.000125293	0.00192729
AMY2B	104.337	-0.607088	0.395075	-1.53664	0.124382	0.253955
AMZ2	760.425	-0.183399	0.179232	-1.02325	0.306191	0.470059
AMZ2P1	114.671	-0.169225	0.313858	-0.539178	0.589764	0.722902
ANAPC1	421.48	0.0420967	0.203884	0.206474	0.836421	0.900341
ANAPC10	173.904	0.664612	0.286664	2.31844	0.0204256	0.0731441
ANAPC11	1101.76	1.09007	0.339337	3.21236	0.00131649	0.0108639
ANAPC13	675.97	-0.594363	0.25316	-2.34778	0.0188858	0.0691821
ANAPC15	491.805	0.973711	0.350082	2.78138	0.00541279	0.029535
ANAPC16	2136.81	0.10482	0.164886	0.635714	0.524963	0.67071
ANAPC2	803.821	0.479529	0.278742	1.72033	0.0853718	0.195694
ANAPC4	425.506	-0.222582	0.236939	-0.939408	0.347521	0.510463
ANAPC5	2218.81	-0.388005	0.238757	-1.62511	0.10414	0.224382
ANAPC7	989.61	0.440984	0.25946	1.69962	0.0892016	0.201325
ANG	509.021	-0.592526	0.36729	-1.61324	0.106693	0.228069
ANGEL1	654.484	-0.823072	0.299043	-2.75235	0.00591693	0.0312603
ANGEL2	356.499	-0.483779	0.250001	-1.93511	0.0529769	0.141341
ANGPTL4	508.727	1.48937	0.856915	1.73806	0.0822006	0.190726
ANGPTL6	20.054	-0.154443	0.592597	-0.260621	0.794385	0.874152
ANK1	436.596	-2.4985	0.817676	-3.05561	0.00224602	0.0158726
ANK3	505.006	-0.65531	0.412952	-1.58689	0.112537	0.236793
ANKAR	24.5686	-0.78156	0.612037	-1.27698	0.201609	0.352424
ANKDD1A	15.3273	0.0900866	0.729167	0.123547	0.901674	0.944233
ANKDD1B	7.94793	-0.988206	0.746551	-1.32369	0.185605	0.333147
ANKEF1	290.458	-0.248379	0.354837	-0.69998	0.483939	0.636408
ANKFY1	1896.99	-0.399892	0.180962	-2.20982	0.027118	0.088666
ANKH	878.984	0.49638	0.265949	1.86645	0.0619788	0.157055
ANKHD1	3180.43	0.0418485	0.268728	0.155728	0.876247	0.927985
ANKHD1-EIF4EBP3	3341.1	0.0472574	0.255071	0.185271	0.853016	0.912395
ANKIB1	920.95	-0.370194	0.339288	-1.09109	0.275234	0.43742
ANKLE1	16.5828	0.0142289	0.516817	0.0275319	0.978036	0.987105
ANKLE2	1744.05	0.272442	0.160466	1.69782	0.0895416	0.201732
ANKMY1	240.73	-0.338053	0.272601	-1.2401	0.214937	0.368559
ANKMY2	994.65	-0.688487	0.216571	-3.17903	0.00147767	0.0118601
ANKRA2	378.589	-0.697407	0.295636	-2.35901	0.0183238	0.0679553
ANKRD1	2265.81	2.3798	0.688687	3.45557	0.00054914	0.00578409
ANKRD10	1452.09	0.0596795	0.161166	0.370299	0.71116	0.815291
ANKRD11	2472.24	-0.317741	0.318509	-0.997587	0.31848	0.482098
ANKRD12	806.961	-0.623864	0.503333	-1.23947	0.215173	0.368725
ANKRD13A	680.007	-0.248493	0.286014	-0.868816	0.384948	0.546443
ANKRD13B	92.9557	0.470022	0.331033	1.41986	0.155647	0.295948
ANKRD13C	433.376	-0.466209	0.246919	-1.8881	0.0590121	0.152125
ANKRD13D	597.96	0.00531362	0.280638	0.0189341	0.984894	0.990409
ANKRD16	126.862	0.155206	0.294228	0.527504	0.597844	0.729012
ANKRD17	2227.19	-0.663242	0.333756	-1.98721	0.0468992	0.13019
ANKRD18A	37.602	-0.597153	0.420166	-1.42123	0.15525	0.29531
ANKRD18B	13.9753	1.27598	0.649952	1.9632	0.049623	0.135025
ANKRD22	650.437	0.822661	0.288781	2.84873	0.00438939	0.0253976
ANKRD23	90.2423	-0.533751	0.390215	-1.36784	0.171363	0.315476
ANKRD24	52.3624	-0.789637	0.605727	-1.30362	0.192364	0.341281
ANKRD26	264.735	-0.835229	0.374055	-2.2329	0.0255553	0.0849891
ANKRD27	563.708	0.256509	0.193952	1.32254	0.18599	0.333462
ANKRD28	700.029	-0.130853	0.246714	-0.530383	0.595846	0.727379
ANKRD29	40.7887	-1.36917	0.707164	-1.93615	0.0528497	0.141082
ANKRD30B	33.9072	0.0598196	0.580954	0.102968	0.917988	0.953219
ANKRD30BP2	22.0062	-1.9328	0.715731	-2.70046	0.0069244	0.0346389
ANKRD31	11.7229	-1.02902	0.61277	-1.6793	0.0930936	0.207715
ANKRD33B	33.2174	2.19663	0.742902	2.95682	0.00310826	0.0200342
ANKRD34A	68.2328	-0.978043	0.502824	-1.9451	0.0517632	0.13911
ANKRD35	12.1633	1.13495	1.01765	1.11527	0.264736	0.425776
ANKRD36	55.6394	-0.435187	0.584093	-0.745064	0.456233	0.612165
ANKRD36B	37.1285	-0.280383	0.348864	-0.803703	0.421568	0.582005
ANKRD36C	58.1596	-1.2243	0.770241	-1.5895	0.111949	0.235947
ANKRD37	273.232	-1.19099	0.319405	-3.72878	0.000192409	0.00266314
ANKRD39	133.985	0.752637	0.299269	2.51492	0.0119061	0.0504061
ANKRD40	635.664	0.0448856	0.150845	0.297562	0.766038	0.854505
ANKRD42	260.2	-0.589879	0.259954	-2.26916	0.0232584	0.0796865
ANKRD46	438.629	-1.91993	0.298149	-6.4395	1.19871e-10	1.24796e-08
ANKRD49	240.374	-0.408066	0.271648	-1.50219	0.133049	0.266302
ANKRD50	271.605	0.062358	0.418746	0.148916	0.88162	0.931683
ANKRD52	2034.78	-0.453749	0.171966	-2.63859	0.00832507	0.0393154
ANKRD54	507.006	0.361506	0.241692	1.49573	0.134724	0.268347
ANKRD6	13.3376	-0.622586	0.695608	-0.895024	0.370774	0.533917
ANKRD65	23.0714	-1.07555	0.609483	-1.76469	0.0776164	0.183317
ANKRD9	552	0.883986	0.616004	1.43503	0.151278	0.290329
ANKS1A	1009.03	-0.370438	0.191226	-1.93718	0.0527238	0.140953
ANKS3	306.496	0.775554	0.37147	2.0878	0.0368162	0.110242
ANKS4B	53.6167	-2.66617	0.644052	-4.13968	3.47789e-05	0.000726698
ANKS6	1375.3	-0.171227	0.165407	-1.03519	0.30058	0.463948
ANKZF1	1703.34	-0.380766	0.212197	-1.7944	0.0727489	0.175305
ANLN	2238.96	1.31643	0.625041	2.10615	0.0351913	0.106463
ANO1	2296.22	2.67371	0.727442	3.6755	0.000237389	0.00310333
ANO10	742.153	-0.0951681	0.261566	-0.36384	0.715978	0.818503
ANO2	9.1392	-5.91592	1.68575	-3.50938	0.000449158	0.00498594
ANO5	258.905	-2.71063	0.35664	-7.60048	2.95027e-14	5.80638e-12
ANO6	1389.07	-0.0585358	0.343717	-0.170303	0.864772	0.920732
ANO7	42.0784	-0.393576	0.517317	-0.760802	0.446775	0.604409
ANO8	565.563	0.099197	0.302521	0.327901	0.742986	0.838135
ANO9	548.765	-0.119103	0.25452	-0.467953	0.639818	0.762401
ANOS1	28.8613	2.49354	1.13823	2.19072	0.0284718	0.0919429
ANP32A	1837.45	0.628036	0.219752	2.85793	0.00426413	0.0249644
ANP32B	2607.37	1.31256	0.358286	3.66344	0.000248852	0.00321227
ANP32E	831.708	0.211109	0.269565	0.783146	0.433542	0.592644
ANPEP	97.0967	-4.01258	0.942222	-4.25863	2.05684e-05	0.000469057
ANTXR1	111.307	-1.91011	1.70543	-1.12002	0.262706	0.423317
ANTXR2	1147.51	0.60125	0.37926	1.58532	0.112893	0.237263
ANXA1	2659.06	1.66638	0.390251	4.27003	1.95449e-05	0.000449283
ANXA10	5528.72	0.534452	0.492109	1.08604	0.27746	0.439566
ANXA11	6847.35	0.46079	0.259294	1.77709	0.075553	0.179952
ANXA2	23537.5	1.5434	0.348778	4.42515	9.63757e-06	0.000248533
ANXA2P1	10.7974	0.967552	0.648856	1.49117	0.135918	0.270088
ANXA2P2	18.8762	2.69672	0.896894	3.00673	0.00264072	0.0177785
ANXA2P3	32.5023	0.310152	0.555613	0.558216	0.576697	0.712416
ANXA2R	16.4312	3.07618	0.929378	3.30993	0.000933189	0.00847479
ANXA3	4519.89	0.275776	0.287773	0.95831	0.337907	0.501519
ANXA4	5732.59	-0.963997	0.37379	-2.57898	0.00990921	0.0446009
ANXA5	10634.7	-0.0466898	0.321508	-0.145221	0.884536	0.933367
ANXA6	1966.75	-0.474071	0.24681	-1.92079	0.054758	0.144595
ANXA7	2545.88	0.0026411	0.277125	0.00953038	0.992396	0.995445
ANXA9	158.567	0.899195	0.489571	1.8367	0.0662543	0.164457
AOC1	382.084	-1.36773	0.516792	-2.64659	0.00813089	0.0387066
AOC2	14.1672	0.622932	0.606777	1.02662	0.304597	0.468288
AOX1	12.0893	-1.47785	0.783459	-1.88631	0.0592531	0.15237
AP1AR	369.319	-0.261056	0.316695	-0.824314	0.409761	0.570615
AP1B1	2947.35	0.281155	0.209726	1.34059	0.180055	0.326829
AP1G1	2141.55	-0.410255	0.247315	-1.65884	0.0971488	0.214139
AP1G2	3075.67	-0.330393	0.22123	-1.49344	0.135322	0.269275
AP1M1	639.842	0.479774	0.23555	2.03682	0.0416679	0.119993
AP1M2	2826.51	0.611064	0.265455	2.30195	0.021338	0.075468
AP1S1	1188.84	0.699796	0.277868	2.51845	0.0117874	0.050059
AP1S2	128.431	2.22325	0.689194	3.22587	0.0012559	0.0105271
AP1S3	872.513	0.230314	0.320633	0.718308	0.472567	0.626413
AP2A1	1903.71	0.300817	0.160629	1.87275	0.0611033	0.155568
AP2A2	1573.07	0.136857	0.181568	0.753752	0.450998	0.607775
AP2B1	6787.05	0.162236	0.188192	0.862076	0.388646	0.550224
AP2M1	4546.65	0.676619	0.23466	2.8834	0.00393413	0.0235802
AP2S1	1663.76	1.19651	0.38738	3.08873	0.00201012	0.0146671
AP3B1	1230.08	-0.384846	0.212956	-1.80716	0.0707367	0.172162
AP3D1	4033.18	0.00350978	0.152253	0.0230523	0.981609	0.988774
AP3M1	1108.61	-0.142665	0.277869	-0.513425	0.607654	0.737159
AP3M2	744.986	0.386135	0.275862	1.39974	0.161592	0.303281
AP3S1	710.544	0.153478	0.234219	0.655276	0.51229	0.660629
AP3S2	1171.87	0.125809	0.198798	0.63285	0.526831	0.672381
AP4B1	615.978	-0.283314	0.158514	-1.78731	0.0738875	0.17713
AP4E1	254.982	-0.899006	0.304743	-2.95005	0.00317727	0.0203694
AP4M1	270.874	-0.0196355	0.255542	-0.0768388	0.938752	0.963911
AP4S1	91.5779	0.0724956	0.342605	0.211601	0.832418	0.898722
AP5B1	735.975	0.168354	0.168992	0.996227	0.31914	0.48264
AP5M1	626.471	-0.921248	0.236358	-3.89768	9.71206e-05	0.00159103
AP5S1	255.354	0.796128	0.301822	2.63775	0.00834591	0.0393391
AP5Z1	642.101	0.00917497	0.230527	0.0397999	0.968253	0.98117
APAF1	379.991	-0.683971	0.289251	-2.36463	0.0180481	0.0672626
APBA3	310.106	0.580845	0.305536	1.90107	0.0572928	0.149333
APBB1	51.3733	0.586797	0.51869	1.13131	0.257926	0.418573
APBB1IP	6.75067	1.95569	1.06878	1.82983	0.0672756	0.166331
APBB2	1016.98	-0.898318	0.338997	-2.64993	0.00805082	0.0384528
APBB3	258.992	-0.12698	0.34027	-0.373174	0.709019	0.813551
APC	605.466	-0.453842	0.381723	-1.18893	0.234467	0.391514
APCDD1	179.749	-1.90682	0.809661	-2.35509	0.0185184	0.0683329
APEH	3330	0.492461	0.25394	1.93928	0.0524672	0.140502
APEX1	2704.94	0.346102	0.277928	1.24529	0.213024	0.366134
APEX2	606.113	0.860551	0.302893	2.84111	0.00449569	0.0257218
APH1A	3184.05	-0.0512131	0.1628	-0.314576	0.753084	0.84541
APH1B	195.366	-0.80611	0.314823	-2.56052	0.0104517	0.0462096
API5	2166.56	-0.395312	0.162944	-2.42606	0.0152639	0.0595615
APIP	544.096	-0.452017	0.242851	-1.86129	0.0627027	0.15821
APITD1	297.703	0.71542	0.33727	2.12121	0.0339045	0.104094
APITD1-CORT	262.015	0.659328	0.332644	1.98209	0.0474697	0.131103
APLF	47.4815	-0.199876	0.31676	-0.631	0.528041	0.673326
APLP1	185.317	-0.641194	0.338232	-1.89572	0.0579965	0.150444
APLP2	17262.7	0.105687	0.231241	0.457041	0.647641	0.768219
APMAP	2421.79	0.287414	0.162673	1.76682	0.0772579	0.182816
APOA1BP	1355.38	0.385298	0.321656	1.19786	0.230973	0.387572
APOBEC3A_B	41.9104	2.82627	0.96933	2.91569	0.00354902	0.0219496
APOBEC3B	173.596	2.30684	0.791561	2.91429	0.00356501	0.0220294
APOBEC3C	26.6297	3.03382	0.515582	5.88426	3.99847e-09	2.93092e-07
APOBEC3F	56.2659	0.334541	0.370141	0.903822	0.36609	0.528817
APOC1	63.7065	1.7972	0.482969	3.72116	0.000198312	0.00272125
APOE	82.2823	0.845645	0.481331	1.75689	0.0789365	0.184945
APOL1	2108.22	1.78221	0.663991	2.68408	0.0072729	0.0359318
APOL2	662.459	0.689143	0.275023	2.50577	0.0122187	0.0513801
APOL3	19.5225	-0.560554	0.615522	-0.910697	0.362455	0.524973
APOL6	882.693	-1.47029	0.344585	-4.26685	1.98257e-05	0.000454283
APOLD1	74.3086	-0.410693	0.29245	-1.40432	0.160224	0.301538
APOM	49.5014	0.700538	0.328525	2.13237	0.0329762	0.10226
APOO	256.72	0.180035	0.282398	0.637519	0.523787	0.669803
APOOL	409.033	-0.93197	0.241392	-3.86081	0.000113012	0.00178815
APOPT1	390.557	0.855194	0.237552	3.60002	0.000318189	0.00386231
APP	26220.8	-0.854519	0.31255	-2.73402	0.00625658	0.0323805
APPBP2	683.861	-0.569048	0.287675	-1.97809	0.0479183	0.13186
APPL1	746.322	-0.599481	0.241311	-2.48427	0.0129818	0.05347
APPL2	890.897	-0.463398	0.190498	-2.43256	0.0149925	0.0587611
APRT	1903.75	1.10261	0.416648	2.64639	0.00813566	0.0387165
APTR	271.736	0.408749	0.254891	1.60362	0.108797	0.231223
APTX	564.851	0.187182	0.231462	0.808693	0.418692	0.578844
AQP1	63.9161	0.326525	0.315385	1.03532	0.300519	0.463948
AQP11	45.601	0.0692371	0.432756	0.159991	0.872888	0.925861
AQP3	6037.08	-0.505154	0.465103	-1.08611	0.277429	0.439566
AQP5	31602.5	-0.63819	0.235046	-2.71517	0.00662414	0.0336643
AQP6	222.88	-0.916543	0.371446	-2.4675	0.0136061	0.0549912
AQP7	27.9379	-0.263295	0.521885	-0.504508	0.613905	0.742279
AQR	740.539	-0.854064	0.25699	-3.32334	0.000889468	0.00820218
ARAF	1499.16	0.0568827	0.211639	0.268772	0.788105	0.869925
ARAP1	1635.26	-0.0757068	0.204905	-0.369472	0.711776	0.815867
ARAP2	455.411	0.0255122	0.327174	0.0779775	0.937846	0.963224
ARAP3	283.866	3.11607	0.388743	8.01576	1.09461e-15	2.85932e-13
ARC	21.0085	1.34579	0.879487	1.5302	0.125968	0.256271
ARCN1	3912.14	-0.494188	0.179258	-2.75685	0.00583604	0.0309854
AREG	1322.96	2.40251	0.316761	7.58462	3.33457e-14	6.47403e-12
AREL1	1129.84	-0.100516	0.230051	-0.436931	0.662161	0.778988
ARF1	9806.81	0.228853	0.188908	1.21145	0.225722	0.381523
ARF3	3998.28	0.0295409	0.108387	0.27255	0.785199	0.868501
ARF4	3279.35	-0.428749	0.187714	-2.28406	0.0223681	0.0777177
ARF5	2261.22	0.724247	0.307538	2.35498	0.0185238	0.0683329
ARF6	2448.12	0.564286	0.239845	2.35271	0.0186369	0.0685326
ARFGAP1	1952.47	-0.26158	0.242528	-1.07856	0.280786	0.442816
ARFGAP2	1472.55	0.323984	0.168561	1.92206	0.0545982	0.144418
ARFGAP3	2010.72	-0.83242	0.20109	-4.13954	3.47998e-05	0.000726698
ARFGEF1	1419.22	-0.600221	0.350313	-1.71338	0.0866419	0.197491
ARFGEF2	1587.38	-0.641886	0.416415	-1.54146	0.123206	0.25245
ARFGEF3	2391.88	-1.20565	0.388484	-3.10346	0.0019127	0.0142017
ARFIP1	1079.7	-0.341696	0.310085	-1.10194	0.270486	0.432122
ARFIP2	2293.1	-0.317438	0.353254	-0.898613	0.368859	0.531907
ARFRP1	582.958	0.635057	0.272175	2.33327	0.0196339	0.0712143
ARG2	246.542	-0.330801	0.6401	-0.516796	0.605299	0.735356
ARGLU1	2399.13	0.0457934	0.191269	0.239419	0.810781	0.885278
ARHGAP1	1582.95	-0.225962	0.193456	-1.16803	0.242795	0.401547
ARHGAP10	215.619	0.420685	0.286192	1.46994	0.141578	0.278028
ARHGAP11A	433.17	0.253431	0.357515	0.708868	0.478406	0.631477
ARHGAP11B	82.8489	0.0501819	0.464201	0.108104	0.913913	0.950933
ARHGAP12	1352.14	0.128961	0.461822	0.279244	0.780057	0.865118
ARHGAP17	607.984	-0.116794	0.142558	-0.819273	0.41263	0.573499
ARHGAP18	1863.22	0.560315	0.299766	1.86917	0.0615986	0.156358
ARHGAP19	355.253	0.507556	0.28153	1.80284	0.0714126	0.173005
ARHGAP19-SLIT1	81.628	0.47595	0.697901	0.681974	0.495255	0.646731
ARHGAP21	1760.38	-0.250364	0.369321	-0.677903	0.497833	0.648741
ARHGAP23	702.645	2.57207	0.413049	6.22703	4.75363e-10	4.1899e-08
ARHGAP24	182.95	-1.09269	0.331154	-3.29965	0.000968058	0.00871981
ARHGAP26	1124.6	-0.108575	0.249353	-0.435427	0.663252	0.779591
ARHGAP27	1477.51	0.513191	0.293421	1.74899	0.0802924	0.186993
ARHGAP29	793.926	0.0494806	0.404579	0.122301	0.90266	0.944741
ARHGAP30	16.6246	1.28973	0.73387	1.75743	0.0788446	0.184775
ARHGAP31	10.1958	3.35981	1.06483	3.15526	0.00160355	0.0125883
ARHGAP32	1462.78	0.180421	0.398846	0.452358	0.651011	0.770593
ARHGAP33	290.558	0.144562	0.272369	0.530757	0.595587	0.727186
ARHGAP35	2351.22	-0.611242	0.175433	-3.48419	0.000493625	0.00533227
ARHGAP39	325.685	0.316226	0.282518	1.11931	0.263007	0.423613
ARHGAP4	31.8316	-0.424418	0.602778	-0.704103	0.481369	0.63413
ARHGAP40	157.669	-2.21972	0.830961	-2.67127	0.00755657	0.0368643
ARHGAP42	125.788	0.0851857	0.406265	0.20968	0.833917	0.899292
ARHGAP44	433.172	-1.09638	0.271957	-4.03146	5.5432e-05	0.00104651
ARHGAP5	1307.33	-0.302208	0.491511	-0.614854	0.538651	0.682253
ARHGAP5-AS1	71.8643	0.407989	0.293725	1.38901	0.164828	0.307584
ARHGAP6	199.955	-0.242572	0.489733	-0.495315	0.620378	0.747286
ARHGAP8	1257.03	0.327091	0.331475	0.986774	0.323754	0.487412
ARHGDIA	4830.95	0.990431	0.365929	2.70662	0.00679711	0.0342406
ARHGDIB	263.277	1.39346	0.261544	5.32784	9.93858e-08	4.65106e-06
ARHGEF1	2792.47	0.278628	0.245059	1.13698	0.255546	0.415603
ARHGEF10	586.176	-0.251883	0.1682	-1.49752	0.134258	0.267825
ARHGEF10L	815.87	-0.229894	0.184854	-1.24365	0.213627	0.366824
ARHGEF11	905.13	-0.663784	0.213143	-3.11426	0.00184406	0.0138221
ARHGEF12	3803	-0.908462	0.394616	-2.30214	0.0213271	0.075451
ARHGEF16	1581.44	0.428826	0.276212	1.55252	0.120537	0.248637
ARHGEF17	243.96	-0.480664	0.369268	-1.30167	0.19303	0.342193
ARHGEF18	973.711	0.233132	0.160031	1.45679	0.145175	0.282657
ARHGEF19	876.12	0.0213942	0.265312	0.0806378	0.93573	0.962438
ARHGEF2	1386.95	-0.493964	0.218332	-2.26244	0.0236701	0.0807451
ARHGEF25	15.0508	-0.679253	0.628913	-1.08004	0.280123	0.44211
ARHGEF26	232.378	-0.240881	0.24953	-0.965341	0.334374	0.497819
ARHGEF28	988.19	-0.402694	0.273654	-1.47154	0.141144	0.277365
ARHGEF3	697.238	-0.761143	0.262772	-2.89659	0.0037724	0.0229071
ARHGEF34P	32.1631	-0.59215	0.506833	-1.16833	0.242672	0.40139
ARHGEF35	94.5054	-0.116631	0.422749	-0.275887	0.782635	0.866465
ARHGEF37	1139.59	-1.09208	0.259756	-4.20426	2.61936e-05	0.000575417
ARHGEF38	208.548	-1.08855	0.408066	-2.66757	0.00764013	0.0371751
ARHGEF39	323.822	0.459011	0.461709	0.994155	0.320147	0.48378
ARHGEF4	92.8876	1.93242	1.08333	1.78378	0.0744596	0.178145
ARHGEF40	582.576	-0.0151968	0.331548	-0.045836	0.963441	0.978769
ARHGEF5	253.195	-0.127848	0.283216	-0.451416	0.65169	0.771238
ARHGEF6	9.38503	-2.59053	1.12093	-2.31105	0.02083	0.0741856
ARHGEF7	1246.23	-0.205023	0.18268	-1.12231	0.261731	0.422447
ARHGEF9	469.171	-0.203214	0.274526	-0.740237	0.459156	0.614675
ARID1A	1982.17	-0.263891	0.297719	-0.886375	0.375415	0.537984
ARID1B	1069.02	-0.302566	0.322491	-0.938214	0.348134	0.511207
ARID2	512.563	-0.283386	0.382731	-0.740433	0.459037	0.614574
ARID3A	25.1469	1.4583	0.735248	1.98341	0.0473215	0.130794
ARID3B	161.031	0.126229	0.285103	0.442749	0.657947	0.776023
ARID4A	402.931	-0.143132	0.431281	-0.331876	0.739983	0.835994
ARID4B	793.143	-0.794137	0.434304	-1.82853	0.0674702	0.166583
ARID5A	135.888	0.754776	0.356811	2.11534	0.0344012	0.105046
ARID5B	1054.09	-1.40272	0.365291	-3.84002	0.000123023	0.00190255
ARIH1	1114.35	-0.257964	0.260044	-0.992003	0.321196	0.484831
ARIH2	1802.05	0.00959964	0.225456	0.0425787	0.966037	0.98009
ARIH2OS	25.416	-0.594181	0.566532	-1.0488	0.294269	0.457352
ARL1	1843.63	-0.678376	0.167914	-4.04002	5.34473e-05	0.00101706
ARL10	33.9529	0.262242	0.57977	0.452321	0.651038	0.770593
ARL13B	174.631	-0.433644	0.278084	-1.5594	0.118901	0.246308
ARL14	502.252	0.311121	0.462861	0.672169	0.501476	0.652128
ARL14EP	301.973	-0.318877	0.230868	-1.38121	0.167215	0.310304
ARL15	173.474	-1.85189	0.326892	-5.66514	1.46907e-08	8.86811e-07
ARL16	384.551	0.762712	0.243744	3.12915	0.00175315	0.0133763
ARL17A	29.8286	0.0216397	0.444533	0.0486795	0.961175	0.977435
ARL2	900.627	0.831251	0.402714	2.06412	0.0390063	0.114611
ARL2-SNX15	771.111	0.557892	0.306098	1.82259	0.0683656	0.168004
ARL2BP	662.39	-0.0776681	0.199352	-0.389602	0.696831	0.804384
ARL3	535.957	0.818516	0.309104	2.64803	0.0080963	0.0385931
ARL4A	321.508	0.228228	0.247658	0.921544	0.356766	0.519633
ARL4C	2035.12	0.958379	0.333352	2.87498	0.00404056	0.0240177
ARL4D	63.6487	0.698115	0.414343	1.68487	0.0920128	0.205819
ARL5A	412.861	-0.790926	0.240804	-3.28453	0.00102153	0.00902606
ARL5B	254.226	-0.0964539	0.544606	-0.177108	0.859424	0.916587
ARL6	75.156	-0.370103	0.263524	-1.40444	0.160188	0.30151
ARL6IP1	7124.89	0.020342	0.303283	0.0670725	0.946524	0.968845
ARL6IP4	2255.15	1.05603	0.332907	3.17214	0.00151319	0.0120443
ARL6IP5	1716.01	-0.130178	0.309312	-0.420862	0.673856	0.787865
ARL6IP6	385.382	0.508021	0.289509	1.75477	0.0792989	0.185345
ARL8A	604.781	0.353881	0.171778	2.0601	0.0393886	0.115395
ARL8B	934.341	-0.0319302	0.260404	-0.122618	0.90241	0.944572
ARMC1	497.052	-0.258398	0.280665	-0.920663	0.357226	0.520092
ARMC10	616.82	-0.0423379	0.150379	-0.28154	0.778296	0.864237
ARMC2	45.7085	-0.0204775	0.356195	-0.0574895	0.954155	0.973106
ARMC5	301.616	0.448281	0.233932	1.91629	0.0553284	0.145533
ARMC6	582.134	0.743431	0.383756	1.93725	0.0527151	0.140953
ARMC7	305.608	0.681904	0.31417	2.17049	0.0299694	0.0951095
ARMC8	597.954	-0.35392	0.154659	-2.28839	0.022115	0.0770618
ARMC9	416.148	-0.226428	0.253865	-0.89192	0.372436	0.535399
ARMCX1	221.308	-0.376713	0.31333	-1.20229	0.229253	0.385665
ARMCX2	606.417	-1.12542	0.272345	-4.13232	3.59119e-05	0.000743438
ARMCX3	1165.2	-1.1009	0.316389	-3.47958	0.000502206	0.00540869
ARMCX4	103.449	-1.08424	0.571109	-1.89848	0.057633	0.149812
ARMCX5	256.219	-0.521241	0.214507	-2.42995	0.0151007	0.0590507
ARMCX5-GPRASP2	136.23	-0.605693	0.38605	-1.56895	0.11666	0.243011
ARMCX6	170.986	0.0721135	0.179444	0.401872	0.687778	0.798489
ARMT1	517.473	-0.280791	0.180651	-1.55433	0.120106	0.24803
ARNT	800.943	-0.191448	0.23983	-0.798268	0.424715	0.584695
ARNT2	287.575	-0.519548	0.613656	-0.846644	0.397193	0.55865
ARNTL	240.417	0.0495243	0.223804	0.221284	0.824871	0.894072
ARNTL2	751.633	0.25273	0.267643	0.944279	0.345027	0.508314
ARPC1A	2626.36	0.354954	0.261028	1.35983	0.173883	0.318808
ARPC1B	3584.27	0.765307	0.393386	1.94544	0.0517226	0.139027
ARPC2	5249.26	0.830422	0.241257	3.44207	0.000577283	0.00598832
ARPC3	3448.37	0.34464	0.2538	1.35792	0.174489	0.319674
ARPC4	2144.5	0.459461	0.316429	1.45202	0.146496	0.284021
ARPC4-TTLL3	920.18	0.138179	0.214434	0.644389	0.519324	0.666389
ARPC5	2617.19	0.215996	0.219816	0.982626	0.325792	0.489505
ARPC5L	1072.05	0.96573	0.28705	3.36433	0.000767303	0.00734433
ARPIN	1023.02	-0.590818	0.175848	-3.35982	0.000779925	0.00743049
ARPP19	2009.13	-1.01011	0.185976	-5.4314	5.59137e-08	2.82856e-06
ARRB1	596.958	-0.525901	0.455081	-1.15562	0.247837	0.407274
ARRB2	362.021	-0.0473569	0.570041	-0.0830762	0.933791	0.961875
ARRDC1	1370.48	0.454424	0.227418	1.99819	0.0456963	0.128026
ARRDC1-AS1	235.498	0.90746	0.331089	2.74083	0.00612841	0.0319938
ARRDC2	384.882	-0.00313585	0.290895	-0.01078	0.991399	0.994722
ARRDC3	1831.06	-2.67597	0.508655	-5.26087	1.43373e-07	6.45717e-06
ARRDC3-AS1	26.2995	-0.379952	0.392404	-0.968269	0.33291	0.496581
ARRDC4	1411.44	0.296117	0.531184	0.557466	0.577209	0.712804
ARSA	1042.03	-0.73768	0.281895	-2.61686	0.00887428	0.0412078
ARSB	67.996	-0.379883	0.363242	-1.04581	0.295648	0.458669
ARSD	2544.87	-0.00998144	0.509404	-0.0195944	0.984367	0.990225
ARSE	425.309	-0.110293	0.328749	-0.335495	0.737252	0.833958
ARSG	21.3935	2.58417	0.606912	4.25791	2.06351e-05	0.000469832
ARSI	87.8568	0.445445	0.798663	0.557739	0.577023	0.712713
ARSJ	54.3514	-0.105676	0.785638	-0.13451	0.892999	0.9386
ARSK	130.322	-0.29529	0.238636	-1.23741	0.215936	0.36968
ARTN	81.6945	0.421451	0.494569	0.852159	0.394126	0.555846
ARV1	453.809	-0.476165	0.257505	-1.84915	0.0644363	0.161113
ARVCF	558.085	0.204243	0.277765	0.735306	0.462153	0.61702
AS3MT	53.4407	-0.624851	0.35501	-1.76009	0.0783917	0.184269
ASAH1	2690.8	-0.364156	0.335017	-1.08698	0.277046	0.439266
ASAP1	804.449	0.986784	0.475876	2.07362	0.038115	0.112907
ASAP2	1656.85	0.0190097	0.416131	0.0456821	0.963564	0.978825
ASAP3	163.406	-1.82387	0.463598	-3.93417	8.34853e-05	0.00142282
ASB1	550.342	0.32178	0.163243	1.97118	0.0487038	0.133383
ASB13	455.127	0.149193	0.236671	0.630383	0.528444	0.673661
ASB16-AS1	122.754	0.263404	0.244645	1.07668	0.281624	0.443684
ASB3	216.833	-0.387032	0.266189	-1.45398	0.145953	0.283481
ASB4	109.254	-1.61333	0.736777	-2.18971	0.0285453	0.0920975
ASB6	629.985	0.453998	0.182958	2.48143	0.0130857	0.0537764
ASB7	327.45	-0.0510437	0.271169	-0.188236	0.850692	0.91049
ASB8	437.701	-0.0275034	0.148037	-0.185788	0.852611	0.912165
ASB9	24.8221	0.772837	0.623681	1.23915	0.215288	0.368834
ASCC1	451.692	0.43272	0.214708	2.01539	0.043864	0.124299
ASCC2	1100.26	0.365222	0.266556	1.37015	0.170639	0.314662
ASCC3	1086.46	-0.717148	0.285526	-2.51167	0.0120162	0.0507604
ASCL2	91.9521	-3.12182	0.716688	-4.3559	1.3252e-05	0.0003249
ASCL5	21.1079	-0.103616	0.932246	-0.111147	0.9115	0.949911
ASF1A	246.356	-0.12175	0.193582	-0.628934	0.529392	0.674451
ASF1B	904.609	1.53464	0.519011	2.95686	0.00310788	0.0200342
ASGR1	27.6642	-0.695596	0.656724	-1.05919	0.289513	0.452013
ASH1L	1505.6	-0.592253	0.412218	-1.43675	0.15079	0.289725
ASH1L-AS1	38.2253	0.686128	0.455955	1.50482	0.132372	0.265372
ASH2L	911.891	0.275883	0.137679	2.00381	0.0450901	0.126872
ASIC1	210.995	-0.181764	0.340099	-0.534445	0.593033	0.725517
ASIC3	60.083	0.944033	0.451251	2.09204	0.0364352	0.109351
ASL	1039.62	0.10292	0.315368	0.32635	0.74416	0.838939
ASMT	82.2435	-0.240274	0.32581	-0.737466	0.460839	0.616068
ASMTL	559.165	0.345876	0.299838	1.15354	0.248688	0.407958
ASMTL-AS1	291.456	-1.36927	0.359265	-3.81131	0.000138235	0.00206483
ASNA1	1526.56	0.817251	0.321828	2.5394	0.0111042	0.0481103
ASNS	2228.38	-2.10518	0.698823	-3.01247	0.00259131	0.017554
ASNSD1	615.33	0.00578869	0.174885	0.0331	0.973595	0.984282
ASPH	8356.84	-0.0431057	0.41495	-0.103882	0.917263	0.95281
ASPHD1	368.553	-0.647534	0.308884	-2.09637	0.0360497	0.108285
ASPHD2	255.074	-1.06809	0.387142	-2.75891	0.00579939	0.0309279
ASPM	887.185	0.581959	0.528414	1.10133	0.270752	0.432355
ASPRV1	19.0231	0.684211	0.528482	1.29467	0.195434	0.344782
ASPSCR1	453.881	0.494159	0.330198	1.49655	0.13451	0.268068
ASRGL1	132.331	1.21113	0.49239	2.45971	0.0139051	0.055881
ASS1	906.674	0.117579	0.28795	0.408332	0.68303	0.794904
ASTE1	107.278	0.231238	0.25233	0.916408	0.359453	0.521959
ASTN2	66.6435	-0.18379	0.323309	-0.568467	0.569718	0.706987
ASUN	513.748	0.269957	0.239991	1.12486	0.260647	0.421138
ASXL1	1527.54	-0.181218	0.207995	-0.87126	0.383612	0.545355
ASXL2	707.989	-0.369724	0.512645	-0.721208	0.470781	0.624773
ATAD1	1050.92	-0.269498	0.336485	-0.800921	0.423177	0.583361
ATAD2	995.403	0.713212	0.333009	2.14172	0.0322159	0.100444
ATAD2B	241.008	-0.681452	0.427776	-1.59301	0.111157	0.234836
ATAD3A	846.206	1.2027	0.468104	2.56929	0.0101906	0.0454052
ATAD3B	502.272	0.650266	0.452678	1.43649	0.150864	0.289807
ATAD3C	41.6631	-0.340448	0.674883	-0.504455	0.613942	0.742279
ATAD5	169.708	0.555404	0.470728	1.17988	0.238047	0.395744
ATAT1	272.875	-0.0927535	0.182576	-0.508027	0.611434	0.740431
ATE1	458.178	-1.03515	0.266707	-3.88123	0.000103928	0.00168145
ATF1	344.38	0.110482	0.169744	0.650871	0.51513	0.662864
ATF2	727.279	-0.766064	0.33653	-2.27636	0.0228244	0.0787886
ATF3	2509.51	-1.49717	0.388282	-3.85589	0.000115308	0.00181648
ATF4	6065.95	-0.184012	0.296627	-0.620346	0.53503	0.679704
ATF5	628.229	-0.108313	0.368488	-0.29394	0.768804	0.856831
ATF6	1263.25	-0.272323	0.163367	-1.66693	0.0955277	0.211469
ATF6B	2450.61	-0.125034	0.234325	-0.533592	0.593624	0.725756
ATF7	914.287	-0.429912	0.282318	-1.52279	0.12781	0.258968
ATF7IP	1213.75	-0.22595	0.321538	-0.702716	0.482233	0.634861
ATF7IP2	260.095	-1.07139	0.271791	-3.94198	8.08117e-05	0.00138238
ATG10	119.791	0.664248	0.247364	2.6853	0.00724644	0.0358134
ATG101	958.21	0.696902	0.322971	2.15779	0.0309442	0.0972814
ATG12	604.796	0.190588	0.167021	1.1411	0.253827	0.414073
ATG13	1438.67	-0.402615	0.22759	-1.76904	0.0768872	0.182193
ATG14	261.714	0.256973	0.378735	0.678505	0.497451	0.648538
ATG16L1	684.836	-0.0550587	0.161105	-0.341756	0.732535	0.830387
ATG16L2	646.275	-0.291494	0.220937	-1.31935	0.187051	0.334874
ATG2A	972.346	0.00214003	0.203718	0.0105049	0.991618	0.994804
ATG2B	680.689	-0.980061	0.326708	-2.9998	0.00270153	0.0180777
ATG3	798.37	0.562839	0.224595	2.50602	0.0122099	0.0513801
ATG4A	363.994	-0.65361	0.282413	-2.31438	0.020647	0.0737166
ATG4B	1288.53	0.168844	0.178267	0.947143	0.343566	0.506933
ATG4C	205.523	-0.608587	0.198	-3.07368	0.0021144	0.0152192
ATG4D	747.929	0.0377303	0.232273	0.16244	0.87096	0.924566
ATG5	717.11	0.105442	0.187602	0.562053	0.57408	0.710262
ATG7	391.433	0.213744	0.215095	0.99372	0.320359	0.483924
ATG9A	1369.19	-0.0233013	0.165921	-0.140436	0.888315	0.935525
ATG9B	25.6021	0.55393	0.646729	0.85651	0.391716	0.553045
ATHL1	2575.09	-3.40572	0.602674	-5.65102	1.59497e-08	9.58784e-07
ATIC	1794.79	0.587603	0.38437	1.52874	0.126328	0.256821
ATL1	35.3391	-0.0466341	0.463323	-0.100651	0.919827	0.954094
ATL2	1357.75	0.469887	0.335598	1.40015	0.161469	0.303205
ATL3	1164.18	0.0916612	0.188641	0.485902	0.627037	0.752481
ATM	1325.61	-1.28696	0.37747	-3.40943	0.000650977	0.00649814
ATMIN	886.833	-0.388292	0.168788	-2.30047	0.0214214	0.0756014
ATN1	2356.99	-0.238242	0.228657	-1.04192	0.29745	0.460953
ATOX1	542.544	1.24336	0.413944	3.0037	0.00266722	0.0179233
ATP10B	61.8023	-4.13146	0.819918	-5.03887	4.68283e-07	1.76583e-05
ATP10D	236.042	-1.63223	0.462167	-3.53169	0.000412917	0.00465423
ATP11A	2076.87	-0.45585	0.41272	-1.1045	0.269376	0.430828
ATP11B	1628.94	-0.792334	0.362734	-2.18434	0.0289373	0.0930246
ATP11C	243.022	-1.30726	0.24959	-5.23763	1.6265e-07	7.25711e-06
ATP13A1	1734.76	-0.148319	0.199924	-0.741878	0.458161	0.613858
ATP13A2	1716.66	0.0253833	0.22091	0.114903	0.908522	0.948518
ATP13A3	2447.36	-1.15979	0.463428	-2.50262	0.0123276	0.0516122
ATP13A4	38.0481	-4.23121	0.969817	-4.3629	1.28349e-05	0.000317381
ATP1A1	36049.9	0.186818	0.222663	0.839015	0.401461	0.562601
ATP1A1-AS1	48.9586	-0.0543	0.366492	-0.148161	0.882216	0.932107
ATP1A3	21.9282	0.798943	0.550933	1.45016	0.147013	0.284425
ATP1B1	16919.2	-0.873967	0.319814	-2.73274	0.00628108	0.0324722
ATP1B3	1713.89	1.13447	0.50806	2.23294	0.0255531	0.0849891
ATP2A1	39.633	0.00681077	0.332812	0.0204643	0.983673	0.989874
ATP2A1-AS1	21.1858	1.91545	0.540562	3.54345	0.000394935	0.00451036
ATP2A2	5452	-0.405164	0.255041	-1.58862	0.112145	0.236211
ATP2A3	911.517	-1.17402	0.65619	-1.78915	0.0735907	0.176693
ATP2B1	718.124	-0.283658	0.266894	-1.06281	0.287867	0.450178
ATP2B4	1345.1	-0.10315	0.478764	-0.215451	0.829415	0.89717
ATP2C1	1795.69	-0.392683	0.239488	-1.63968	0.101072	0.219881
ATP2C2	967.796	-0.466079	0.382603	-1.21818	0.223155	0.378282
ATP5A1	9856.43	-0.125451	0.179778	-0.697809	0.485297	0.637726
ATP5B	13124.3	0.218692	0.251667	0.868972	0.384862	0.546375
ATP5C1	2953.34	0.529343	0.232824	2.27357	0.0229918	0.0791408
ATP5D	1582.08	1.59081	0.458204	3.47183	0.000516915	0.00552568
ATP5E	3499.18	0.924664	0.282927	3.26821	0.00108231	0.00940688
ATP5EP2	16.2588	-0.861811	0.575789	-1.49675	0.134458	0.26804
ATP5F1	2349.49	0.211771	0.216032	0.98028	0.326948	0.490627
ATP5G1	1098.84	0.540102	0.386604	1.39704	0.162401	0.304399
ATP5G2	3101.42	0.392995	0.250019	1.57186	0.115983	0.241988
ATP5G3	3509.02	0.542608	0.316817	1.71269	0.0867697	0.197688
ATP5H	2097.57	0.725333	0.301109	2.40887	0.0160019	0.0617178
ATP5I	1469.78	0.644942	0.415212	1.55328	0.120355	0.248405
ATP5J	1503.19	0.690453	0.283134	2.43861	0.0147439	0.0580821
ATP5J2	2366.2	1.18208	0.386607	3.05758	0.00223131	0.0158197
ATP5J2-PTCD1	1310.43	0.783075	0.248479	3.15148	0.00162448	0.0126704
ATP5L	1972.62	0.727861	0.316818	2.29741	0.0215955	0.0759329
ATP5O	3170.94	0.690883	0.402038	1.71845	0.0857141	0.196154
ATP5S	157.74	-0.026319	0.258063	-0.101987	0.918767	0.953683
ATP5SL	809.316	0.533381	0.255747	2.08558	0.0370166	0.110761
ATP6AP1	2572.12	-0.00116418	0.166991	-0.0069715	0.994438	0.99631
ATP6AP1L	70.1166	-0.226013	0.589419	-0.38345	0.701386	0.808473
ATP6AP2	1859.52	0.0257897	0.251479	0.102552	0.918318	0.953355
ATP6V0A1	879.409	-0.0251894	0.149739	-0.168222	0.866408	0.92171
ATP6V0A2	367.547	-0.27386	0.251887	-1.08723	0.276933	0.439159
ATP6V0A4	52.581	1.22064	0.843172	1.44767	0.147709	0.285501
ATP6V0B	2060.37	0.341922	0.266334	1.28381	0.199208	0.34971
ATP6V0C	2651.1	1.35697	0.36781	3.68931	0.000224864	0.00299802
ATP6V0D1	1938.67	0.373789	0.275608	1.35623	0.175025	0.320206
ATP6V0E1	1724.63	0.264545	0.268011	0.987068	0.323609	0.487296
ATP6V0E2	792.858	0.185319	0.350602	0.528575	0.5971	0.728233
ATP6V0E2-AS1	16.6782	-0.829355	0.810844	-1.02283	0.306389	0.470176
ATP6V1A	1286.02	-0.447432	0.285099	-1.56939	0.116557	0.242903
ATP6V1B1	22.1615	-0.449429	1.00809	-0.445822	0.655726	0.774404
ATP6V1B2	1131.52	0.145974	0.148504	0.982962	0.325626	0.489308
ATP6V1C1	848.507	-0.152231	0.198665	-0.76627	0.443516	0.601699
ATP6V1C2	58.1306	0.947599	0.534987	1.77126	0.0765182	0.181559
ATP6V1D	955.154	-0.065243	0.171456	-0.380523	0.703557	0.810001
ATP6V1E1	1395.06	0.338474	0.199024	1.70067	0.0890045	0.201058
ATP6V1E2	42.7403	-1.29049	0.585937	-2.20244	0.0276342	0.0897425
ATP6V1F	1386.78	0.767099	0.30844	2.48703	0.0128816	0.0531503
ATP6V1G1	1900.97	-0.332485	0.171931	-1.93382	0.0531351	0.141605
ATP6V1G2-DDX39B	4543.55	0.5981	0.315496	1.89575	0.0579938	0.150444
ATP6V1H	628.678	0.45998	0.151254	3.0411	0.00235717	0.016406
ATP7A	403.052	-0.710799	0.435217	-1.6332	0.102426	0.221787
ATP7B	604.072	-1.83116	0.377413	-4.85187	1.22301e-06	4.26481e-05
ATP8A1	411.473	-1.34643	0.287737	-4.67936	2.87769e-06	8.97634e-05
ATP8B1	2418.3	-1.26409	0.437695	-2.88805	0.00387642	0.0233512
ATP8B2	10.5428	-1.17193	0.90803	-1.29062	0.196834	0.346518
ATP8B3	163.666	-0.849436	0.462053	-1.83839	0.0660045	0.163922
ATP9A	1318.62	0.252	0.308005	0.81817	0.41326	0.573875
ATP9B	348.094	-0.154078	0.241981	-0.636737	0.524296	0.670217
ATPAF1	732.845	0.104	0.210167	0.494846	0.620709	0.747319
ATPAF2	372.862	0.720697	0.26959	2.67331	0.00751073	0.03675
ATPIF1	2009.13	1.26369	0.347576	3.63574	0.000277188	0.00345691
ATR	753.631	-0.643078	0.204023	-3.15199	0.0016216	0.0126679
ATRAID	2096.73	0.303931	0.220007	1.38146	0.167138	0.310232
ATRIP	239.896	0.481609	0.343629	1.40154	0.161054	0.302703
ATRN	2121.12	-0.434349	0.339191	-1.28054	0.200354	0.351121
ATRX	1757.47	-1.33686	0.492455	-2.71468	0.00663389	0.033702
ATXN1	738.805	-0.120401	0.391992	-0.307151	0.758728	0.849423
ATXN10	1300.27	0.0382926	0.236864	0.161664	0.87157	0.924985
ATXN1L	927.091	-0.0908302	0.348021	-0.26099	0.7941	0.873972
ATXN2	591.296	-0.14675	0.201046	-0.729932	0.465432	0.620245
ATXN2L	3305.02	-0.240017	0.155491	-1.54361	0.122682	0.251724
ATXN3	210.191	-0.0692178	0.228898	-0.302396	0.76235	0.852083
ATXN7	530.625	-0.343175	0.390682	-0.878401	0.379726	0.542353
ATXN7L1	133.882	-0.251864	0.341094	-0.7384	0.460271	0.615595
ATXN7L2	126.29	0.29601	0.279319	1.05976	0.289256	0.451809
ATXN7L3	1371.1	-0.165587	0.173774	-0.952888	0.340647	0.504387
ATXN7L3B	4444.1	-0.976732	0.254121	-3.84358	0.000121255	0.00188441
AUH	310.542	-0.509691	0.201106	-2.53443	0.011263	0.048637
AUNIP	104.003	1.73061	0.510665	3.38894	0.000701624	0.0068573
AUP1	2649.99	0.530474	0.283711	1.86977	0.0615156	0.156175
AURKA	819.029	1.37059	0.502092	2.72976	0.00633796	0.0326957
AURKAIP1	1542.82	1.58475	0.457379	3.46484	0.000530544	0.00562653
AURKAPS1	26.0681	1.43104	0.633274	2.25975	0.0238368	0.0811331
AURKB	767.373	1.94862	0.585396	3.32871	0.000872479	0.00809226
AURKC	19.0354	0.453873	0.686992	0.660667	0.508826	0.657993
AUTS2	610.88	0.399638	0.455094	0.878143	0.379866	0.542453
AVEN	105.905	-0.636914	0.467239	-1.36314	0.172837	0.317457
AVIL	191.42	-3.58766	0.640394	-5.60228	2.11555e-08	1.20612e-06
AVL9	1443.5	-0.147435	0.319816	-0.461	0.644798	0.765893
AVPI1	675.859	0.546499	0.412292	1.32551	0.185001	0.332571
AXIN1	1004.19	0.460698	0.237357	1.94095	0.0522647	0.140117
AXIN2	1154.42	1.12071	0.403222	2.77937	0.00544641	0.0296284
AXL	419.582	3.00077	0.851939	3.52229	0.000427837	0.00479839
AZGP1	2019.22	-0.775847	0.330381	-2.34834	0.0188572	0.0691124
AZGP1P1	21.6715	-1.70615	0.662902	-2.57375	0.0100602	0.045017
AZI2	576.4	-0.398012	0.21724	-1.83213	0.0669322	0.165681
AZIN1	1952.11	-0.161479	0.2867	-0.563235	0.573275	0.709715
AZIN2	37.7803	0.516583	0.420944	1.2272	0.219747	0.374312
B2M	26818.7	-1.76157	0.346743	-5.08033	3.76772e-07	1.46696e-05
B3GALNT1	124.935	-1.53053	0.393671	-3.88783	0.000101145	0.00164681
B3GALNT2	931.68	-0.859776	0.223968	-3.83883	0.000123621	0.00190912
B3GALT4	30.3091	0.740902	1.4831	0.499561	0.617384	0.745179
B3GALT5	175.67	-1.04371	0.426987	-2.44437	0.0145106	0.057494
B3GALT6	481.871	0.828615	0.324458	2.55384	0.0106542	0.0468245
B3GAT3	607.094	0.124764	0.231506	0.538925	0.589938	0.723055
B3GLCT	160.101	0.219454	0.291191	0.753644	0.451063	0.607806
B3GNT2	786.776	-0.411728	0.322134	-1.27813	0.201204	0.351881
B3GNT3	2529.85	0.728471	0.312357	2.33218	0.0196914	0.0713605
B3GNT4	55.812	1.09911	0.50956	2.15697	0.0310078	0.0974059
B3GNT5	496.14	-0.4259	0.477189	-0.892518	0.372115	0.535153
B3GNT6	12.6576	-4.49988	1.32413	-3.39836	0.000677903	0.00669377
B3GNT7	697.689	0.494141	0.455785	1.08415	0.278296	0.440459
B3GNT9	349.694	0.0154361	0.203863	0.0757178	0.939644	0.964557
B3GNTL1	94.4936	0.902967	0.444366	2.03203	0.0421503	0.121066
B4GALNT3	509.39	-1.35249	0.371527	-3.64037	0.000272247	0.00340712
B4GALNT4	233.855	-0.576004	0.701548	-0.821047	0.411619	0.572504
B4GALT1	2685.67	0.542801	0.278516	1.9489	0.0513071	0.138282
B4GALT1-AS1	12.9506	-0.0133987	0.552066	-0.0242701	0.980637	0.988214
B4GALT2	849.327	0.303699	0.273575	1.11011	0.26695	0.428079
B4GALT3	895.431	-0.000447542	0.190555	-0.00234863	0.998126	0.998682
B4GALT4	844.602	-0.179247	0.323247	-0.554521	0.579223	0.714186
B4GALT5	1902.87	-0.199105	0.258454	-0.770369	0.441081	0.599415
B4GALT6	300.713	0.728234	0.468194	1.55541	0.119848	0.247572
B4GALT7	508.712	0.67337	0.333134	2.02132	0.0432468	0.123035
B4GAT1	445.834	-0.565357	0.268708	-2.10399	0.0353797	0.106809
B9D1	369.993	0.060644	0.33284	0.182202	0.855424	0.914153
B9D2	116.835	0.474668	0.356632	1.33097	0.183198	0.330468
BAAT	131.183	-0.956039	0.714144	-1.33872	0.180662	0.327392
BABAM1	1311.25	0.836265	0.288733	2.89632	0.00377563	0.0229075
BACE1	481.873	-0.392069	0.288937	-1.35693	0.174802	0.319956
BACE1-AS	21.2574	-0.677557	0.437327	-1.54932	0.121306	0.24971
BACE2	11112.2	-1.20826	0.308374	-3.91817	8.92254e-05	0.00149406
BACH1	643.653	0.129872	0.476253	0.272696	0.785087	0.868489
BAD	595.526	0.954446	0.341697	2.79326	0.00521803	0.0287122
BAG1	1804.17	0.14162	0.305368	0.463768	0.642814	0.764639
BAG2	232.953	0.354815	0.299919	1.18304	0.236794	0.394346
BAG3	780.437	-0.0110462	0.277629	-0.0397875	0.968263	0.98117
BAG4	274.96	-0.117133	0.264281	-0.443214	0.657611	0.775816
BAG5	966.818	0.259873	0.186292	1.39498	0.163022	0.305124
BAG6	4540.37	0.282821	0.116192	2.43408	0.0149296	0.0586209
BAHCC1	134.225	-0.00601965	0.477872	-0.0125968	0.989949	0.993823
BAHD1	485.68	-0.861781	0.326045	-2.64313	0.00821431	0.0389617
BAIAP2	951.462	1.29852	0.293465	4.42481	9.65279e-06	0.000248533
BAIAP2-AS1	422.915	-0.422398	0.263026	-1.60592	0.108292	0.230546
BAIAP2L1	2744.93	0.440981	0.264092	1.6698	0.0949586	0.210666
BAIAP2L2	1703.94	-1.56104	0.391945	-3.98279	6.81099e-05	0.00121557
BAIAP3	246.928	1.52305	0.617753	2.46547	0.0136833	0.0551957
BAK1	683.607	0.144767	0.144612	1.00107	0.316792	0.480708
BAMBI	417.4	2.53302	0.671078	3.77455	0.000160298	0.00231224
BANF1	1454.28	1.15997	0.360264	3.21979	0.00128286	0.0106783
BANK1	257.993	-0.885625	0.232125	-3.81529	0.00013602	0.00203775
BANP	178.919	0.600871	0.293642	2.04628	0.0407293	0.118047
BAP1	1292.85	-0.0756408	0.179844	-0.42059	0.674054	0.788033
BARD1	210.202	0.894125	0.431112	2.074	0.0380795	0.112825
BARX2	229.436	0.353616	0.249768	1.41578	0.15684	0.297546
BATF	40.3057	2.30887	1.23667	1.86701	0.0619009	0.156931
BATF2	75.9888	-2.01508	0.399576	-5.04305	4.58172e-07	1.73225e-05
BAX	1678.01	-0.553568	0.324573	-1.70553	0.0880961	0.199823
BAZ1A	648.967	0.0488469	0.243408	0.200679	0.840949	0.903535
BAZ1B	1821.85	-0.072277	0.13418	-0.538659	0.590122	0.723095
BAZ2A	3279.55	-0.280941	0.31878	-0.881303	0.378154	0.54059
BAZ2B	687.1	-0.333866	0.491059	-0.679889	0.496574	0.647974
BBC3	369.647	-0.803006	0.236034	-3.40208	0.000668745	0.00663526
BBIP1	220.355	0.389078	0.30126	1.2915	0.19653	0.34615
BBS1	697.207	-0.309147	0.28851	-1.07153	0.283931	0.445954
BBS10	256.692	-0.745261	0.340645	-2.18779	0.0286847	0.0924527
BBS12	66.6471	-0.179847	0.391058	-0.459899	0.645589	0.766725
BBS2	827.957	0.0659808	0.153861	0.428835	0.668044	0.783301
BBS4	307.404	-0.253264	0.216192	-1.17148	0.241408	0.39985
BBS5	138.139	-0.48504	0.343937	-1.41026	0.158464	0.299362
BBS7	317.205	-0.405619	0.209482	-1.9363	0.0528312	0.141082
BBS9	159.665	0.188622	0.297903	0.633164	0.526626	0.672178
BBX	923.342	-0.353485	0.417332	-0.847011	0.396989	0.558513
BCAM	1505.32	-0.419124	0.369057	-1.13566	0.256098	0.416311
BCAP29	550.313	0.0443609	0.217897	0.203586	0.838677	0.902027
BCAP31	3335.7	0.415367	0.303168	1.37009	0.170658	0.314662
BCAR1	2250.23	0.761981	0.207663	3.66932	0.000243199	0.00315347
BCAR3	533.283	0.369156	0.206727	1.78572	0.0741447	0.177617
BCAS1	303.843	-1.10823	0.668925	-1.65673	0.0975742	0.214645
BCAS2	479.554	0.285391	0.206251	1.38371	0.166448	0.309352
BCAS3	193.576	-0.423604	0.452314	-0.936526	0.349002	0.512018
BCAS4	66.4088	0.873127	0.320814	2.7216	0.0064967	0.0332875
BCAT1	3213.41	-1.41001	0.362293	-3.89191	9.94578e-05	0.00162561
BCAT2	745.687	0.593086	0.389741	1.52175	0.128073	0.259268
BCCIP	750.616	0.658514	0.402552	1.63585	0.101871	0.220819
BCDIN3D	224.441	-0.558534	0.252429	-2.21264	0.0269226	0.0882092
BCKDHA	1251.71	0.684067	0.240375	2.84583	0.00442954	0.0255449
BCKDHB	464.373	0.122894	0.187406	0.65576	0.511979	0.660405
BCKDK	1061.94	0.486237	0.233904	2.07879	0.0376365	0.111928
BCL10	375.439	0.155779	0.27388	0.568786	0.569501	0.706987
BCL11B	127.252	-0.551577	0.362882	-1.51999	0.128514	0.259794
BCL2	15.6189	0.820581	0.690096	1.18908	0.234408	0.39146
BCL2L1	12661.1	0.250072	0.22977	1.08836	0.276437	0.43866
BCL2L11	342.442	0.555369	0.380832	1.45831	0.144756	0.282185
BCL2L12	436.755	1.70266	0.559122	3.04524	0.00232493	0.016262
BCL2L13	883.446	0.0378552	0.15266	0.247971	0.804157	0.880723
BCL2L14	346.156	-0.791812	0.247456	-3.19981	0.00137517	0.0112512
BCL2L15	754.992	-0.951869	0.258354	-3.68436	0.000229279	0.00303143
BCL2L2	1044.45	-0.345792	0.156979	-2.2028	0.0276092	0.0896814
BCL2L2-PABPN1	2980.67	0.280611	0.17242	1.62748	0.103635	0.223595
BCL3	1128.32	-0.486133	0.208516	-2.33139	0.0197327	0.0714286
BCL6	1160.57	-0.632398	0.351678	-1.79823	0.0721401	0.174337
BCL7A	374.949	0.257575	0.281881	0.913773	0.360836	0.523298
BCL7B	930.373	0.564734	0.286582	1.97058	0.0487714	0.133441
BCL7C	520.743	1.19307	0.381505	3.12729	0.00176429	0.0134327
BCL9	548.934	-0.275084	0.323159	-0.851234	0.394639	0.556407
BCL9L	2432.88	0.150789	0.307903	0.489728	0.624326	0.750337
BCLAF1	1897.5	-0.729728	0.250821	-2.90936	0.00362164	0.0222836
BCO1	14.0174	0.452697	0.791786	0.571741	0.567497	0.70548
BCO2	18.1278	-0.0608084	0.530944	-0.114529	0.908819	0.948518
BCOR	636.778	-0.328372	0.358096	-0.916993	0.359146	0.521777
BCORL1	286.231	-0.167175	0.263592	-0.634218	0.525939	0.671539
BCR	2545.16	0.0551362	0.210816	0.261537	0.793678	0.873843
BCRP2	26.4597	0.115684	1.00338	0.115294	0.908212	0.948276
BCS1L	460.239	0.279684	0.36096	0.774833	0.438438	0.597009
BCYRN1	42.3321	-0.0751117	0.760822	-0.0987245	0.921357	0.955086
BDH1	748.033	-0.0848917	0.243039	-0.349292	0.72687	0.826621
BDH2	667.132	-0.973612	0.325654	-2.98971	0.00279244	0.018471
BDKRB2	29.3145	0.579779	0.969054	0.598294	0.549644	0.691294
BDNF-AS	54.7823	-0.73021	0.569001	-1.28332	0.19938	0.34984
BDP1	764.716	-0.58784	0.474685	-1.23838	0.215576	0.369221
BEAN1	139.155	2.35051	0.850438	2.76388	0.00571191	0.0305635
BECN1	1494.33	-0.235614	0.226535	-1.04008	0.298304	0.461759
BEND3	129.545	-0.197947	0.246454	-0.803183	0.421869	0.582172
BEND7	96.7561	-1.70384	0.682544	-2.49631	0.0125493	0.0521842
BEST4	15.179	0.439464	0.562055	0.781887	0.434281	0.593134
BET1	299.517	-0.794752	0.202399	-3.92665	8.6136e-05	0.00145597
BET1L	1419.38	-0.639197	0.248067	-2.57671	0.00997457	0.0447847
BEX2	170.27	-0.584233	0.707943	-0.825255	0.409227	0.570181
BEX4	119.55	-3.62769	1.03104	-3.51847	0.000434046	0.00485666
BEX5	73.6838	0.359472	0.658197	0.546146	0.584965	0.719325
BFAR	1117.8	0.122195	0.13966	0.874947	0.381603	0.543433
BFSP1	137.625	1.14237	0.331226	3.44892	0.000562841	0.0058825
BGLAP	28.2474	0.526082	0.396379	1.32722	0.184436	0.33197
BHLHA15	49.8782	-0.248169	0.459364	-0.540246	0.589028	0.72237
BHLHB9	63.0607	-0.77579	0.440919	-1.75949	0.0784949	0.184331
BHLHE40	6425.98	-0.0595488	0.355601	-0.167459	0.867009	0.922075
BHLHE40-AS1	12.1129	-0.205311	0.609292	-0.336966	0.736142	0.833226
BHLHE41	113.926	1.36753	0.410391	3.33225	0.000861477	0.00800055
BICC1	325.002	5.14345	0.785107	6.55127	5.70484e-11	6.30472e-09
BICD1	267.031	0.0452455	0.20632	0.219297	0.826419	0.895411
BICD2	985.022	0.044274	0.220636	0.200666	0.84096	0.903535
BID	821.654	2.26569	0.297869	7.60634	2.81957e-14	5.62622e-12
BIK	366.672	1.0717	0.692397	1.54782	0.121666	0.250248
BIN1	1339.87	0.199913	0.382091	0.523207	0.60083	0.731661
BIN3	1195.08	0.140785	0.247898	0.567917	0.570091	0.707245
BIRC2	929.305	-0.533741	0.267929	-1.9921	0.0463597	0.129305
BIRC3	623.303	0.237935	0.349449	0.680885	0.495944	0.647277
BIRC5	1300.7	1.52004	0.684512	2.22061	0.0263772	0.086858
BIRC6	1995.31	-0.708378	0.383208	-1.84854	0.0645237	0.161219
BISPR	24.4927	-1.38207	0.839392	-1.64651	0.0996594	0.217732
BIVM	419.396	-1.06486	0.264004	-4.03348	5.49558e-05	0.00104162
BIVM-ERCC5	1487.1	-0.257466	0.146307	-1.75976	0.0784484	0.184312
BLACAT1	212.772	0.42668	0.187287	2.27821	0.0227141	0.0785588
BLCAP	1190.55	0.451564	0.156111	2.89258	0.00382095	0.0231042
BLM	231.194	1.20855	0.48337	2.50026	0.0124103	0.0518161
BLMH	530.673	0.377727	0.306749	1.23139	0.218178	0.372364
BLNK	230.706	0.108199	0.493959	0.219044	0.826616	0.895431
BLOC1S1	1003.08	0.773353	0.356964	2.16647	0.0302751	0.0957644
BLOC1S1-RDH5	958.964	0.612579	0.39351	1.5567	0.119541	0.247172
BLOC1S2	683.929	-0.00632601	0.241805	-0.0261617	0.979128	0.987722
BLOC1S3	255.641	0.291587	0.184397	1.5813	0.11381	0.238666
BLOC1S4	277.614	0.686903	0.287924	2.38571	0.0170463	0.0644993
BLOC1S5	237.504	0.00233455	0.207226	0.0112657	0.991011	0.994573
BLOC1S5-TXNDC5	6245.85	-0.632841	0.221847	-2.85261	0.00433624	0.025212
BLOC1S6	842.985	-0.950783	0.355647	-2.67339	0.00750893	0.03675
BLVRA	471.255	0.684644	0.287329	2.38279	0.0171821	0.0648085
BLVRB	1315.35	1.238	0.433779	2.85399	0.00431738	0.0251277
BLZF1	323.366	-0.034614	0.241831	-0.143133	0.886185	0.934309
BMF	29.7208	0.683197	0.51274	1.33244	0.182715	0.329948
BMI1	539.437	-0.243839	0.311785	-0.782073	0.434172	0.593067
BMP1	432.117	0.713953	0.225826	3.16152	0.00156946	0.0123756
BMP2	167.755	-1.26135	0.485902	-2.59589	0.00943454	0.0430743
BMP2K	321.628	-0.336074	0.36027	-0.93284	0.350903	0.513735
BMP4	5770.95	1.09816	0.200931	5.46534	4.62029e-08	2.39638e-06
BMP7	1003.9	-0.730338	1.48902	-0.490481	0.623793	0.750024
BMP8A	10.822	-1.23847	0.752773	-1.64521	0.0999258	0.218115
BMP8B	158.812	0.333285	0.4363	0.763889	0.444934	0.602776
BMPR1A	341.19	-0.350823	0.429687	-0.816462	0.414236	0.574886
BMPR2	853.332	-0.396045	0.386648	-1.0243	0.305692	0.469468
BMS1	1159.31	0.199216	0.177165	1.12447	0.260816	0.421358
BMS1P20	207.167	-0.0128354	0.243497	-0.0527128	0.957961	0.975271
BMS1P4	115.133	-0.547787	0.464979	-1.17809	0.23876	0.396471
BMS1P5	175.468	-1.43104	0.542771	-2.63654	0.00837574	0.0394409
BMS1P6	35.3635	-1.16376	0.598375	-1.94487	0.0517905	0.139157
BMX	25.3133	-2.81021	0.985557	-2.85139	0.00435286	0.0252882
BNIP1	165.521	0.893109	0.434072	2.05751	0.0396369	0.115839
BNIP2	424.642	-0.882864	0.234022	-3.77257	0.000161576	0.00232835
BNIP3	956.486	-0.812897	0.436337	-1.863	0.0624621	0.15788
BNIP3L	2760.88	-0.224133	0.37534	-0.597148	0.550409	0.691718
BNIPL	10.2203	0.186047	0.662424	0.280857	0.77882	0.864596
BOD1	766.552	0.971633	0.337198	2.8815	0.00395793	0.0236537
BOD1L1	1154.4	-0.412947	0.413419	-0.998858	0.317863	0.481724
BOK	1043.92	0.49528	0.277817	1.78276	0.0746258	0.178424
BOLA1	268.661	0.506978	0.33625	1.50774	0.131621	0.264253
BOLA2	71.8493	0.840251	0.430231	1.95302	0.0508171	0.137493
BOLA2B	71.8493	0.840251	0.430231	1.95302	0.0508171	0.137493
BOLA3	323.371	1.08829	0.455474	2.38936	0.0168778	0.0640473
BOLA3-AS1	131.275	-0.611829	0.280731	-2.17941	0.0293009	0.0936647
BOP1	871.297	1.03881	0.433918	2.39402	0.0166647	0.0634396
BORA	250.878	0.597666	0.398739	1.49889	0.133902	0.267377
BPGM	182.9	-0.201062	0.302591	-0.664468	0.506391	0.655772
BPHL	461.32	0.40946	0.284506	1.43919	0.150096	0.28872
BPIFB1	3779.29	-4.14087	1.33284	-3.10679	0.0018913	0.0140789
BPNT1	546.697	-0.357418	0.221927	-1.61052	0.107285	0.228947
BPTF	1578.66	-0.512149	0.357105	-1.43417	0.151523	0.29049
BRAF	120.235	0.0723755	0.251806	0.287426	0.773786	0.860646
BRAP	410.135	0.184555	0.153169	1.20492	0.228236	0.384551
BRAT1	1170.5	0.582078	0.327673	1.7764	0.0756673	0.180164
BRCA1	452.415	0.527848	0.409464	1.28912	0.197356	0.347051
BRCA2	271.915	0.26055	0.439367	0.593012	0.553173	0.694281
BRCC3	619.762	-0.104749	0.160362	-0.653202	0.513626	0.661877
BRD1	873.612	0.0265907	0.216712	0.1227	0.902344	0.944572
BRD2	5724.44	-0.0027582	0.187799	-0.014687	0.988282	0.992635
BRD3	673.724	0.0170635	0.200901	0.0849352	0.932313	0.961561
BRD4	1098.58	0.158906	0.203076	0.782498	0.433922	0.592982
BRD7	1019.36	0.390719	0.202171	1.93261	0.0532839	0.141975
BRD8	1430.94	0.462376	0.23655	1.95467	0.0506222	0.137137
BRD9	597.14	0.234273	0.187221	1.25132	0.210818	0.363343
BRE	798.226	0.0688285	0.212532	0.323851	0.746051	0.839868
BRE-AS1	19.4782	0.273228	0.531137	0.51442	0.606958	0.736563
BRF1	519.171	0.244907	0.159673	1.53381	0.125078	0.255073
BRF2	174.16	0.341501	0.195244	1.7491	0.0802742	0.186981
BRI3	885.129	0.850871	0.310528	2.74008	0.0061425	0.032044
BRI3BP	280.081	-0.273625	0.316553	-0.864392	0.387373	0.548746
BRICD5	121.175	0.684378	0.36173	1.89196	0.0584962	0.151208
BRIP1	209.107	0.466236	0.481978	0.967337	0.333375	0.496744
BRIX1	490.146	0.934263	0.28139	3.32018	0.000899599	0.00826377
BRK1	2662.1	0.467877	0.181976	2.5711	0.0101377	0.0453028
BRMS1	848.713	1.0645	0.429866	2.47636	0.0132729	0.0542363
BRMS1L	119.805	-0.135747	0.235171	-0.577229	0.563785	0.702994
BROX	699.581	-0.408086	0.24637	-1.65639	0.0976422	0.214716
BRPF1	471.645	0.379603	0.14148	2.68309	0.0072946	0.0359791
BRPF3	881.205	-0.712335	0.286056	-2.49019	0.0127674	0.0528464
BRSK2	27.799	-0.819384	0.562329	-1.45713	0.145082	0.282554
BRWD1	1171.1	-0.727758	0.408988	-1.77941	0.0751728	0.179373
BRWD3	557.796	-0.589216	0.385053	-1.53022	0.125963	0.256271
BSCL2	2084.65	0.106216	0.300041	0.354007	0.723334	0.824119
BSDC1	2005.87	-0.576868	0.205864	-2.80217	0.00507596	0.0281145
BSG	19203.2	0.655904	0.258019	2.54208	0.0110194	0.0478978
BSN	12.6619	-0.948104	0.653761	-1.45023	0.146994	0.284425
BSPRY	859.729	0.587269	0.189671	3.09625	0.00195988	0.0144769
BST1	78.7188	1.94029	0.731285	2.65326	0.00797194	0.0382158
BST2	133.795	-2.21482	0.845765	-2.61872	0.00882613	0.0409974
BTAF1	1822.93	0.0428678	0.555108	0.0772243	0.938445	0.963665
BTBD1	1221.93	-0.541838	0.297447	-1.82163	0.0685108	0.168152
BTBD10	683.3	0.0880554	0.166566	0.528653	0.597046	0.728233
BTBD11	90.4115	-0.500596	0.749688	-0.667739	0.5043	0.654364
BTBD16	12.8655	0.35125	0.59843	0.586953	0.557236	0.697866
BTBD19	105.241	-1.06278	0.503651	-2.11016	0.0348448	0.105849
BTBD2	1721.69	0.484122	0.193473	2.50227	0.0123399	0.0516122
BTBD3	1106.51	0.0332157	0.344663	0.0963716	0.923225	0.956264
BTBD6	94.3027	10.0998	2.0418	4.94655	7.55422e-07	2.7546e-05
BTBD7	819.075	-0.162056	0.336686	-0.481327	0.630284	0.754923
BTBD8	10.0617	-0.591803	0.673056	-0.879278	0.379251	0.541835
BTBD9	479.744	-0.372664	0.272526	-1.36745	0.171486	0.315621
BTC	17.7032	-0.276197	0.546171	-0.505697	0.613069	0.741661
BTD	590.386	-0.43362	0.166562	-2.60336	0.00923143	0.0423938
BTF3	6316.78	0.779878	0.201292	3.87436	0.000106905	0.00172015
BTF3L4	706.935	-0.0412807	0.266473	-0.154915	0.876888	0.92839
BTG1	1992.27	-0.671275	0.211959	-3.167	0.00154021	0.0122058
BTG2	3819.15	-2.07133	0.319342	-6.48622	8.80144e-11	9.43659e-09
BTG3	608.367	-0.0393014	0.231238	-0.16996	0.865041	0.920732
BTN2A1	489.457	-0.352737	0.195274	-1.80637	0.0708599	0.172379
BTN2A2	152.559	-0.732531	0.28328	-2.58588	0.00971294	0.043993
BTN2A3P	41.8001	-1.28665	0.466983	-2.75524	0.00586497	0.031093
BTN3A1	415.905	-1.32427	0.301527	-4.39186	1.12383e-05	0.000284263
BTN3A2	344.016	-0.995254	0.338308	-2.94186	0.00326248	0.0207307
BTN3A3	195.138	-2.25075	0.356836	-6.30751	2.83561e-10	2.69796e-08
BTNL9	16.5732	0.074186	0.864515	0.0858123	0.931616	0.961431
BTRC	586.016	-0.397649	0.236273	-1.68301	0.0923731	0.206396
BUB1	841.018	1.15186	0.565504	2.03688	0.0416623	0.119993
BUB1B	491.735	0.507489	0.368769	1.37617	0.16877	0.312037
BUB3	1935.95	0.236531	0.269978	0.876112	0.380969	0.54321
BUD13	444.72	0.748506	0.241938	3.09379	0.00197614	0.0145075
BUD31	1058.31	0.94784	0.316008	2.99942	0.00270492	0.0180836
BYSL	343.058	0.717026	0.354024	2.02536	0.0428302	0.122237
BZRAP1	58.1117	-0.421015	0.615227	-0.684324	0.493771	0.645203
BZW1	4148.94	-0.171367	0.21417	-0.800146	0.423626	0.583563
BZW2	1382.36	0.31225	0.205112	1.52234	0.127924	0.259076
C10orf10	496.505	-0.505021	0.39149	-1.29	0.197052	0.346686
C10orf11	201.509	-1.55073	0.449195	-3.45224	0.000555956	0.00583825
C10orf111	12.6497	0.38248	0.596189	0.641541	0.521171	0.667647
C10orf12	122.989	-0.0404792	0.358309	-0.112973	0.910052	0.949149
C10orf2	411.152	0.308261	0.273637	1.12653	0.25994	0.420417
C10orf25	13.7583	-1.55214	0.62088	-2.49991	0.0124224	0.0518364
C10orf32	446.107	-0.445399	0.221847	-2.00769	0.0446763	0.12588
C10orf32-ASMT	169.69	-0.297125	0.24857	-1.19534	0.231955	0.38863
C10orf35	94.3948	0.473836	0.316808	1.49566	0.134743	0.268347
C10orf54	243.679	0.864447	0.463327	1.86574	0.062078	0.157186
C10orf55	14.7236	1.67599	0.685168	2.4461	0.0144412	0.0573614
C10orf76	696.516	0.221404	0.196587	1.12624	0.260065	0.420436
C10orf88	114.266	-0.424457	0.32358	-1.31175	0.189603	0.337759
C10orf95	37.7477	1.02439	0.683148	1.49951	0.133741	0.267166
C11orf1	307.673	0.0939722	0.301256	0.311935	0.75509	0.846472
C11orf24	1698.66	-0.266713	0.324856	-0.821019	0.411635	0.572504
C11orf30	437.287	-0.316081	0.249989	-1.26438	0.206095	0.357691
C11orf31	1037.74	0.935959	0.332812	2.81228	0.00491919	0.0275214
C11orf45	25.2208	-0.0403404	1.01009	-0.0399376	0.968143	0.98117
C11orf49	713.397	0.289436	0.217652	1.32981	0.183581	0.330888
C11orf52	90.2953	-0.0679919	0.388742	-0.174903	0.861156	0.917821
C11orf54	814.345	-0.178692	0.366345	-0.487769	0.625713	0.751578
C11orf57	456.228	-0.0927803	0.19714	-0.470633	0.637903	0.760624
C11orf58	1491.52	0.109001	0.142043	0.767385	0.442853	0.60097
C11orf63	12.9135	1.71263	0.781695	2.19091	0.0284581	0.0919194
C11orf65	10.4352	0.154256	0.666383	0.231483	0.81694	0.889704
C11orf68	553.196	0.378339	0.310659	1.21786	0.223278	0.378282
C11orf70	30.9061	-0.881141	0.508962	-1.73125	0.0834072	0.192686
C11orf71	160.616	-0.736651	0.240638	-3.06124	0.00220425	0.0156775
C11orf73	382.215	0.610844	0.322775	1.89248	0.0584271	0.151138
C11orf74	135.686	0.373724	0.308654	1.21082	0.225965	0.381715
C11orf80	408.924	1.14449	0.412394	2.77523	0.00551621	0.0298949
C11orf84	382.022	0.507966	0.250724	2.026	0.0427652	0.1221
C11orf85	9.77162	2.21496	1.05325	2.10297	0.0354681	0.107007
C11orf86	35.7261	-1.84598	1.10186	-1.67533	0.0938687	0.209055
C11orf91	50.0276	0.486569	0.668828	0.727496	0.466922	0.621597
C11orf95	210.384	-0.694117	0.394092	-1.76131	0.0781864	0.183967
C11orf96	15.8643	-0.0544363	0.715063	-0.076128	0.939317	0.964354
C11orf98	1028.37	0.798838	0.470461	1.69799	0.0895099	0.201692
C12orf10	679.857	0.915301	0.329528	2.77761	0.00547608	0.0297447
C12orf29	233.377	-0.0054216	0.167664	-0.032336	0.974204	0.984709
C12orf4	200.929	0.114095	0.206149	0.55346	0.579948	0.714897
C12orf43	292.007	0.61547	0.292046	2.10744	0.0350794	0.106223
C12orf45	126.867	0.697759	0.452456	1.54216	0.123035	0.252233
C12orf49	1743.32	-0.379032	0.310399	-1.22111	0.222044	0.377125
C12orf56	27.4995	0.994614	1.06411	0.93469	0.349948	0.512979
C12orf57	935.602	0.221049	0.504087	0.438514	0.661013	0.778407
C12orf60	23.8391	0.0298911	0.44278	0.0675077	0.946178	0.968647
C12orf65	229.003	0.486449	0.240949	2.01889	0.0434986	0.123507
C12orf66	177.957	-0.388735	0.223453	-1.73967	0.0819163	0.190189
C12orf73	89.0006	0.28637	0.350223	0.817679	0.41354	0.574042
C12orf75	1788.83	0.0898148	0.417781	0.21498	0.829783	0.897364
C12orf76	81.5541	-0.00734068	0.291759	-0.0251601	0.979927	0.988038
C12orf79	9.651	-1.51456	0.762853	-1.98539	0.0471007	0.130484
C14orf1	1810.95	0.306903	0.202622	1.51466	0.129859	0.261703
C14orf105	441.126	-0.22111	0.409868	-0.539467	0.589565	0.722782
C14orf119	1088.61	0.208847	0.257028	0.812548	0.416478	0.576782
C14orf132	114.396	1.36059	0.97478	1.39579	0.162777	0.304865
C14orf142	183.75	0.200535	0.377125	0.531746	0.594902	0.726906
C14orf159	1039.57	-0.303334	0.223806	-1.35535	0.175307	0.320518
C14orf166	1663.75	0.433613	0.27555	1.57363	0.115574	0.24145
C14orf169	287.327	0.356076	0.235578	1.5115	0.13066	0.262742
C14orf2	1205.2	0.94559	0.316422	2.98839	0.00280455	0.0185255
C14orf28	61.0983	-0.664738	0.341904	-1.94422	0.0518688	0.13929
C14orf37	30.1451	-1.01979	0.498231	-2.04683	0.0406747	0.117988
C14orf79	348.106	-0.237506	0.312901	-0.759045	0.447826	0.605203
C14orf80	381.953	1.87841	0.573441	3.27569	0.00105405	0.00920583
C14orf93	276.953	0.309307	0.252531	1.22483	0.220641	0.375452
C15orf38-AP3S2	1379.49	0.0790252	0.16531	0.478042	0.63262	0.756529
C15orf39	816.926	0.646229	0.208758	3.0956	0.00196418	0.0144938
C15orf40	236.383	0.593122	0.299578	1.97986	0.0477191	0.131573
C15orf41	101.624	-0.92535	0.293318	-3.15477	0.00160627	0.0125891
C15orf48	94.0297	0.483311	0.647624	0.746283	0.455496	0.611657
C15orf52	699.444	1.01624	0.322372	3.15239	0.00161943	0.0126679
C15orf54	8.46258	-2.40378	1.43681	-1.673	0.0943272	0.209814
C15orf57	177.224	-0.668457	0.364531	-1.83374	0.0666922	0.165201
C15orf59	9.92634	-5.04646	1.48021	-3.4093	0.000651306	0.00649814
C15orf61	105.015	1.15207	0.414533	2.77919	0.00544943	0.0296336
C15orf62	21.4908	0.32899	0.561691	0.585714	0.558068	0.698594
C15orf65	29.8256	-1.66244	0.651412	-2.55206	0.0107089	0.0469786
C16orf13	764.918	1.1866	0.404951	2.93023	0.00338709	0.0213244
C16orf45	107.302	-0.976928	0.606645	-1.61038	0.107315	0.228958
C16orf46	65.9509	0.559385	0.323738	1.7279	0.084007	0.193791
C16orf52	212.991	-0.378489	0.247163	-1.53134	0.125686	0.25595
C16orf58	2006.09	-0.43653	0.187236	-2.33145	0.0197299	0.0714286
C16orf59	160.613	1.22816	0.610512	2.01169	0.0442531	0.124982
C16orf62	668.905	-0.144664	0.20598	-0.702324	0.482477	0.635047
C16orf70	373.155	0.308354	0.187006	1.6489	0.0991673	0.217086
C16orf71	13.7513	-0.794761	0.714179	-1.11283	0.265781	0.426788
C16orf72	587.137	0.133026	0.308074	0.431798	0.665888	0.78173
C16orf74	137.359	4.0268	0.794275	5.06978	3.98284e-07	1.53409e-05
C16orf86	29.33	-1.07314	0.546893	-1.96226	0.0497324	0.135297
C16orf87	85.6633	0.785062	0.372079	2.10993	0.034864	0.105849
C16orf91	202.701	0.890484	0.376738	2.36367	0.018095	0.0673728
C16orf93	162.76	0.818943	0.310893	2.63417	0.00843444	0.0396394
C16orf95	62.3733	0.376208	0.40816	0.921717	0.356676	0.519622
C17orf100	87.3909	0.472987	0.265473	1.78168	0.0748019	0.178637
C17orf107	114.772	-2.18595	0.630159	-3.46889	0.000522606	0.00556169
C17orf49	890.112	1.12634	0.332757	3.38487	0.000712132	0.00694111
C17orf51	241.952	-1.22503	0.378018	-3.24067	0.00119248	0.0101315
C17orf53	108.618	1.44277	0.485565	2.97133	0.00296514	0.0192849
C17orf58	133.739	0.264216	0.209266	1.26258	0.206739	0.358505
C17orf59	266.778	0.572972	0.258059	2.22032	0.0263971	0.0869036
C17orf62	1001.43	-0.239658	0.231158	-1.03677	0.299842	0.463257
C17orf67	22.9212	1.30015	0.62349	2.08528	0.0370439	0.110785
C17orf75	260.926	-0.105864	0.166396	-0.636213	0.524638	0.670414
C17orf80	345.605	-0.177356	0.222314	-0.797774	0.425002	0.584878
C17orf85	1003.25	-0.116162	0.180469	-0.643666	0.519792	0.666598
C17orf89	291.201	0.821184	0.485618	1.69101	0.0908354	0.203752
C17orf96	259.215	-0.162091	0.389535	-0.416114	0.677327	0.790625
C17orf97	91.4498	0.879106	0.44504	1.97534	0.0482295	0.13247
C18orf21	167.192	0.331703	0.183259	1.81002	0.0702919	0.171399
C18orf25	477.946	-0.307858	0.331221	-0.929466	0.352648	0.515621
C18orf32	803.957	-0.775477	0.278571	-2.78377	0.0053731	0.0293742
C18orf54	54.893	0.127686	0.504322	0.253183	0.800127	0.878217
C18orf8	453.547	0.191187	0.186434	1.02549	0.305132	0.468859
C19orf12	200.954	-0.713824	0.269215	-2.6515	0.00801352	0.0383129
C19orf18	10.7179	-1.11858	0.677304	-1.65152	0.0986317	0.216309
C19orf24	393.846	0.999344	0.321063	3.11261	0.0018544	0.0138689
C19orf25	476.649	0.797723	0.38654	2.06375	0.039041	0.11468
C19orf33	1865.88	1.13897	0.358674	3.1755	0.0014958	0.0119456
C19orf43	2579.99	1.72218	0.456737	3.77062	0.000162842	0.00234424
C19orf44	126.86	-0.201216	0.301369	-0.667672	0.504343	0.654364
C19orf45	13.8531	-1.83173	0.682726	-2.68297	0.00729725	0.0359791
C19orf47	234.913	0.874762	0.27993	3.12493	0.00177847	0.0135089
C19orf48	1409.8	0.934927	0.449175	2.08143	0.0373945	0.111462
C19orf52	258.066	0.818733	0.233297	3.50941	0.000449101	0.00498594
C19orf53	1195.27	1.17926	0.405035	2.9115	0.00359693	0.0221699
C19orf54	287.653	-0.348512	0.183229	-1.90205	0.0571646	0.149107
C19orf57	109.018	0.184077	0.388722	0.473544	0.635825	0.759217
C19orf60	414.841	1.81566	0.531705	3.41478	0.000638334	0.00642228
C19orf66	674.738	-0.685424	0.310059	-2.21062	0.0270618	0.0885241
C19orf68	244.036	0.768441	0.226829	3.38776	0.000704669	0.00687771
C19orf70	638.61	0.81758	0.347258	2.35439	0.0185532	0.068356
C19orf71	23.232	0.659674	0.706948	0.933129	0.350754	0.513635
C19orf73	18.6643	0.157621	0.573826	0.274685	0.783559	0.867287
C1D	181.595	0.269921	0.215406	1.25308	0.210178	0.362628
C1GALT1	1440.17	-0.700709	0.340642	-2.05702	0.0396838	0.115929
C1GALT1C1	830.987	0.138998	0.225869	0.61539	0.538297	0.682118
C1GALT1C1L	16.0844	1.04281	0.550793	1.89329	0.0583193	0.150968
C1QBP	2165.85	0.921017	0.371541	2.47891	0.0131785	0.0540012
C1QL1	9.81733	2.7937	1.05388	2.65087	0.00802846	0.0383588
C1QTNF1	44.7952	-1.03565	0.752326	-1.3766	0.168637	0.311967
C1QTNF2	16.2774	0.66076	0.835784	0.790587	0.429185	0.588558
C1QTNF3	48.6894	-0.558865	0.450549	-1.24041	0.214824	0.368434
C1QTNF3-AMACR	349.999	-0.78167	0.309431	-2.52615	0.011532	0.0493516
C1QTNF6	126.966	0.403258	0.366607	1.09997	0.271345	0.433012
C1R	118.564	-1.95897	0.492614	-3.97668	6.98836e-05	0.00123451
C1RL	902.589	-0.968348	0.311959	-3.10409	0.00190864	0.014186
C1RL-AS1	124.287	-0.712465	0.418285	-1.7033	0.0885116	0.200422
C1S	27.2495	-0.554562	0.633088	-0.875963	0.38105	0.543271
C1orf106	2262.43	-0.0785953	0.19987	-0.393232	0.694148	0.803032
C1orf109	215.481	0.114565	0.225705	0.507585	0.611744	0.740626
C1orf110	24.7596	8.16444	1.12534	7.25506	4.0147e-13	6.6298e-11
C1orf112	201.781	1.17177	0.488383	2.39929	0.0164268	0.0627839
C1orf115	312.926	-1.32906	0.370908	-3.58326	0.000339327	0.00403254
C1orf116	6353.58	-0.0631117	0.30673	-0.205756	0.836981	0.900709
C1orf122	665.638	0.753955	0.408071	1.84761	0.0646591	0.161445
C1orf123	590.013	0.672084	0.27406	2.45233	0.0141936	0.056687
C1orf131	500.522	-0.621957	0.24366	-2.55257	0.0106933	0.0469396
C1orf145	11.3694	0.336347	0.625672	0.537577	0.590869	0.723763
C1orf159	370.376	1.0857	0.335504	3.23603	0.00121203	0.0102491
C1orf162	11.7623	0.232073	0.639235	0.363049	0.716568	0.818869
C1orf174	372.028	0.478843	0.291435	1.64305	0.100373	0.218758
C1orf198	1099	0.361011	0.282709	1.27697	0.201613	0.352424
C1orf204	34.1745	-0.786903	0.732311	-1.07455	0.282578	0.444665
C1orf21	249.145	-0.801029	0.273289	-2.93107	0.00337793	0.0212761
C1orf210	539.027	-0.320547	0.294684	-1.08777	0.276698	0.438971
C1orf216	175.191	0.217356	0.362326	0.599891	0.548579	0.690627
C1orf220	13.1371	-0.167792	0.63775	-0.2631	0.792474	0.872851
C1orf226	264.033	-0.797631	0.268595	-2.96964	0.00298147	0.0193822
C1orf228	48.7575	-0.19286	0.782411	-0.246494	0.805299	0.881571
C1orf233	323.644	0.542966	0.305841	1.77532	0.0758448	0.180408
C1orf27	691.42	-0.750993	0.242545	-3.0963	0.00195953	0.0144769
C1orf35	356.203	1.36742	0.333639	4.09849	4.15851e-05	0.00083095
C1orf43	2998.89	0.0615112	0.154544	0.398017	0.690618	0.800622
C1orf50	153.019	0.600543	0.270427	2.22072	0.0263696	0.086858
C1orf52	249.739	0.185104	0.243108	0.761408	0.446414	0.604318
C1orf53	49.4304	1.97582	0.619761	3.18804	0.00143243	0.0115812
C1orf56	121.334	-0.156044	0.334496	-0.466506	0.640853	0.762875
C1orf74	166.148	0.822428	0.233228	3.52628	0.000421436	0.00473769
C2	58.4186	-2.38271	0.911022	-2.61542	0.00891173	0.0413149
C20orf194	372.471	-0.991087	0.368093	-2.6925	0.00709195	0.0352195
C20orf195	12.4978	2.33768	0.796329	2.93557	0.00332939	0.0210349
C20orf196	49.9247	0.0147823	0.391907	0.037719	0.969912	0.982287
C20orf24	1328.72	0.910622	0.249621	3.64802	0.000264271	0.00333728
C20orf27	643.472	1.65722	0.423724	3.91108	9.1883e-05	0.00152605
C20orf96	180.534	-0.375491	0.280339	-1.33942	0.180435	0.327105
C21orf2	404.42	0.129179	0.310608	0.415889	0.677491	0.790625
C21orf33	40.0955	0.418317	0.456798	0.915759	0.359793	0.522189
C21orf58	311.561	0.552444	0.319848	1.72721	0.0841304	0.193968
C21orf59	803.97	0.678618	0.278169	2.43958	0.0147042	0.0580052
C21orf62-AS1	8.6902	-0.455961	0.686558	-0.664127	0.506609	0.655776
C21orf91	103.116	-0.715829	0.361996	-1.97745	0.0479911	0.131959
C22orf29	769.029	0.233255	0.210061	1.11042	0.266819	0.427929
C22orf39	357.557	0.715705	0.230677	3.10263	0.00191809	0.0142307
C22orf46	279.491	-0.40676	0.360526	-1.12824	0.259219	0.419675
C2CD2	345.894	-0.911259	0.247964	-3.67497	0.000237882	0.00310413
C2CD2L	418.063	-0.336068	0.238228	-1.4107	0.158333	0.299194
C2CD3	466.033	-0.326645	0.142179	-2.29743	0.0215945	0.0759329
C2CD4A	21.7227	-2.57514	0.817055	-3.15174	0.00162303	0.0126679
C2CD4B	48.6372	-1.21515	0.551872	-2.20188	0.027674	0.0898514
C2CD4D	27.5825	1.39794	0.699445	1.99864	0.0456475	0.127971
C2CD5	865.984	-0.958105	0.306869	-3.1222	0.00179506	0.0135806
C2orf15	118.417	0.209111	0.247583	0.844613	0.398327	0.559848
C2orf16	14.5463	-0.594808	0.678894	-0.876143	0.380952	0.54321
C2orf27A	17.9411	-0.621491	0.78357	-0.793153	0.427688	0.587379
C2orf42	198.485	-0.421906	0.260805	-1.6177	0.105726	0.226814
C2orf44	188.61	0.195411	0.209512	0.932697	0.350976	0.513752
C2orf47	255.401	0.767999	0.31654	2.42623	0.0152565	0.0595615
C2orf48	8.61359	1.22738	0.877471	1.39877	0.16188	0.30365
C2orf49	393.39	0.0500351	0.188821	0.264987	0.79102	0.871672
C2orf54	641.337	1.60497	0.433512	3.70226	0.000213687	0.00288852
C2orf68	651.974	0.536648	0.151252	3.54803	0.000388128	0.00445001
C2orf69	266.095	-0.27133	0.438258	-0.61911	0.535844	0.680377
C2orf70	51.5543	0.533214	0.642836	0.829471	0.406838	0.567814
C2orf72	289.892	-2.17611	0.272537	-7.98463	1.40945e-15	3.616e-13
C2orf74	272.466	0.169544	0.264202	0.641719	0.521056	0.667647
C2orf76	72.5854	0.267688	0.314982	0.84985	0.395409	0.557218
C2orf81	102.126	0.662003	0.35358	1.87228	0.0611672	0.155676
C2orf82	14.0981	1.27589	0.90139	1.41546	0.156932	0.297611
C2orf91	12.7355	-1.39425	0.92541	-1.50662	0.131907	0.264754
C3	179.323	-0.288883	0.783352	-0.368778	0.712293	0.816265
C3orf14	92.2493	0.864824	0.35173	2.45877	0.0139413	0.0560109
C3orf17	586.839	-0.292341	0.188825	-1.54821	0.121572	0.250125
C3orf18	76.495	-0.435409	0.39404	-1.10499	0.269165	0.430558
C3orf33	100.39	-0.424003	0.31742	-1.33578	0.181622	0.328593
C3orf35	23.6824	-0.639985	0.429583	-1.48978	0.136282	0.27066
C3orf38	238.455	-0.0995206	0.25454	-0.390981	0.695811	0.803415
C3orf52	336.892	0.270185	0.353329	0.764684	0.44446	0.602525
C3orf58	216.669	-0.646766	0.345479	-1.87209	0.0611947	0.15569
C3orf62	110.084	-0.767542	0.331561	-2.31494	0.0206165	0.0736624
C3orf67	48.3591	2.02841	1.07721	1.88302	0.0596975	0.153129
C4A	8.1726	-0.930108	0.827963	-1.12337	0.261281	0.422007
C4B	16.527	-1.9006	0.813514	-2.33628	0.0194766	0.0707152
C4BPB	27.7519	1.08246	0.923126	1.1726	0.240956	0.399286
C4B_2	16.527	-1.9006	0.813514	-2.33628	0.0194766	0.0707152
C4orf19	614.146	-0.471503	0.223212	-2.11235	0.034656	0.105522
C4orf27	236.45	0.761332	0.35512	2.14387	0.0320433	0.100036
C4orf29	161.602	-0.606589	0.29845	-2.03247	0.0421064	0.120964
C4orf3	2442.72	-0.0754222	0.290518	-0.259613	0.795162	0.874739
C4orf32	88.7186	0.607829	0.38243	1.58938	0.111974	0.235953
C4orf33	244.946	-0.0162262	0.186333	-0.0870814	0.930607	0.960905
C4orf36	14.4413	-0.646903	0.58683	-1.10237	0.270301	0.431923
C4orf46	206.73	0.821707	0.408622	2.01092	0.0443337	0.125112
C4orf47	39.9168	-0.0555459	0.675133	-0.0822741	0.934429	0.961875
C4orf48	70.1525	2.54621	0.856294	2.97353	0.002944	0.0192256
C5	389.677	-1.98637	0.50354	-3.9448	7.98659e-05	0.00137255
C5orf15	997.802	0.357036	0.297446	1.20034	0.230009	0.386499
C5orf22	403.485	-0.193112	0.221868	-0.87039	0.384088	0.545565
C5orf24	803.333	-0.352161	0.361897	-0.973095	0.330506	0.49416
C5orf28	169.457	-1.36219	0.400979	-3.39716	0.000680895	0.00671742
C5orf30	197.134	0.151484	0.29713	0.509826	0.610173	0.739419
C5orf34	66.4178	0.779508	0.449687	1.73344	0.0830168	0.192034
C5orf42	290.361	-1.38944	0.487258	-2.85156	0.00435058	0.0252851
C5orf45	370.894	-0.401258	0.401701	-0.998896	0.317845	0.481724
C5orf51	543.191	-0.973894	0.348548	-2.79415	0.00520363	0.0286548
C5orf56	18.9721	0.413958	0.487549	0.849058	0.395849	0.557619
C5orf63	87.3756	-0.335334	0.39503	-0.848882	0.395947	0.557646
C6	54.9425	-5.29606	0.835578	-6.3382	2.32465e-10	2.28755e-08
C6orf1	417.071	1.51422	0.544805	2.77938	0.00544621	0.0296284
C6orf106	2538.34	0.0391557	0.130576	0.29987	0.764276	0.853307
C6orf120	483.456	-0.24822	0.192657	-1.28841	0.197604	0.347403
C6orf132	1945.62	-0.233585	0.22274	-1.04869	0.294322	0.457385
C6orf136	459.96	0.386631	0.228167	1.69451	0.0901684	0.202794
C6orf141	105.951	1.80535	0.53397	3.38099	0.00072225	0.00701069
C6orf15	19.2527	4.55465	1.04265	4.36835	1.25189e-05	0.000311174
C6orf203	360.978	0.371495	0.359351	1.03379	0.301233	0.464541
C6orf222	40.2159	-0.388745	0.542751	-0.716249	0.473837	0.627373
C6orf223	979.31	1.88321	1.12933	1.66755	0.0954044	0.211426
C6orf226	66.1621	0.598599	0.387196	1.54598	0.122108	0.250726
C6orf47	678.377	0.193628	0.199688	0.969654	0.332219	0.495844
C6orf48	1981.66	0.666442	0.329478	2.02272	0.0431018	0.122841
C6orf62	1488.03	-0.533268	0.192729	-2.76693	0.00565868	0.0304374
C6orf89	2574.82	-0.237515	0.217915	-1.08994	0.275739	0.437885
C7	39.0164	-4.79516	1.04421	-4.59215	4.38701e-06	0.000128629
C7orf13	128.153	0.0420412	0.258789	0.162454	0.870949	0.924566
C7orf25	201.109	-0.147172	0.275395	-0.534405	0.593062	0.725517
C7orf26	453.445	0.507939	0.267661	1.8977	0.0577361	0.150026
C7orf31	32.8512	0.269577	0.660513	0.408133	0.683176	0.79501
C7orf43	566.659	-0.0135865	0.229012	-0.0593264	0.952692	0.972188
C7orf49	499.066	0.21962	0.225553	0.973696	0.330208	0.493799
C7orf50	1014.75	1.4439	0.390558	3.69703	0.000218139	0.00293585
C7orf55	157.17	-0.0740001	0.273899	-0.270173	0.787027	0.869284
C7orf55-LUC7L2	1773.15	0.162127	0.142033	1.14147	0.253674	0.413974
C7orf60	126.193	-0.180445	0.410896	-0.439151	0.660552	0.77822
C7orf73	593.676	0.406721	0.228643	1.77885	0.0752644	0.179532
C8A	6.37537	-5.39362	1.46271	-3.68741	0.00022655	0.00300539
C8orf33	953.54	0.124538	0.321646	0.387191	0.698615	0.806055
C8orf37	73.9519	-0.629278	0.302364	-2.0812	0.037416	0.111469
C8orf4	803.035	-2.77307	0.595766	-4.65463	3.24566e-06	0.000100497
C8orf44	44.7033	0.318986	0.383223	0.832377	0.405196	0.566247
C8orf44-SGK3	218.904	0.16109	0.285077	0.565077	0.572021	0.708713
C8orf49	22.3505	-0.635911	0.580236	-1.09595	0.273099	0.434846
C8orf58	287.932	-0.130229	0.291526	-0.446714	0.655081	0.773947
C8orf59	560.83	0.37389	0.207325	1.8034	0.0713249	0.172862
C8orf76	300.257	0.455771	0.237235	1.92118	0.0547089	0.144512
C8orf82	430.614	0.608929	0.342724	1.77673	0.0756125	0.180064
C8orf88	16.0329	4.0209	1.06202	3.78608	0.000153043	0.00223452
C9orf114	837.106	0.346807	0.325908	1.06413	0.287272	0.449638
C9orf116	66.2533	1.20836	0.327538	3.68921	0.000224951	0.00299802
C9orf142	659.303	1.13001	0.419966	2.69072	0.0071297	0.0353703
C9orf152	2214.52	-1.51635	0.309586	-4.89799	9.68238e-07	3.469e-05
C9orf156	199.248	0.329491	0.328393	1.00334	0.315695	0.479855
C9orf16	1515.57	0.652144	0.397034	1.64254	0.100479	0.218947
C9orf163	16.6191	0.809338	0.592963	1.3649	0.172283	0.316683
C9orf172	47.1964	0.293422	0.783863	0.374328	0.70816	0.813021
C9orf173-AS1	43.0038	-0.770601	0.40806	-1.88845	0.0589653	0.152065
C9orf3	920.338	0.976908	0.220044	4.43961	9.01213e-06	0.00023456
C9orf40	101.124	0.892079	0.537033	1.66113	0.0966882	0.21335
C9orf43	17.3327	-1.36431	0.733431	-1.86017	0.0628612	0.158443
C9orf64	413.707	-0.416469	0.271219	-1.53555	0.124649	0.254416
C9orf69	864.677	0.670708	0.247745	2.70726	0.00678421	0.0341996
C9orf72	222.954	-0.308597	0.410385	-0.751968	0.45207	0.608592
C9orf78	776.705	0.283421	0.231577	1.22387	0.221	0.375796
C9orf85	117.716	0.0598859	0.214973	0.278575	0.780571	0.865447
C9orf89	544.38	0.78247	0.265817	2.94364	0.00324378	0.0206575
C9orf9	28.5399	0.469981	0.546875	0.859395	0.390123	0.551609
C9orf91	209.851	-1.5719	0.408821	-3.84497	0.000120567	0.00188076
CA11	86.5321	-0.561633	0.486545	-1.15433	0.248365	0.407662
CA12	4437.77	-0.165769	0.614443	-0.269787	0.787324	0.869379
CA13	257.875	-1.74138	0.247825	-7.02667	2.11518e-12	3.14285e-10
CA14	25.6163	-0.808754	0.655248	-1.23427	0.217102	0.371184
CA2	2878.02	-3.02707	0.45297	-6.68271	2.34571e-11	2.78519e-09
CA3	23.4388	-1.43204	0.492151	-2.90976	0.00361706	0.0222649
CA3-AS1	16.6836	-2.81331	0.662466	-4.24672	2.16926e-05	0.000490799
CA5B	162.33	-0.789178	0.325877	-2.42171	0.0154478	0.0600698
CA5BP1	85.675	0.681106	0.241311	2.82253	0.00476467	0.0268436
CA6	9.62099	-0.379249	1.41513	-0.267996	0.788703	0.870213
CA9	5100.85	-0.465256	0.598261	-0.77768	0.436757	0.595341
CAAP1	417.34	-0.392767	0.217621	-1.80482	0.0711021	0.172716
CAB39	1336.73	-0.180685	0.179503	-1.00659	0.314134	0.477938
CAB39L	440.528	-0.848304	0.303717	-2.79307	0.00522106	0.0287178
CABIN1	5259.33	-0.576303	0.208373	-2.76573	0.0056795	0.0304767
CABLES1	841.804	-0.315635	0.260691	-1.21076	0.225986	0.381715
CABLES2	210.584	0.123883	0.20895	0.592885	0.553258	0.694328
CABP4	24.7104	1.72108	1.27083	1.35429	0.175643	0.320968
CABYR	24.2682	-0.942213	0.430709	-2.18759	0.0286998	0.0924602
CACFD1	832.596	-0.4803	0.225451	-2.1304	0.0331389	0.102587
CACHD1	72.2922	-1.34625	0.863079	-1.55983	0.118801	0.246222
CACNA1D	163.017	-0.407484	0.484528	-0.840992	0.400353	0.561651
CACNA1E	108.918	-2.37585	1.61113	-1.47464	0.140308	0.276063
CACNA1F	22.2574	-1.28235	1.01162	-1.26762	0.204933	0.356363
CACNA2D2	9.83452	-0.314522	0.753011	-0.417686	0.676177	0.789743
CACNA2D3	38.8502	-0.506844	1.23951	-0.408906	0.682608	0.794607
CACNA2D4	14.6551	0.480838	1.08386	0.443633	0.657308	0.77565
CACNB1	124.128	1.56091	0.384125	4.06355	4.83311e-05	0.000939611
CACNB3	405.974	0.762557	0.367541	2.07475	0.0380093	0.11264
CACNB4	50.7321	-1.50702	0.584026	-2.58041	0.00986837	0.0444952
CACNG4	44.876	5.13967	0.654059	7.85812	3.89952e-15	9.03618e-13
CACNG6	32.467	5.39851	0.857064	6.29884	2.99873e-10	2.81586e-08
CACNG8	132.604	1.46577	0.462343	3.17032	0.00152272	0.0121001
CACTIN	611.111	0.971232	0.222548	4.36415	1.27619e-05	0.000316122
CACUL1	857.223	-0.385155	0.279189	-1.37955	0.167726	0.310891
CACYBP	838.92	1.0592	0.336019	3.15219	0.0016205	0.0126679
CAD	1380.95	-0.0279351	0.195653	-0.142779	0.886465	0.934466
CADM1	1127.42	-0.985233	0.385627	-2.55489	0.0106222	0.0467265
CADM4	1436.54	1.19845	0.322039	3.72145	0.00019808	0.00272066
CADPS	642.447	0.431798	0.692549	0.623491	0.532962	0.677976
CADPS2	1177.07	-1.38435	0.282772	-4.89563	9.79919e-07	3.50211e-05
CAHM	8.53734	1.36869	0.807444	1.69509	0.0900577	0.202609
CALB2	468.76	0.111142	0.810223	0.137175	0.890893	0.936934
CALCOCO1	2505.83	-1.30199	0.351087	-3.70846	0.000208526	0.00282898
CALCOCO2	1826.02	-0.593688	0.189836	-3.12736	0.00176382	0.0134327
CALD1	171.032	-2.78077	0.644127	-4.31711	1.58087e-05	0.00037541
CALHM2	15.7983	3.93794	1.39643	2.82001	0.00480223	0.0269928
CALM1	6364.34	0.138555	0.225893	0.613366	0.539634	0.682837
CALM2	8130.93	-0.223436	0.178434	-1.25221	0.210495	0.362917
CALM3	4504.94	0.715759	0.338718	2.11314	0.0345887	0.10542
CALML4	180.217	0.328082	0.307327	1.06753	0.285731	0.447885
CALML6	8.29683	-2.10497	1.12092	-1.87789	0.0603959	0.154314
CALR	16611.8	0.157669	0.30573	0.515714	0.606054	0.735776
CALU	4307.18	-0.332116	0.208912	-1.58974	0.111894	0.235888
CAMK1	88.4533	0.265129	0.466384	0.568479	0.56971	0.706987
CAMK2D	877.915	0.167061	0.414005	0.403524	0.686563	0.79753
CAMK2G	1136	0.199223	0.207763	0.958894	0.337612	0.501393
CAMK2N1	2675.09	1.27401	0.308584	4.12856	3.65041e-05	0.000753975
CAMK2N2	20.0655	0.61951	0.549339	1.12774	0.259431	0.419924
CAMKK1	138.872	0.931431	0.453165	2.05539	0.0398414	0.116318
CAMKK2	969.402	-0.18988	0.13002	-1.4604	0.144182	0.28141
CAMKMT	133.529	0.422795	0.32673	1.29402	0.195658	0.345037
CAMLG	662.028	0.407668	0.278369	1.46449	0.14306	0.279982
CAMSAP1	1090.51	0.310665	0.251603	1.23474	0.216926	0.371066
CAMSAP2	621.084	-0.416947	0.418379	-0.996578	0.31897	0.482535
CAMSAP3	1054.89	-0.0159296	0.224459	-0.0709689	0.943423	0.966911
CAMTA1	498.233	0.738428	0.268638	2.74879	0.00598162	0.0314215
CAMTA2	1236.36	-0.646759	0.214229	-3.01901	0.00253605	0.0172598
CAND1	1764.82	-0.055369	0.234724	-0.23589	0.813518	0.887255
CANT1	5420.97	-0.446851	0.241591	-1.84962	0.0643684	0.160975
CANX	15564.1	-0.283194	0.279943	-1.01161	0.311724	0.475832
CAP1	4650.57	0.219101	0.176379	1.24221	0.214157	0.367554
CAP2	64.1344	-0.594645	0.345965	-1.7188	0.0856507	0.196103
CAPG	1803.62	1.40554	0.418663	3.3572	0.000787366	0.00748404
CAPN1	4343.38	0.268068	0.20733	1.29296	0.196026	0.345517
CAPN10	539.968	0.146898	0.251681	0.583669	0.559443	0.699279
CAPN10-AS1	60.2141	0.278478	0.33047	0.842673	0.399411	0.560725
CAPN12	517.201	-0.189365	0.521154	-0.363358	0.716337	0.818745
CAPN13	15.1752	-3.75634	1.02582	-3.66181	0.00025044	0.00322408
CAPN15	1454.23	0.648042	0.344129	1.88314	0.0596816	0.153115
CAPN2	9276.33	0.119815	0.27425	0.436882	0.662197	0.778988
CAPN3	95.2057	-2.67929	0.632842	-4.23374	2.29833e-05	0.000513531
CAPN5	2925.18	-0.478901	0.204247	-2.34472	0.0190416	0.0695401
CAPN6	5178.53	-3.85627	0.568516	-6.78305	1.17666e-11	1.49602e-09
CAPN7	695.15	-0.46965	0.328658	-1.42899	0.153006	0.292397
CAPN8	2716.84	-0.825524	0.410979	-2.00868	0.0445714	0.125683
CAPN9	62.4555	-3.22975	0.958293	-3.37032	0.000750822	0.00721542
CAPNS1	6326.06	0.759302	0.315802	2.40436	0.0162009	0.062235
CAPRIN1	4186.54	-0.0927411	0.233693	-0.39685	0.691478	0.801196
CAPRIN2	2240.51	-0.746349	0.395535	-1.88694	0.0591686	0.152266
CAPS	389.263	1.00569	0.582949	1.72517	0.0844969	0.194359
CAPS2	45.2215	-0.928495	0.557177	-1.66643	0.0956287	0.211597
CAPZA1	1942.62	-0.0157496	0.206641	-0.0762173	0.939246	0.96435
CAPZA2	1660.46	-0.327562	0.233988	-1.39991	0.16154	0.303281
CAPZB	3317.52	0.642826	0.272268	2.36101	0.0182254	0.0676951
CARD10	1444.59	-0.128281	0.284743	-0.450513	0.652341	0.77169
CARD11	1024.29	1.24337	0.31066	4.00234	6.2718e-05	0.0011464
CARD6	309.488	-0.596092	0.322442	-1.84868	0.0645039	0.161198
CARD8	231.995	-0.635622	0.320563	-1.98283	0.0473869	0.130924
CARD8-AS1	39.9688	0.682995	0.400423	1.70568	0.0880671	0.199794
CARF	163.247	-0.602875	0.436271	-1.38188	0.167008	0.310101
CARHSP1	1867.51	0.843019	0.374099	2.25346	0.0242299	0.0820243
CARKD	1247.28	-0.433605	0.215074	-2.01608	0.0437919	0.124148
CARM1	1158.86	0.214825	0.206649	1.03956	0.298542	0.461839
CARNMT1	167.304	-0.287768	0.468682	-0.613994	0.53922	0.682612
CARNS1	35.8588	-0.469087	0.690319	-0.679523	0.496807	0.648093
CARS	1548.52	-0.496314	0.414989	-1.19597	0.231708	0.388365
CARS2	664.029	0.103236	0.199683	0.517002	0.605155	0.735244
CASC19	43.0482	-0.939463	0.472435	-1.98856	0.0467502	0.12994
CASC2	46.3648	-0.504337	0.345778	-1.45856	0.144688	0.282091
CASC3	1223.22	-0.0508158	0.178852	-0.284122	0.776317	0.862527
CASC4	1770.89	-1.97022	0.449757	-4.38063	1.18337e-05	0.000297228
CASC5	309.683	-0.329476	0.477106	-0.690572	0.489834	0.641869
CASC8	143.307	0.579106	0.338348	1.71157	0.086976	0.19797
CASD1	188.269	-1.43504	0.462537	-3.10255	0.00191863	0.0142307
CASK	2479.4	-0.697254	0.131026	-5.3215	1.02914e-07	4.80053e-06
CASKIN1	16.0163	-1.16716	0.690562	-1.69016	0.0909973	0.204019
CASKIN2	457.001	-0.240429	0.248314	-0.968248	0.332921	0.496581
CASP1	5.16599	-3.16461	1.87174	-1.69073	0.0908875	0.203837
CASP10	224.858	-0.691642	0.232225	-2.97833	0.00289823	0.0189785
CASP2	774.655	0.0724783	0.189391	0.382691	0.701949	0.808863
CASP3	931.374	-0.0723882	0.303056	-0.238861	0.811214	0.885639
CASP4	631.581	0.231695	0.2924	0.79239	0.428133	0.587712
CASP6	516.766	0.209264	0.287147	0.728769	0.466143	0.620732
CASP7	671.47	-0.287378	0.251865	-1.141	0.253869	0.414094
CASP8	333.294	0.0306113	0.293244	0.104389	0.916861	0.952737
CASP8AP2	440.902	-0.29066	0.28214	-1.0302	0.302918	0.466655
CASP9	291.104	-0.115394	0.291348	-0.39607	0.692053	0.801459
CAST	3994.4	0.0770296	0.264101	0.291667	0.770541	0.858034
CASZ1	617.382	-0.219107	0.251461	-0.871334	0.383572	0.545351
CAT	2364.89	-0.622402	0.18431	-3.37694	0.00073298	0.00709139
CATIP-AS1	9.30936	-0.0639972	0.677535	-0.094456	0.924747	0.956917
CATSPER2	37.5856	-1.30707	0.514189	-2.54201	0.0110218	0.0478978
CATSPER2P1	9.81132	-0.916427	0.689419	-1.32927	0.183758	0.331082
CATSPER3	15.6224	-0.421199	0.571834	-0.736575	0.461381	0.616562
CATSPERB	27.8913	-1.27224	0.503366	-2.52746	0.0114891	0.0492436
CATSPERG	16.1476	-0.963537	0.694219	-1.38794	0.165154	0.307952
CAV1	307.448	3.89413	0.710175	5.48334	4.17362e-08	2.19642e-06
CAV2	578.875	1.88266	0.506824	3.71461	0.000203514	0.00277671
CBARP	18.379	0.69389	0.524577	1.32276	0.185915	0.333462
CBFA2T2	584.453	-0.159776	0.30845	-0.517996	0.604461	0.734774
CBFB	810.669	0.06167	0.180242	0.342151	0.732237	0.830181
CBL	695.146	0.0300073	0.296386	0.101244	0.919357	0.953816
CBLB	305.786	-0.28615	0.341005	-0.839137	0.401393	0.562601
CBLC	867.051	0.189017	0.301634	0.626644	0.530892	0.675882
CBLL1	348.786	0.159593	0.32713	0.487857	0.625651	0.751566
CBLN3	30.4992	0.150649	0.587026	0.256631	0.797463	0.87633
CBR1	1486.2	0.446008	0.375604	1.18744	0.235053	0.391992
CBR3	38.7544	1.11355	0.80071	1.3907	0.164315	0.306746
CBR3-AS1	33.9965	-0.487533	0.400613	-1.21697	0.223616	0.378677
CBR4	752.096	-0.190832	0.271008	-0.704156	0.481336	0.63413
CBS	38.1547	-1.53123	1.03835	-1.47467	0.140302	0.276063
CBWD1	129.48	0.303425	0.426937	0.710704	0.477268	0.630418
CBWD2	259.682	-0.113743	0.19348	-0.587879	0.556613	0.69732
CBWD5	48.5488	-0.348644	0.492238	-0.708283	0.478769	0.631749
CBWD6	22.6917	-0.790311	0.57236	-1.38079	0.167343	0.310459
CBX1	1133.69	0.657209	0.232198	2.83039	0.00464919	0.0263283
CBX2	62.8006	0.16285	0.41284	0.394463	0.693239	0.802301
CBX3	2203.99	0.370929	0.213937	1.73382	0.0829497	0.19198
CBX3P2	18.3333	-0.0295609	0.683688	-0.0432374	0.965512	0.979812
CBX4	1118.04	0.251812	0.235904	1.06743	0.285777	0.447885
CBX5	2402.96	0.389893	0.255408	1.52655	0.126873	0.257735
CBX6	1172.07	0.236061	0.278107	0.848815	0.395984	0.557646
CBX7	306.064	-0.452429	0.305169	-1.48255	0.138193	0.273254
CBX8	229.527	-0.0586494	0.243181	-0.241176	0.809419	0.884113
CBY1	478.908	0.40621	0.256799	1.58182	0.11369	0.238521
CC2D1A	1512.06	0.211837	0.21084	1.00473	0.315029	0.479045
CC2D1B	861.498	-0.00225637	0.187018	-0.012065	0.990374	0.99411
CC2D2A	148.439	-1.10775	0.398383	-2.78062	0.0054255	0.029565
CCAR1	1692.12	-0.482736	0.229094	-2.10715	0.0351045	0.106268
CCAR2	2424.72	0.416251	0.223307	1.86403	0.0623175	0.157654
CCAT1	600.96	-0.899536	0.249994	-3.59823	0.000320384	0.00388319
CCBE1	15.8135	0.246547	0.561046	0.439442	0.660341	0.778207
CCBL1	287.485	0.606136	0.327432	1.85118	0.0641435	0.160661
CCBL2	949.172	-0.290503	0.254818	-1.14004	0.254271	0.414374
CCDC101	256.392	0.812628	0.418987	1.93951	0.0524397	0.140455
CCDC102A	110.308	1.63437	0.403188	4.05362	5.04313e-05	0.000972546
CCDC103	57.1471	0.533368	0.419287	1.27208	0.203343	0.354715
CCDC106	82.4113	-0.740642	0.387315	-1.91225	0.0558444	0.146435
CCDC107	364.411	0.304983	0.305509	0.998276	0.318145	0.482019
CCDC108	19.2845	1.1855	0.462793	2.56161	0.0104187	0.0461494
CCDC109B	192.74	0.136462	0.490689	0.278102	0.780934	0.865449
CCDC110	34.6733	-3.45695	0.620241	-5.57355	2.49595e-08	1.40076e-06
CCDC112	154.395	-0.239725	0.275431	-0.870363	0.384102	0.545565
CCDC113	138.537	-0.393051	0.338439	-1.16136	0.245494	0.404509
CCDC114	37.2418	1.38688	0.794215	1.74623	0.0807717	0.187866
CCDC115	556.783	-0.0747709	0.225007	-0.332305	0.739659	0.83579
CCDC117	410.88	-0.225257	0.223811	-1.00646	0.314195	0.477979
CCDC12	870.613	1.13096	0.325257	3.47712	0.000506826	0.00545028
CCDC120	646.341	-0.00668	0.172177	-0.0387973	0.969052	0.981749
CCDC121	46.8015	-0.746997	0.347983	-2.14665	0.0318213	0.0994296
CCDC122	51.2494	-0.378433	0.472574	-0.800791	0.423252	0.583409
CCDC124	1091.97	1.81894	0.481599	3.77687	0.000158811	0.00229541
CCDC125	245.058	-1.55874	0.319828	-4.87369	1.09531e-06	3.89512e-05
CCDC126	69.3253	-0.665683	0.310117	-2.14655	0.0318289	0.0994315
CCDC127	292.072	0.409091	0.286854	1.42613	0.153832	0.293467
CCDC130	712.05	0.0549778	0.262046	0.209802	0.833822	0.899292
CCDC134	103.508	0.392704	0.402662	0.97527	0.329427	0.493269
CCDC137	614.65	0.97363	0.327358	2.97421	0.00293747	0.0192005
CCDC138	76.7493	0.459431	0.288313	1.59352	0.111045	0.234718
CCDC14	1310.47	0.192571	0.36288	0.530674	0.595645	0.727195
CCDC142	168.189	-0.396824	0.25085	-1.58192	0.113669	0.23851
CCDC144B	35.2008	-6.88515	1.44033	-4.78027	1.75059e-06	5.89009e-05
CCDC146	119.345	0.241909	0.582068	0.415603	0.677701	0.790625
CCDC148	29.0097	0.502454	0.490151	1.0251	0.305316	0.469091
CCDC149	471.436	-0.671266	0.28915	-2.32152	0.0202589	0.0727394
CCDC15	57.0117	0.573119	0.40273	1.42308	0.154712	0.294481
CCDC150	91.1839	0.994816	0.454006	2.19119	0.0284377	0.0918743
CCDC151	10.4408	-0.54293	0.781201	-0.694994	0.487059	0.639307
CCDC153	43.1886	0.941454	0.400207	2.35242	0.0186518	0.0685526
CCDC157	71.5741	0.630383	0.288745	2.18319	0.0290221	0.0931328
CCDC159	159.221	-0.6262	0.311774	-2.00851	0.0445896	0.125686
CCDC163P	73.9858	-0.0548804	0.491173	-0.111733	0.911035	0.949705
CCDC167	169.4	0.681454	0.507307	1.34328	0.179182	0.325779
CCDC17	40.6906	0.445025	0.454372	0.979428	0.327369	0.491156
CCDC170	146.498	-2.14304	0.440521	-4.86479	1.14578e-06	4.02479e-05
CCDC171	42.3273	-0.72707	0.348315	-2.0874	0.0368524	0.110327
CCDC174	430.068	0.0137638	0.194605	0.0707272	0.943615	0.96697
CCDC176	35.2814	-0.0826401	0.623223	-0.132601	0.894509	0.939362
CCDC18	202.614	0.505995	0.245658	2.05976	0.0394218	0.115465
CCDC180	95.3758	-0.121992	0.475271	-0.25668	0.797426	0.87633
CCDC181	22.5487	-1.91744	0.833374	-2.30082	0.0214019	0.0755853
CCDC183	766.647	-0.616861	0.67721	-0.910886	0.362355	0.5249
CCDC183-AS1	32.5782	-1.14936	0.572668	-2.00702	0.0447474	0.126031
CCDC186	860.245	-0.806594	0.536733	-1.50278	0.132895	0.266141
CCDC22	500.005	0.429701	0.282464	1.52126	0.128195	0.259383
CCDC24	323.19	0.173129	0.256528	0.674895	0.499742	0.650344
CCDC25	988.602	-0.229251	0.177487	-1.29165	0.196479	0.346102
CCDC28A	341.278	-0.356526	0.248997	-1.43185	0.152187	0.291333
CCDC28B	126.994	1.00378	0.345989	2.9012	0.00371736	0.0227208
CCDC30	28.14	-0.745455	0.541303	-1.37715	0.168466	0.311781
CCDC34	248.568	0.790806	0.270064	2.92822	0.00340908	0.0214347
CCDC40	133.085	-0.948228	0.408904	-2.31895	0.0203976	0.0730623
CCDC42B	40.6416	1.21663	0.623362	1.95172	0.0509709	0.137702
CCDC43	400.566	0.294399	0.171176	1.71986	0.0854574	0.195847
CCDC47	3530.79	-0.518583	0.135554	-3.82567	0.000130417	0.00198219
CCDC50	882.545	-0.316028	0.246534	-1.28188	0.199883	0.350381
CCDC51	429.132	0.278363	0.346811	0.802637	0.422185	0.582431
CCDC53	522.793	0.243865	0.222492	1.09607	0.27305	0.434816
CCDC57	439.932	0.0664941	0.275781	0.241112	0.809468	0.884113
CCDC58	221.628	0.886437	0.344367	2.57411	0.01005	0.045017
CCDC59	317.06	0.707077	0.20085	3.52042	0.000430866	0.00482483
CCDC6	1439.91	0.261097	0.229037	1.13998	0.254295	0.414374
CCDC61	317.247	0.609249	0.2774	2.19628	0.0280716	0.0908345
CCDC64	546.078	-0.497231	0.195227	-2.54694	0.0108672	0.0473982
CCDC64B	904.227	0.266827	0.306747	0.869859	0.384378	0.545903
CCDC66	265.214	-0.589756	0.263929	-2.23453	0.0254484	0.0847907
CCDC68	261.041	-1.24102	0.460885	-2.6927	0.00708766	0.0352104
CCDC69	374.205	-0.310432	0.431378	-0.719629	0.471753	0.625594
CCDC7	36.3283	-0.237326	0.395887	-0.599479	0.548854	0.69067
CCDC71	463.236	0.0536606	0.296415	0.181032	0.856342	0.914669
CCDC71L	321.776	-0.399723	0.234546	-1.70424	0.0883358	0.20021
CCDC74A	22.2409	1.23441	0.66884	1.8456	0.0649509	0.161999
CCDC77	187.679	0.349287	0.33568	1.04054	0.29809	0.461544
CCDC78	31.4761	-0.761437	0.497527	-1.53044	0.125907	0.256271
CCDC8	48.1071	-1.80214	1.11892	-1.61061	0.107265	0.228947
CCDC80	27.4218	-1.48793	0.499461	-2.97907	0.00289127	0.0189569
CCDC82	432.36	-0.38863	0.346042	-1.12307	0.261408	0.422125
CCDC84	277.64	-0.0512305	0.357547	-0.143283	0.886066	0.934309
CCDC85B	548.348	2.38277	0.704324	3.38306	0.000716837	0.00697278
CCDC85C	1371.47	-0.185727	0.166635	-1.11457	0.265034	0.426075
CCDC86	655.812	1.25945	0.404469	3.11384	0.00184668	0.0138256
CCDC88A	979.486	0.0454626	0.368116	0.123501	0.901711	0.944233
CCDC88B	211.869	0.529053	0.276306	1.91474	0.0555263	0.145974
CCDC88C	1269.52	-0.370019	0.355189	-1.04175	0.297526	0.461018
CCDC9	401.472	0.494249	0.268044	1.84391	0.0651967	0.162421
CCDC90B	572.312	-0.406902	0.175002	-2.32512	0.0200654	0.0722867
CCDC91	263.421	-0.673451	0.28922	-2.32851	0.0198852	0.0717997
CCDC92	385.636	0.37832	0.250803	1.50843	0.131444	0.264045
CCDC93	928.531	0.197566	0.253739	0.77862	0.436203	0.595038
CCDC94	535.708	1.18862	0.350138	3.39471	0.000687013	0.00674662
CCDC96	62.9257	0.287554	0.367684	0.782068	0.434174	0.593067
CCDC97	726.822	-0.0196273	0.229027	-0.0856984	0.931706	0.961431
CCHCR1	625.843	0.886721	0.316252	2.80384	0.00504975	0.0280223
CCHE1	77.2335	-3.58042	0.775719	-4.61562	3.91932e-06	0.000117395
CCK	421.54	-0.254957	1.19375	-0.213576	0.830877	0.897873
CCL2	16.7787	3.53892	0.959514	3.68825	0.000225806	0.00300499
CCL20	190.736	-0.481644	0.570251	-0.844618	0.398324	0.559848
CCL24	47.633	1.20711	0.846732	1.42561	0.15398	0.293587
CCL28	133.806	-0.00216833	0.4437	-0.00488694	0.996101	0.99735
CCM2	833.657	0.872371	0.372954	2.33909	0.019331	0.0704358
CCNA2	688.038	1.16834	0.542712	2.15278	0.0313361	0.098191
CCNB1	1861.24	1.38373	0.575019	2.40641	0.0161102	0.0619858
CCNB1IP1	699.898	0.425549	0.203427	2.0919	0.0364475	0.109365
CCNB2	852.135	1.21578	0.664831	1.8287	0.0674446	0.166548
CCNB3	23.0959	-1.77806	0.494782	-3.59363	0.000326105	0.00392063
CCNC	1152.05	-0.382419	0.233469	-1.63799	0.101424	0.22029
CCND1	6606.92	-0.327985	0.276142	-1.18774	0.234935	0.391976
CCND2	66.5257	-7.80687	1.38198	-5.64905	1.61339e-08	9.65815e-07
CCND3	872.503	0.872228	0.24802	3.51676	0.000436852	0.00488044
CCNDBP1	486.572	-1.26468	0.395083	-3.20106	0.00136924	0.0112227
CCNE1	226.83	1.16832	0.394657	2.96034	0.003073	0.0198605
CCNE2	118.834	0.63513	0.474239	1.33926	0.180485	0.327114
CCNF	599.32	1.39261	0.451604	3.0837	0.00204443	0.014842
CCNG1	2704.59	-0.804672	0.325045	-2.47558	0.0133022	0.0542363
CCNG2	740.666	-0.227201	0.49081	-0.462911	0.643428	0.764945
CCNH	521.537	0.378937	0.286039	1.32477	0.185247	0.332846
CCNI	3285.87	0.0827928	0.263823	0.31382	0.753658	0.845704
CCNI2	62.5253	0.0172571	0.507285	0.0340186	0.972862	0.98384
CCNJ	175.715	-0.0898949	0.372104	-0.241586	0.809101	0.883847
CCNJL	498.424	1.27225	0.366387	3.47241	0.000515803	0.00551791
CCNK	960.13	0.24894	0.177589	1.40177	0.160983	0.302689
CCNL1	2095.53	-0.450601	0.27773	-1.62244	0.104709	0.22527
CCNL2	2987.73	-0.185811	0.294441	-0.631065	0.527998	0.673326
CCNO	249.046	0.142623	0.364663	0.391108	0.695717	0.803415
CCNT1	797.29	-0.360764	0.285827	-1.26218	0.206885	0.358682
CCNT2	786.438	-0.378215	0.399511	-0.946694	0.343795	0.507135
CCNT2-AS1	29.1981	0.549113	0.425531	1.29042	0.196906	0.346557
CCNY	1800.01	-0.270449	0.178382	-1.51612	0.129489	0.261099
CCNYL1	390.983	-0.148714	0.265277	-0.5606	0.57507	0.710904
CCP110	445.319	-0.51445	0.295211	-1.74265	0.0813946	0.189131
CCPG1	1478.3	-2.40436	0.407733	-5.8969	3.70405e-09	2.72903e-07
CCR1	16.5869	4.92678	1.54862	3.18139	0.00146571	0.0117803
CCRL2	100.896	-0.321807	0.367999	-0.874478	0.381858	0.543663
CCS	493.57	0.368007	0.28168	1.30647	0.191393	0.34023
CCSAP	242.268	0.0884588	0.347994	0.254196	0.799344	0.877727
CCSER1	74.68	-1.28229	0.444059	-2.88765	0.00388136	0.0233698
CCSER2	767.876	-0.073631	0.352683	-0.208774	0.834625	0.899855
CCT2	3435.66	0.69186	0.306341	2.25846	0.0239168	0.081367
CCT3	4972.55	0.627256	0.347248	1.80636	0.0708616	0.172379
CCT4	3416.02	0.992818	0.287102	3.45807	0.000544055	0.00574316
CCT5	4422.31	0.559084	0.30008	1.86311	0.0624463	0.157868
CCT6A	3325.38	0.416158	0.233471	1.78249	0.0746699	0.178491
CCT6B	63.1555	-0.92928	0.395656	-2.34871	0.0188387	0.0690978
CCT6P1	58.5629	0.50404	0.360399	1.39856	0.161944	0.303661
CCT6P3	117.776	0.105402	0.264621	0.398312	0.6904	0.800499
CCT7	5077.53	0.959658	0.358631	2.67589	0.00745302	0.0365577
CCT8	3679.92	0.661264	0.292146	2.26347	0.0236068	0.080656
CCZ1	106.1	0.0656289	0.51151	0.128304	0.897908	0.942001
CCZ1B	101.498	-0.616367	0.441518	-1.39602	0.162709	0.304846
CD101	12.3555	-1.05661	0.698588	-1.5125	0.130407	0.262403
CD109	345.935	4.26712	1.24159	3.43682	0.00058858	0.0060748
CD14	31.9601	1.69438	0.445027	3.80737	0.000140453	0.00208891
CD151	10637.3	0.302902	0.361882	0.837018	0.402582	0.563678
CD164	5078.53	-0.655321	0.34805	-1.88284	0.0597226	0.153166
CD164L2	26.9425	0.806544	0.516523	1.56149	0.118409	0.245693
CD180	18.1271	-1.2139	1.13318	-1.07123	0.284065	0.44598
CD22	25.7879	4.42396	1.51172	2.92645	0.00342858	0.0214911
CD24	18934.5	-1.38962	0.278265	-4.99388	5.91789e-07	2.1913e-05
CD27-AS1	153.184	-0.493414	0.330695	-1.49205	0.135686	0.269776
CD274	43.3572	1.72122	0.559393	3.07694	0.00209135	0.0150983
CD276	1367.15	0.255368	0.224177	1.13913	0.254647	0.414719
CD2AP	1625.62	-0.589051	0.363997	-1.61829	0.105601	0.226612
CD2BP2	1624.48	0.0710858	0.282181	0.251916	0.801106	0.879057
CD302	278.119	-0.814297	0.377183	-2.15889	0.0308587	0.0970763
CD320	1368.23	0.755074	0.354338	2.13094	0.0330938	0.102514
CD3EAP	239.847	0.79895	0.270474	2.95389	0.00313796	0.020174
CD40	37.2697	-0.774806	1.00866	-0.768155	0.442395	0.600519
CD44	6749.99	-0.427908	0.29226	-1.46413	0.143158	0.280058
CD46	8111.9	-0.540218	0.388391	-1.39091	0.164252	0.306688
CD47	2146.43	-0.00140788	0.199575	-0.0070544	0.994371	0.99631
CD55	2537.1	-0.900052	0.389322	-2.31184	0.0207863	0.0740491
CD58	456.898	0.803203	0.393203	2.04272	0.0410803	0.118824
CD59	14299.2	-0.293921	0.235296	-1.24915	0.21161	0.364183
CD6	12.6702	0.493228	0.767512	0.642632	0.520463	0.667156
CD63	11338.3	0.0844249	0.205196	0.411436	0.680753	0.793283
CD68	771.434	-0.0727132	0.607791	-0.119635	0.904772	0.945922
CD70	27.9551	-4.71326	1.39664	-3.37471	0.000738924	0.00713449
CD72	40.7663	0.0132118	0.532427	0.0248143	0.980203	0.988112
CD74	2249.2	-1.89415	1.35322	-1.39973	0.161594	0.303281
CD81	4976.05	-0.130991	0.145733	-0.898841	0.368737	0.531882
CD82	1908.12	0.292095	0.281474	1.03773	0.299394	0.462665
CD83	19.2072	2.34315	0.944355	2.48122	0.0130933	0.0537924
CD9	7981.5	1.00212	0.286899	3.49295	0.000477722	0.00520351
CD96	303.711	2.3847	1.39269	1.71229	0.0868426	0.19776
CD99	3581.91	1.11329	0.34198	3.25543	0.00113222	0.00975217
CD99L2	506.946	-0.206552	0.192552	-1.07271	0.283403	0.445524
CD99P1	142.089	0.351693	0.338104	1.04019	0.29825	0.461741
CDA	67.4007	1.62346	1.03186	1.57334	0.11564	0.241517
CDADC1	145.786	-0.0413404	0.199542	-0.207176	0.835872	0.900162
CDAN1	311.567	-0.800521	0.351802	-2.27548	0.0228769	0.0788917
CDC123	951.455	0.588755	0.282304	2.08554	0.0370205	0.110761
CDC14A	83.935	-0.409318	0.315057	-1.29919	0.193879	0.34308
CDC14B	791.891	-0.848022	0.217951	-3.89089	9.9879e-05	0.00163064
CDC16	1129.43	0.110561	0.160605	0.688402	0.4912	0.642837
CDC20	1979.3	1.85381	0.645682	2.87109	0.00409056	0.0242147
CDC23	733.18	0.575395	0.234127	2.45761	0.0139863	0.0560579
CDC25A	310.608	1.15458	0.457125	2.52574	0.0115456	0.0493689
CDC25B	2308.16	0.808542	0.36526	2.2136	0.026856	0.0880311
CDC25C	345.382	2.09519	0.583779	3.58902	0.000331928	0.0039707
CDC26	279.536	0.67613	0.375045	1.8028	0.0714201	0.173005
[truncated: 27,830 more rows]
