# Supplementary material for: Reconstitution of human PDAC using primary cells reveals oncogenic transcriptomic features at tumor onset
Source: Nat Commun. 2024 Jan 27;15:818. doi: 10.1038/s41467-024-45097-2 (PMC10821902; doi:10.1038/s41467-024-45097-2)
Supplement: Supplementary file 9 — Supplementary Data 6 [file 41467_2024_45097_MOESM9_ESM.xlsx]

## Sheet: Supplementary table 6
140 genes highly expressed in acinar-KPTS cells			696 genes highly expressed in ductal-KPTS cells			2805 genes highly expressed in TCGA PDAC samples
1	ACSL5		1	AADACP1		1	MYH16
2	ACTL8		2	ABCB1		2	HS3ST1
3	ADAM19		3	ABCB4		3	AOC1
4	AHNAK2		4	ABCG2		4	SKAP2
5	ALDH3B2		5	ABLIM3		5	CCDC109B
6	ANKRD1		6	ACOT7		6	ITGA3
7	ANXA2R		7	ADAM12		7	ETV1
8	AP1S2		8	ADAM19		8	USH1C
9	ARAP3		9	ADAM22		9	PLAUR
10	AREG		10	ADAM28		10	ANLN
11	BST1		11	ADAM8		11	GPRC5A
12	C16orf74		12	ADAMTS12		12	TACC3
13	C1QL1		13	ADAMTS14		13	VSIG2
14	C1orf110		14	ADAMTS15		14	CD74
15	C20orf195		15	ADAMTS16		15	PLEKHO1
16	C8orf88		16	ADAMTS5		16	GRN
17	CACNG4		17	ADAMTS7		17	TMSB10
18	CACNG6		18	ADAMTSL1		18	TIMP2
19	CALHM2		19	ADGRB2		19	VCAN
20	CD109		20	ADGRF1		20	CAPG
21	CD22		21	ADGRF4		21	ADAM28
22	CDC25C		22	ADGRL3		22	LTBP1
23	CDKN2A		23	ADGRL4		23	FOXP3
24	CELSR1		24	ADRA1B		24	DKK3
25	CFD		25	AFAP1L1		25	RAD51
26	CILP2		26	AFF3		26	LAMA3
27	CORO1A		27	AGPAT4-IT1		27	OPN3
28	CST6		28	AHNAK2		28	PRDM1
29	CSTB		29	AK5		29	LAMC2
30	DCBLD2		30	AKAP2		30	ZC3H11A
31	DGKB		31	AKAP5		31	STYK1
32	DKK1		32	ALOX15B		32	GNA15
33	DMBX1		33	ALPK2		33	COL11A1
34	DPYSL3		34	AMZ1		34	CDH3
35	DSC3		35	ANK2		35	FAR2
36	EPHA4		36	ANKRD1		36	BCAS1
37	EREG		37	ANKRD34B		37	COL17A1
38	FABP6		38	ANOS1		38	CLDN18
39	FAM3D		39	ANTXR1		39	PFKP
40	FAM83A		40	ANTXR2		40	PKM
41	FIBCD1		41	ANXA8		41	PRR11
42	FKBP1AP1		42	ANXA8L1		42	PITX1
43	FLJ32255		43	AP1S2		43	DAPP1
44	FOXC2-AS1		44	APCDD1L		44	ST6GALNAC1
45	FOXD1		45	ARAP3		45	OSBPL3
46	FOXE1		46	AREG		46	HMMR
47	GDPD3		47	ARHGAP29		47	NDE1
48	GJC1		48	ARL14EPL		48	DHRS9
49	GLI2		49	ARL9		49	CDHR2
50	GLIS3-AS1		50	ARMC3		50	MGLL
51	GREB1L		51	ARMC4		51	SEMA3A
52	GSDMA		52	ASB9		52	SEMA3C
53	GSDMC		53	ATP10A		53	CELSR1
54	HAS2		54	ATP6V0D2		54	FSCN1
55	HAS2-AS1		55	AXL		55	ACTB
56	HHIP		56	B4GALNT2		56	UBE2T
57	HHIP-AS1		57	BASP1		57	GPR137B
58	HMSD		58	BCHE		58	FAP
59	HOXB2		59	BDNF		59	CEACAM1
60	HOXB3		60	BEND6		60	NDC80
61	HOXB4		61	BIRC7		61	ITGB5
62	HOXB5		62	BMP1		62	COL16A1
63	HOXB6		63	BMP3		63	CD82
64	HOXB7		64	BMPER		64	CEACAM6
65	HPGD		65	BNC1		65	NOX4
66	HRCT1		66	BST1		66	LPCAT2
67	HSD11B1		67	BVES		67	PHACTR3
68	ICAM2		68	C10orf107		68	TPX2
69	IL10		69	C15orf52		69	OAS1
70	INA		70	C15orf62		70	FXYD5
71	ITGA1		71	C16orf74		71	FXYD3
72	ITGB2		72	C17orf99		72	HEPH
73	ITGB2-AS1		73	C1orf110		73	EFNB1
74	KCNQ5		74	C3AR1		74	GABRP
75	KLF12		75	C4orf26		75	TBC1D2
76	KRT6A		76	C5orf46		76	MISP
77	KRT79		77	C6orf15		77	MMP11
78	LCK		78	C8orf88		78	SEC14L2
79	LGR6		79	CABP7		79	SH3BP1
80	LINC00326		80	CACNA2D1		80	LGALS1
81	LINC00704		81	CACNG4		81	BIK
82	LOC100996583		82	CACNG6		82	APOL1
83	LOC101929613		83	CALB1		83	KCTD17
84	LOC115110		84	CALD1		84	HDAC10
85	LRAT		85	CALHM2		85	PLEK2
86	LRRC26		86	CAMK2B		86	MMP9
87	LYL1		87	CAMK4		87	PYGB
88	LYPD3		88	CAP2		88	FERMT1
89	MILR1		89	CASC10		89	ELF4
90	MRC2		90	CASC15		90	KLF5
91	MYLK		91	CATSPER1		91	MSLN
92	NOXO1		92	CCBE1		92	ARL2BP
93	NPFFR1		93	CCDC136		93	COTL1
94	NPW		94	CCNA1		94	PYCARD
95	NRGN		95	CD109		95	CEMIP
96	NT5E		96	CD38		96	PLAT
97	NTSR1		97	CDA		97	TNFRSF10A
98	OSR2		98	CDH2		98	KCNN4
99	PHACTR3		99	CDH5		99	ASF1B
100	PITX1		100	CDK15		100	PLIN3
101	PLCH2		101	CDKN2A		101	MYH14
102	PRPH		102	CDON		102	CD79A
103	PSCA		103	CELF2		103	CEACAM5
104	PSORS1C2		104	CELSR1		104	GRIN2D
105	PTTG1		105	CERS1		105	FAM83E
106	PYGL		106	CFAP54		106	COMP
107	RASGRF2		107	CFH		107	WNT2
108	RLBP1		108	CFHR3		108	HOXA3
109	RPPH1		109	CGB5		109	AHR
110	S100A2		110	CGB7		110	GIMAP2
111	S100A4		111	CGB8		111	AEBP1
112	S100A5		112	CHN1		112	TRIM14
113	SDC3		113	CHRNA1		113	CORO2A
114	SDR16C5		114	CLDN11		114	UNC5B
115	SEMA3A		115	CLDN6		115	ACTA2
116	SFRP1		116	CLIC5		116	DKK1
117	SH3PXD2A-AS1		117	CLIP3		117	HOXB6
118	SIX1		118	CMTM3		118	LGALS3BP
119	SKAP1		119	CNIH3		119	COL1A1
120	SLC13A5		120	CNN1		120	CDR2L
121	SLC14A1		121	CNTN5		121	RAB34
122	SLC16A3		122	CNTNAP1		122	NMU
123	SLC2A1-AS1		123	CNTNAP2		123	KIAA1211
124	SLC8A1		124	CNTNAP3		124	INPP4B
125	SNCG		125	CNTNAP3B		125	BST1
126	ST8SIA4		126	COL12A1		126	CTSC
127	ST8SIA6		127	COL13A1		127	SLC15A3
128	SULT2B1		128	COL1A1		128	MDK
129	SUSD2		129	COL21A1		129	CLEC2B
130	SYT12		130	COL4A1		130	SELPLG
131	TBX15		131	COL4A2		131	ELK3
132	TDRD5		132	COL4A6		132	OAS2
133	TFAP2A		133	COL5A1		133	ARHGDIB
134	TNFRSF6B		134	COL5A2		134	VDR
135	TPRG1		135	COL8A1		135	GAPDH
136	UBE2C		136	COL9A2		136	COL12A1
137	VCAN		137	COLEC12		137	LAMA4
138	WNT10A		138	CORO1A		138	SPARC
139	WSCD1		139	COX6B2		139	LMNB1
140	ZBED2		140	CPA6		140	DPYSL3
			141	CPED1		141	COL7A1
			142	CPNE7		142	ECT2
			143	CRIP2		143	ITGB6
			144	CSRNP3		144	FN1
			145	CSRP2		145	FHL2
			146	CST1		146	PROC
			147	CST2		147	SDC1
			148	CST4		148	KYNU
			149	CST6		149	RND3
			150	CTHRC1		150	EPHA4
			151	CTXN1		151	CD58
			152	CYGB		152	CD48
			153	CYP24A1		153	SLC2A1
			154	CYP27C1		154	CDC20
			155	CYTH4		155	TSPAN1
			156	DAPP1		156	STMN1
			157	DCBLD1		157	CENPF
			158	DCBLD2		158	NRP2
			159	DCLK1		159	C1orf54
			160	DDIT4L		160	IFI27L2
			161	2023-12-01		161	GPR68
			162	DENND2A		162	HOXB5
			163	DEPDC1-AS1		163	MSX2
			164	DGKI		164	NCAPH
			165	DIRAS3		165	TMEM54
			166	DKK1		166	INHBA
			167	DKK2		167	PLAU
			168	DLL3		168	TUBA1B
			169	DMRT2		169	COL10A1
			170	DNM1		170	CKS2
			171	DOCK2		171	PI3
			172	DPF1		172	RUNX2
			173	DPF3		173	EFNB2
			174	DPY19L2		174	BMP4
			175	DPYSL3		175	TNFSF9
			176	DSC3		176	VASP
			177	DSCAM		177	LAMP5
			178	DYSF		178	RRAS
			179	E2F7		179	BCL11B
			180	EDIL3		180	TSPAN8
			181	EDN2		181	ASPHD2
			182	EFEMP1		182	RAC2
			183	EFNB3		183	KRT17
			184	ELOVL4		184	ISLR
			185	EPGN		185	LOXL1
			186	EPHA4		186	PALLD
			187	EREG		187	KLK10
			188	ESRG		188	SGOL1
			189	EVI2B		189	BST2
			190	EYA1		190	ARPC1B
			191	F2R		191	FCHO1
			192	FAM131B		192	SCO2
			193	FAM171A2		193	PXDN
			194	FAM196B		194	COL5A1
			195	FAM198B		195	RFTN1
			196	FAM212B-AS1		196	SLC6A6
			197	FAM26E		197	ANO1
			198	FAM83A		198	TNS4
			199	FAXC		199	LGALS3
			200	FBLN1		200	MATN3
			201	FBLN2		201	PPARG
			202	FBN1		202	ITGB4
			203	FBN2		203	EPSTI1
			204	FEZ1		204	POSTN
			205	FGF1		205	HRASLS2
			206	FGF19		206	LOXL2
			207	FGF5		207	CCNB1
			208	FHOD3		208	SPOCD1
			209	FILIP1		209	CDCA8
			210	FKBP10		210	COL4A2
			211	FLI1		211	ERCC5
			212	FLJ16779		212	NREP
			213	FLJ22447		213	ANXA1
			214	FLJ32255		214	ADAM19
			215	FLJ43879		215	OASL
			216	FLNC		216	KCP
			217	FMNL1		217	NT5E
			218	FN1		218	PRR5L
			219	FOXD1		219	KCNK1
			220	FOXE1		220	WNT10A
			221	FOXL2NB		221	VILL
			222	FPR1		222	TTYH3
			223	FSD1		223	ABHD17C
			224	FSIP2		224	GALNT5
			225	GACAT2		225	TFAP2A
			226	GAL3ST4		226	HMGA1
			227	GAS6-AS2		227	SYTL2
			228	GATA3		228	SULF1
			229	GBGT1		229	DDX60
			230	GBP6		230	TMPRSS4
			231	GDF1		231	TRIM29
			232	GDF5		232	ITGA11
			233	GFPT2		233	CASC5
			234	GJC1		234	GCHFR
			235	GLI2		235	BCAR3
			236	GLIPR1		236	MYOF
			237	GLIPR2		237	KIF11
			238	GLP2R		238	ENTPD1
			239	GLT8D2		239	ZNF365
			240	GNB4		240	SHF
			241	GNG2		241	SEMA7A
			242	GPC6		242	CENPE
			243	GPR1		243	LEF1
			244	GPR137C		244	AMIGO2
			245	GPR161		245	DUSP6
			246	GPR162		246	LUM
			247	GPR173		247	STON2
			248	GPR68		248	CMTM3
			249	GPR87		249	CDH11
			250	GRAP		250	SLC16A3
			251	GREM1		251	EMP3
			252	GSDMC		252	PADI1
			253	H2BFM		253	ZNF593
			254	H2BFXP		254	KIF2C
			255	HACD4		255	GPA33
			256	HAPLN1		256	CRABP2
			257	HAS2		257	ECM1
			258	HAS2-AS1		258	CTSK
			259	HECW2		259	MBOAT2
			260	HES2		260	MALL
			261	HES7		261	OSBPL10
			262	HHIP		262	COL8A1
			263	HMCN1		263	MUC4
			264	HMCN2		264	OCIAD2
			265	HMGA2		265	PLAC8
			266	HMSD		266	PYURF
			267	HNRNPA1P33		267	TNFRSF21
			268	HOXB-AS1		268	CDCA5
			269	HOXB-AS3		269	IGFBP3
			270	HOXB2		270	SH3KBP1
			271	HOXB3		271	MSN
			272	HOXB4		272	IL2RG
			273	HOXB5		273	MAL2
			274	HOXB6		274	FAM83A
			275	HOXB7		275	ADAM12
			276	HOXB8		276	RGS10
			277	HOXB9		277	HSD17B12
			278	HRH1		278	CAPN5
			279	HS3ST2		279	P4HA3
			280	HS3ST3A1		280	PRSS23
			281	HSD11B1		281	ADAMTS12
			282	HTATSF1P2		282	EDNRA
			283	HTR1D		283	ADAM8
			284	HTR1F		284	TMEM45B
			285	HTR7		285	BICD1
			286	HVCN1		286	SCHIP1
			287	HYAL3		287	AP1S3
			288	IFIT1		288	BANK1
			289	IFNE		289	PTPRR
			290	IGDCC4		290	THY1
			291	IGF2BP3		291	WNT7A
			292	IGFBP4		292	FGD5
			293	IGFL1		293	MARVELD1
			294	IGSF10		294	SLC16A1
			295	IL17RD		295	SLC7A7
			296	IL1RAPL1		296	BATF
			297	IL1RL1		297	CD109
			298	IL31RA		298	MMP14
			299	INA		299	CCNB2
			300	INHBA		300	MYO1E
			301	INPP4B		301	FAM213B
			302	ISL2		302	XDH
			303	ITGA1		303	RHBDL2
			304	ITGA11		304	CD1A
			305	ITGA4		305	SLC45A3
			306	ITGB8		306	CDA
			307	ITGBL1		307	IFNGR2
			308	JAKMIP2		308	CBR3
			309	JAM2		309	HK2
			310	KCNAB1		310	CILP2
			311	KCNF1		311	ABCG1
			312	KCNIP4		312	CSTB
			313	KCNQ5		313	LY6E
			314	KCNT2		314	PLCD3
			315	KCTD4		315	RACGAP1
			316	KIAA0408		316	CAMK2N1
			317	KIAA1755		317	MXRA8
			318	KIF3C		318	HENMT1
			319	KIF5A		319	GBP2
			320	KIF5C		320	GBP4
			321	KISS1		321	OLFML2B
			322	KLF12		322	KIF26B
			323	KLHL4		323	SGPP2
			324	KLRC2		324	CTSS
			325	KRT17		325	S100A11
			326	KRT34		326	ANTXR2
			327	KRT5		327	FSTL1
			328	KRT6A		328	IHH
			329	KRT75		329	IFI16
			330	KRT81		330	LIPH
			331	KRT83		331	S100P
			332	KRT85		332	MST1R
			333	KRTAP2-3		333	POC1A
			334	KYNU		334	MAD2L1
			335	LAT2		335	HPGD
			336	LCK		336	ITGA2
			337	LGALS1		337	EDIL3
			338	LGI3		338	GPX8
			339	LHB		339	PTTG1
			340	LIMS2		340	COL1A2
			341	LINC-ROR		341	FNDC1
			342	LINC00452		342	CTSB
			343	LINC00460		343	CTHRC1
			344	LINC00565		344	GJB2
			345	LINC00622		345	PRAP1
			346	LINC00649		346	ARHGAP42
			347	LINC00704		347	IFI27
			348	LINC00842		348	PPP1R14D
			349	LINC01239		349	FBN1
			350	LINC01270		350	B2M
			351	LINC01410		351	KIAA0101
			352	LINC01468		352	PLK1
			353	LINC01561		353	TMEM92
			354	LOC100101478		354	TPM4
			355	LOC100128885		355	CYP2S1
			356	LOC100129434		356	AXL
			357	LOC100379224		357	C19orf33
			358	LOC100420587		358	KLK6
			359	LOC100505817		359	FADD
			360	LOC101059948		360	MFSD2A
			361	LOC101927043		361	TAP1
			362	LOC101927482		362	RAB31
			363	LOC101927769		363	COL3A1
			364	LOC101927884		364	SLC16A4
			365	LOC101928100		365	TSPAN5
			366	LOC101928489		366	KLK7
			367	LOC101928847		367	CLIC3
			368	LOC101929470		368	ANTXR1
			369	LOC152225		369	BUB1
			370	LOC339862		370	PCDH7
			371	LOC606724		371	ROBO1
			372	LOC645166		372	TMEM154
			373	LOC728392		373	CDK1
			374	LOC729683		374	CST2
			375	LOC730668		375	CST1
			376	LOC79160		376	TMC7
			377	LOC90768		377	CDH2
			378	LOXL2		378	EMB
			379	LPPR3		379	TMEM133
			380	LPXN		380	HOXB9
			381	LRFN4		381	SDR16C5
			382	LRRC17		382	HTRA3
			383	LRRC34		383	PAQR8
			384	LRRC4		384	KRT19
			385	LRRN1		385	HOPX
			386	LRRN3		386	LGALS4
			387	LRRN4		387	COL8A2
			388	LTBP1		388	NINJ2
			389	LTBP2		389	EPHX4
			390	LTBP3		390	LRRC15
			391	LUM		391	ISG20
			392	LUZP2		392	CFL1
			393	LY6K		393	ABLIM3
			394	LYL1		394	AGR3
			395	MAGI2-AS3		395	SULT1B1
			396	MAMDC2		396	MUC13
			397	MAP1A		397	JUP
			398	MAP1B		398	MARCKSL1
			399	MAP3K12		399	CST6
			400	2023-03-01		400	SUGCT
			401	2023-03-04		401	SFN
			402	MARVELD1		402	CREG2
			403	MATN3		403	AIM1L
			404	MDK		404	LPCAT4
			405	MEF2C		405	PRR15
			406	MEGF10		406	FOXL1
			407	MEX3A		407	PNMA1
			408	MEX3B		408	PTRF
			409	MFAP2		409	FAM26E
			410	MFI2		410	GPR35
			411	MGAT5B		411	FAM101A
			412	MIAT		412	HLA-DQB1
			413	MILR1		413	MYADM
			414	MIR31HG		414	B3GNT3
			415	MLLT11		415	SHISA2
			416	MME		416	NQO1
			417	MMP1		417	F2R
			418	MMP11		418	MUC16
			419	MMP13		419	RTKN2
			420	MMP14		420	DEXI
			421	MMP16		421	TP53TG1
			422	MMP2		422	BGN
			423	MMP24		423	NTM
			424	MOXD1		424	ANXA2
			425	MPDZ		425	LCK
			426	MPP4		426	GPR132
			427	MRC2		427	EFNA5
			428	MSH4		428	LPAR5
			429	MTMR7		429	TMEM173
			430	MUC4		430	2023-09-09
			431	MXRA8		431	SLC24A3
			432	MYL7		432	PARPBP
			433	MYL9		433	AHNAK2
			434	MYLK		434	LEMD1
			435	NABP1		435	SAPCD2
			436	NACAD		436	THBS2
			437	NARR		437	KRT16
			438	NAT14		438	TRABD2A
			439	NCAM1		439	TMEM262
			440	NCF2		440	AGMO
			441	NCKAP5		441	ISG15
			442	NDST3		442	ARL4C
			443	NEGR1		443	WNT7B
			444	NES		444	S100A16
			445	NEURL1B		445	RBM34
			446	NGFR		446	GJB3
			447	NHLRC4		447	HN1
			448	NHS		448	S100A14
			449	NKAIN4		449	GJB4
			450	NKILA		450	HLA-DRB1
			451	NLGN1		451	CTSE
			452	NLRP1		452	SFTA2
			453	NLRP10		453	CD55
			454	NOG		454	AFAP1
			455	NOX1		455	SULF2
			456	NOX3		456	HRH1
			457	NPAS3		457	HLA-DQA1
			458	NPFFR2		458	S100A2
			459	NPTX1		459	LAMB3
			460	NR2F2		460	PDLIM7
			461	NR2F2-AS1		461	ACSL5
			462	NREP		462	S100A10
			463	NRG1		463	S100A6
			464	NRK		464	TOR4A
			465	NRP2		465	CARD11
			466	NT5DC2		466	HOXC4
			467	NT5E		467	FAM3D
			468	NTM		468	PNP
			469	NTNG1		469	RN7SK
			470	NXPH2		470	SNORD6
			471	OLAH		471	COX20
			472	OLFML2A		472	CENPW
			473	OLFML2B		473	PPAPDC1A
			474	P2RX5		474	COL5A2
			475	PADI3		475	PSMB8
			476	PAEP		476	HLA-DRA
			477	PALLD		477	SLC44A4
			478	PALM2		478	HLA-C
			479	PALM2-AKAP2		479	TRIM31
			480	PAPL		480	HLA-F
			481	PAPPA		481	MROH6
			482	PCDH18		482	IGFL2
			483	PDCD1LG2		483	SAMD9
			484	PDGFB		484	SERPINB5
			485	PDZD2		485	ATP10A
			486	PGM5P2		486	HLA-H
			487	PHACTR3		487	HLA-A
			488	PHYHIP		488	LBH
			489	PI16		489	CLIC1
			490	PIANP		490	DDX47
			491	PIEZO2		491	ITGA1
			492	PIK3CG		492	UCA1
			493	PITX1		493	SPDYE3
			494	PKIA		494	HLA-DPB1
			495	PKIB		495	JPX
			496	PKP1		496	ZNF469
			497	PLA2G7		497	ANXA2P2
			498	PLAG1		498	HOXB-AS3
			499	PLAT		499	MAGI2-AS3
			500	PLAU		500	HLA-B
			501	PLCH2		501	B3GALT4
			502	PLCXD3		502	LINC00857
			503	PLEKHG5		503	KIFC1
			504	PLS3		504	APOBEC3G
			505	PNPLA5		505	PSMB9
			506	PODXL		506	MIF
			507	POPDC3		507	UGT1A10
			508	PPAPDC1A		508	PRAF2
			509	PPFIA2		509	APOBEC3D
			510	PPM1E		510	APOBEC3C
			511	PRDM8		511	CASC8
			512	PRICKLE1		512	HOXA10
			513	PRKACB		513	SLC22A18AS
			514	PRRG1		514	AGAP2-AS1
			515	PRRT2		515	HOXB7
			516	PRRX2		516	MMP12
			517	PTGES		517	MIR3685
			518	PTGIS		518	SLC6A14
			519	PTHLH		519	MMP28
			520	PTN		520	AFAP1-AS1
			521	PTPRE		521	CCL18
			522	PTPRS		522	RPL41
			523	PXDN		523	SH3PXD2A-AS1
			524	RAB33A		524	LINC01232
			525	RAB42		525	BLACAT1
			526	RAC2		526	BCO1
			527	RARB		527	RTP4
			528	RARRES1		528	MELK
			529	RASGRF1		529	GATA3
			530	RASGRF2		530	GPC6
			531	RASGRF2-AS1		531	IGFBP7
			532	RBM24		532	ADAM9
			533	RCAN2		533	TWIST1
			534	RFTN1		534	SERTAD4
			535	RGS20		535	NUF2
			536	RGS4		536	LINC01559
			537	RGS7		537	ALDH3B1
			538	RHOJ		538	TGFBI
			539	RIN3		539	PKIA
			540	RNU6-26P		540	ADAMTS6
			541	ROBO1		541	PLS1
			542	ROBO2		542	MRC2
			543	RPSAP52		543	MMD
			544	RUNX2		544	BIRC5
			545	S100A2		545	MUC17
			546	S1PR3		546	COL22A1
			547	SALL2		547	NAGS
			548	SAMD3		548	TMEM105
			549	SAMD9		549	STRA6
			550	SAMD9L		550	SKA3
			551	SCEL		551	PTHLH
			552	SCN2A		552	NRG3
			553	SCN5A		553	HVCN1
			554	SCN9A		554	FRMD5
			555	SCUBE3		555	SLC13A5
			556	SELPLG		556	TPRG1
			557	SEMA3A		557	TMEM200C
			558	SEMA3C		558	UBXN10
			559	SEMA3D		559	HHIPL1
			560	SEMA7A		560	PDLIM4
			561	SENCR		561	SLPI
			562	2023-09-06		562	CACNB3
			563	SERPINB2		563	SERTAD1
			564	SERPIND1		564	IL1RAP
			565	SERPINE1		565	KPNA7
			566	SERPINH1		566	PRICKLE4
			567	SFRP1		567	WIPF1
			568	SFTA1P		568	DEPDC1B
			569	SH2D1B		569	ASPN
			570	SHROOM4		570	GCNT3
			571	SIM2		571	GNB4
			572	SLC10A4		572	MIR4292
			573	SLC13A5		573	SLC9A2
			574	SLC14A1		574	PLEKHG1
			575	SLC18A2		575	RASGEF1B
			576	SLC38A4		576	GPR87
			577	SLC4A11		577	RPLP0P2
			578	SLC6A15		578	ASPM
			579	SLC8A1		579	ANGPTL2
			580	SLC9A3R2		580	CEP55
			581	SNCG		581	KIF18A
			582	SNORD116-4		582	POU2F3
			583	SOGA3		583	SLC7A4
			584	SOX17		584	COL4A1
			585	SP140		585	SLC52A3
			586	SPAG6		586	TGFB1I1
			587	SPARC		587	RELT
			588	SPOCD1		588	PODNL1
			589	SPOCK1		589	PMEPA1
			590	SPOCK2		590	HSD17B6
			591	SPOCK3		591	TNFAIP6
			592	SPON1		592	LINC00152
			593	SPON2		593	IL21R
			594	SRPX		594	PLXDC2
			595	SSC4D		595	ARHGAP27
			596	ST3GAL4-AS1		596	KRT7
			597	ST6GAL2		597	SLAMF7
			598	ST6GALNAC5		598	SPDEF
			599	ST8SIA4		599	LINC01133
			600	STAC		600	TIGIT
			601	STARD9		601	RUNX1
			602	STC2		602	FGFBP1
			603	STMN1		603	MAP1LC3B2
			604	STON1		604	SNORA31
			605	STON1-GTF2A1L		605	BIRC7
			606	STON2		606	SNORD99
			607	STRA6		607	IFI35
			608	SULT2B1		608	CXCL16
			609	SUSD5		609	AK4
			610	SV2A		610	TM4SF5
			611	SVEP1		611	RPL39L
			612	SYNC		612	CDKN2B
			613	SYNGR3		613	PTGES
			614	SYNPO2		614	HLA-DPA1
			615	SYT1		615	S100A4
			616	SYT11		616	LINC00920
			617	SYT12		617	ZBED6
			618	SYT14		618	EDAR
			619	TAGLN		619	VSTM2L
			620	TAGLN3		620	KIF23
			621	TARID		621	KIF15
			622	TBC1D19		622	CXCL5
			623	TENM2		623	IL4I1
			624	TENM3		624	KIF14
			625	TFAP2A		625	CENPM
			626	TGFB1I1		626	OACYLP
			627	TGFB2		627	SLC4A11
			628	TGFB2-OT1		628	CARD16
			629	TGFBI		629	IL2RA
			630	TH		630	MDFI
			631	THBD		631	BASP1
			632	THBS1		632	PTGER2
			633	THBS2		633	SCEL
			634	THSD1		634	CST4
			635	TIAM2		635	CPZ
			636	TIMP2		636	PPP1R14C
			637	TLR4		637	EPS8L3
			638	TM4SF19		638	ANXA8
			639	TM6SF1		639	GPR153
			640	TMCC2		640	MPZL2
			641	TMEFF1		641	PTAFR
			642	TMEM156		642	NPC1L1
			643	TMEM169		643	ESPN
			644	TMEM200A		644	SAMD14
			645	TMEM233		645	UBE2C
			646	TMEM255A		646	LDLRAD4
			647	TMEM35		647	RANGRF
			648	TMEM40		648	RARRES3
			649	TMEM44		649	ZNF185
			650	TMEM59L		650	TIMP1
			651	TMEM71		651	ORC6
			652	TMPRSS11E		652	HMCN1
			653	TNC		653	SP140
			654	TNFRSF11B		654	LGR6
			655	TNFRSF25		655	LINC00460
			656	TNNT1		656	NCAPG
			657	TRANK1		657	ALPK2
			658	TRIM46		658	PTK7
			659	TRIML2		659	EVPL
			660	TRPM8		660	FRMD6
			661	TSLP		661	SPOCK2
			662	TSPAN2		662	SHH
			663	TUBA1A		663	FAM81A
			664	TUBB2B		664	AQP5
			665	TUBB3		665	CSF2
			666	TUBB4A		666	KIF4A
			667	TWIST2		667	ADAMTS7
			668	UCA1		668	CENPK
			669	UCHL1		669	NUSAP1
			670	UNC13D		670	PHLDA2
			671	UNC5C		671	C1orf233
			672	UPK1B		672	EGFL6
			673	VASH2		673	TOP2A
			674	VAT1L		674	MMEL1
			675	VCAN		675	FZD7
			676	VEGFC		676	ARNTL2
			677	VGLL3		677	PIM2
			678	VIP		678	BTBD19
			679	VIPR1		679	IFITM1
			680	VWDE		680	SIGLEC15
			681	WNT10A		681	FOXM1
			682	WNT6		682	OAS3
			683	WNT7A		683	SYNDIG1
			684	WNT7B		684	S100A5
			685	XIRP2		685	BLM
			686	ZBED2		686	HECW1
			687	ZCCHC18		687	SSPN
			688	ZEB2		688	MSL3P1
			689	ZFHX4		689	SPON2
			690	ZFP42		690	NR1I2
			691	ZFPM2-AS1		691	FAM83D
			692	ZNF185		692	GPSM3
			693	ZNF365		693	CR2
			694	ZNF532		694	MAP1A
			695	ZNF560		695	TSPAN15
			696	ZPLD1		696	CD52
						697	TMEM200A
						698	CA14
						699	IGFBP5
						700	SFRP4
						701	LAYN
						702	C10orf55
						703	DTL
						704	DOK5
						705	CAMK4
						706	LGR5
						707	ONECUT3
						708	C8orf31
						709	SIM2
						710	CDH17
						711	SHCBP1
						712	TK1
						713	SSC5D
						714	SNCAIP
						715	IL1RN
						716	EGLN3
						717	ABCB4
						718	C11orf70
						719	HOXB2
						720	SNORD104
						721	LYZ
						722	SULT2B1
						723	ADTRP
						724	SLC22A3
						725	LGALS9
						726	ZNF860
						727	AURKA
						728	ZBP1
						729	ENTPD2
						730	FOXD1
						731	MEI1
						732	CENPU
						733	KLHDC7B
						734	TENM4
						735	TRIM15
						736	HCAR1
						737	TIAM2
						738	MX2
						739	GLT8D2
						740	HLA-DQB2
						741	LINC00899
						742	BAIAP2L2
						743	HTRA1
						744	HOXB-AS1
						745	NKAIN4
						746	LRFN4
						747	CXCL13
						748	NDNF
						749	CDCA2
						750	GPNMB
						751	LY6D
						752	ARHGAP23
						753	ZNF488
						754	TMC5
						755	KCND2
						756	FERMT3
						757	MIR103A2
						758	NPTX1
						759	TNFSF11
						760	DLGAP5
						761	CDC42EP2
						762	RAD51AP1
						763	MET
						764	SUCNR1
						765	ARSI
						766	CCL5
						767	GPRIN1
						768	PLXNC1
						769	MMP2
						770	CALB2
						771	CDKN3
						772	FUT3
						773	MUC12
						774	RASAL1
						775	TMPRSS3
						776	LTBP2
						777	NAPSB
						778	MYB
						779	TTK
						780	LRP1
						781	EPYC
						782	SLAMF8
						783	ITGBL1
						784	NOX1
						785	CXCR4
						786	RCN3
						787	SMIM22
						788	NPR3
						789	PSORS1C1
						790	GDA
						791	SPAG5
						792	C14orf37
						793	FUT6
						794	HOXA1
						795	LINC00922
						796	LINC01269
						797	LY96
						798	MIR4653
						799	SHROOM3
						800	C11orf86
						801	MKI67
						802	PPP1R3G
						803	SLC1A1
						804	UHRF1
						805	IGSF6
						806	CCNA2
						807	C15orf48
						808	GTSE1
						809	ITGB7
						810	DMBX1
						811	LSP1
						812	ZBTB7C
						813	ABCA12
						814	CERKL
						815	WTAPP1
						816	KIAA1524
						817	HCST
						818	MMP13
						819	SCT
						820	LEF1-AS1
						821	FGF1
						822	FKBP10
						823	RHOH
						824	SYT13
						825	GLI2
						826	SH3D21
						827	PSMB8-AS1
						828	LINC00511
						829	FAM19A5
						830	ST8SIA2
						831	MN1
						832	CD6
						833	GLIPR2
						834	GREM1
						835	ALDOC
						836	FIBCD1
						837	OIP5
						838	SFRP2
						839	CATSPER1
						840	ANXA8L1
						841	GDPD2
						842	GINS1
						843	EVA1B
						844	BCAS4
						845	DFNA5
						846	APOBEC1
						847	SERPINB9
						848	HES2
						849	WFDC2
						850	EXO1
						851	MYL9
						852	HLA-DMB
						853	VSIG1
						854	RSAD2
						855	GJB5
						856	C5orf46
						857	SLCO4A1-AS1
						858	RPL13AP20
						859	C2
						860	SP6
						861	XRCC4
						862	GINS4
						863	DQX1
						864	TFF3
						865	HLA-DOA
						866	EFNA2
						867	ALDH3A1
						868	C16orf54
						869	HOXA13
						870	CCL22
						871	DPCR1
						872	TMEM158
						873	CENPI
						874	WFDC21P
						875	MX1
						876	MIA
						877	SLC5A1
						878	TBXAS1
						879	GLIPR1
						880	CD3D
						881	SRGN
						882	GPX2
						883	CD3E
						884	PTPRE
						885	RMI2
						886	ATG9B
						887	TMEM150B
						888	ZNF385A
						889	HTR2B
						890	CENPA
						891	TTC9
						892	PTGS2
						893	CYP4F3
						894	TNFRSF18
						895	EMP1
						896	MMP7
						897	UBASH3B
						898	TM4SF20
						899	COX6B2
						900	ZWINT
						901	ANKS4B
						902	PVRL4
						903	IFIT2
						904	CHSY3
						905	EPHA2
						906	C6orf223
						907	DHDH
						908	AGR2
						909	KLK8
						910	GBP5
						911	CCDC144NL-AS1
						912	B4GALNT3
						913	ZFPM2-AS1
						914	GJC2
						915	TRIP13
						916	FOXF2
						917	SYT12
						918	C3orf80
						919	GCNT1
						920	BCL2L15
						921	HLA-DMA
						922	CALD1
						923	NDP
						924	SCUBE3
						925	CORIN
						926	CLDN11
						927	IQGAP3
						928	IL2RB
						929	PLK4
						930	DCBLD2
						931	ADAMTS2
						932	TREM1
						933	TSPAN18
						934	PCED1B
						935	BEAN1
						936	CGB5
						937	OXTR
						938	MFI2
						939	MMP1
						940	GZMK
						941	HS3ST3A1
						942	CKAP2
						943	NPFFR1
						944	FLJ16779
						945	WFDC3
						946	NBL1
						947	HCP5
						948	CLEC11A
						949	GZMA
						950	CIT
						951	BCYRN1
						952	B4GALNT1
						953	NEK2
						954	AURKB
						955	LY75
						956	CRISPLD1
						957	SERPINH1
						958	KIF20A
						959	CDKN2A
						960	F2RL2
						961	TAGAP
						962	TINAG
						963	FER1L4
						964	CCNJL
						965	HOXA-AS2
						966	SNORD63
						967	PBK
						968	HAPLN1
						969	FA2H
						970	TSPAN2
						971	ST6GAL1
						972	CCL17
						973	TBX15
						974	PAEP
						975	SLC12A2
						976	2023-09-01
						977	HR
						978	PNOC
						979	HPSE
						980	HJURP
						981	C20orf144
						982	IDO1
						983	DKK2
						984	PSCA
						985	PRRX1
						986	DNAJC5B
						987	METTL7B
						988	SYT11
						989	SOX11
						990	MOXD1
						991	HOXC6
						992	FUT2
						993	VAV1
						994	CDC45
						995	E2F8
						996	FAM26F
						997	CKAP2L
						998	GPR1
						999	CD27
						1000	RNF183
						1001	CD86
						1002	SELL
						1003	SDK2
						1004	CCL24
						1005	GMFG
						1006	GRAMD1B
						1007	PLA2G2D
						1008	SERPINB7
						1009	SPC24
						1010	MSRB3
						1011	ST6GALNAC5
						1012	BUB1B
						1013	ADORA3
						1014	LUZP2
						1015	ADAMTS14
						1016	PCED1B-AS1
						1017	ANXA13
						1018	IYD
						1019	HLA-DPB2
						1020	RAB23
						1021	DOCK11
						1022	LINC00941
						1023	HLA-DRB5
						1024	PRRX2
						1025	PPEF1
						1026	VEGFC
						1027	CD4
						1028	OPN1SW
						1029	SLC39A4
						1030	SERPINB3
						1031	UGT1A6
						1032	AMICA1
						1033	LST1
						1034	RAB7B
						1035	MND1
						1036	MIRLET7DHG
						1037	CFH
						1038	MTRNR2L1
						1039	TNFSF4
						1040	FAM177B
						1041	CD2
						1042	EFNA3
						1043	MTMR11
						1044	TNFRSF11B
						1045	UCP2
						1046	CCDC42B
						1047	SPTSSB
						1048	VGLL1
						1049	HMGA2
						1050	ESCO2
						1051	EPPK1
						1052	C3orf70
						1053	C2orf15
						1054	RUNX3
						1055	CD247
						1056	CAPN9
						1057	SERTAD4-AS1
						1058	ITIH2
						1059	P2RY2
						1060	SLC9B2
						1061	CHIT1
						1062	LINC00578
						1063	ERCC6L
						1064	PPM1N
						1065	MYO1A
						1066	PRSS33
						1067	RAD54L
						1068	AKR1B10
						1069	SGCD
						1070	SLC22A18
						1071	DIAPH3
						1072	SOX21-AS1
						1073	LRRC66
						1074	CDC25C
						1075	C1QA
						1076	PIGR
						1077	FAM64A
						1078	C6orf15
						1079	CCDC153
						1080	ARL9
						1081	CHRNA5
						1082	LAPTM5
						1083	FOLH1
						1084	SNX20
						1085	CD163L1
						1086	KRT6B
						1087	PKMYT1
						1088	GBP3
						1089	DNMBP-AS1
						1090	COL6A3
						1091	C8orf74
						1092	FOXS1
						1093	RENBP
						1094	CD5
						1095	BTNL10
						1096	SERINC2
						1097	ZNF521
						1098	DRAXIN
						1099	ZBED2
						1100	TNFRSF13C
						1101	COL6A2
						1102	FOSL1
						1103	MIR4263
						1104	IL12RB1
						1105	ILDR2
						1106	FBLN2
						1107	FLVCR2
						1108	ST6GAL2
						1109	FOXA1
						1110	MLK7-AS1
						1111	CD300A
						1112	PRR29
						1113	HAPLN3
						1114	IFIT3
						1115	SNORD60
						1116	CXCR3
						1117	KERA
						1118	PLA2G7
						1119	NMUR2
						1120	CYSLTR2
						1121	ST8SIA4
						1122	ENO2
						1123	CST7
						1124	LYPD5
						1125	MCM10
						1126	LCP1
						1127	CACNG4
						1128	CYP27C1
						1129	ANKFN1
						1130	PCOLCE
						1131	TSHZ2
						1132	SMIM24
						1133	APOL6
						1134	UNC5B-AS1
						1135	CDH6
						1136	LY86
						1137	TRAF3IP3
						1138	BEND6
						1139	CD19
						1140	IL11
						1141	MLPH
						1142	CDT1
						1143	FCGR2B
						1144	TMEM171
						1145	CDX1
						1146	CXCL14
						1147	ATP6V0D2
						1148	MGP
						1149	DUOX1
						1150	MYO7B
						1151	HOXB8
						1152	TNFSF15
						1153	PIK3CG
						1154	EVI2A
						1155	XXYLT1-AS2
						1156	MIR3682
						1157	SPN
						1158	GINS2
						1159	MIR25
						1160	ALPPL2
						1161	TMEM130
						1162	CCR7
						1163	SCIN
						1164	IL10RB-AS1
						1165	DOK6
						1166	CSF2RA
						1167	KLRB1
						1168	ABALON
						1169	LINC01503
						1170	VSTM4
						1171	HOXC8
						1172	AREG
						1173	SLC16A5
						1174	TMEM132A
						1175	THSD7B
						1176	LRRC34
						1177	LINC00483
						1178	GPR183
						1179	ARHGAP15
						1180	CD207
						1181	HDAC9
						1182	HOXC11
						1183	KIAA1549L
						1184	HOXC-AS2
						1185	FYB
						1186	HOTAIRM1
						1187	TCEAL7
						1188	ZPLD1
						1189	TRIM10
						1190	EPHX3
						1191	KRT20
						1192	HBEGF
						1193	RAB42
						1194	LINC01561
						1195	RNF223
						1196	CDH13
						1197	HIST1H4I
						1198	CD300LF
						1199	WDR62
						1200	NPSR1
						1201	PBX4
						1202	SPON1
						1203	MIR4664
						1204	ALPP
						1205	FOXC2
						1206	MOGAT3
						1207	DDIAS
						1208	ZFPM2
						1209	POU2AF1
						1210	IL20RB
						1211	ROR2
						1212	IL22RA2
						1213	CCR4
						1214	S1PR4
						1215	TAGLN
						1216	SPINK4
						1217	DUOXA1
						1218	QPCT
						1219	C20orf195
						1220	RRM2
						1221	NNMT
						1222	CD28
						1223	LINC00443
						1224	HOXA11-AS
						1225	SIX1
						1226	HOXC9
						1227	EMILIN1
						1228	ARL4D
						1229	CD70
						1230	STAC
						1231	ITGA4
						1232	ZNF559-ZNF177
						1233	CABP4
						1234	P3H2
						1235	CCL20
						1236	B3GNT6
						1237	SLC2A1-AS1
						1238	MIR3653
						1239	SRPX2
						1240	HAS2-AS1
						1241	PDCD1LG2
						1242	RCSD1
						1243	DLX5
						1244	CCL3
						1245	SIRPG
						1246	SH2D1A
						1247	RAB33A
						1248	HPDL
						1249	PVT1
						1250	APOC1
						1251	VMO1
						1252	CD79B
						1253	MZB1
						1254	FAM69C
						1255	CCAT1
						1256	FCRL3
						1257	WISP1
						1258	PPP2R2C
						1259	APELA
						1260	FOXQ1
						1261	TYROBP
						1262	SNORD100
						1263	CKMT1A
						1264	SH3TC2
						1265	GPR85
						1266	LYPD3
						1267	TMEM26
						1268	LINC00346
						1269	ARHGAP25
						1270	BLK
						1271	EGR2
						1272	TNC
						1273	SULT1E1
						1274	LINC01116
						1275	C17orf53
						1276	NRIP3
						1277	MACROD2
						1278	CPNE7
						1279	CPXM2
						1280	VASH2
						1281	DEPDC1
						1282	MS4A1
						1283	MMP16
						1284	LOX
						1285	IFI6
						1286	DUOX2
						1287	INPP5D
						1288	FLNC
						1289	LINC01094
						1290	GRAMD2
						1291	ADAP1
						1292	CD96
						1293	BNC2
						1294	DRP2
						1295	APOE
						1296	FAM132A
						1297	KRT6A
						1298	CYP2C18
						1299	LCN2
						1300	SPIRE2
						1301	PDPN
						1302	GBP1
						1303	DGKI
						1304	CLSPN
						1305	NOG
						1306	CD7
						1307	TICRR
						1308	MOGAT2
						1309	IL18
						1310	LANCL3
						1311	E2F1
						1312	KCNS1
						1313	TGFB2-AS1
						1314	LY9
						1315	DCHS2
						1316	CTLA4
						1317	VNN1
						1318	FAM111B
						1319	CD3G
						1320	HIST1H3H
						1321	HAVCR2
						1322	CLRN3
						1323	LTB
						1324	SNCG
						1325	ICAM3
						1326	NHS
						1327	APOBR
						1328	MAP4K1
						1329	BPIFB1
						1330	ITGB2
						1331	C2orf70
						1332	CDHR5
						1333	SERPINE2
						1334	KLHL6
						1335	ADAMDEC1
						1336	FOXD2
						1337	CGB7
						1338	SLAMF6
						1339	FHOD3
						1340	AMN
						1341	HPGDS
						1342	WDFY4
						1343	ADORA2B
						1344	SOX21
						1345	SLA2
						1346	KIAA1755
						1347	ISLR2
						1348	ENKUR
						1349	TM6SF2
						1350	GEM
						1351	HCG4
						1352	PTGIS
						1353	DLEU7
						1354	MIR635
						1355	ESPL1
						1356	HAS2
						1357	EPS8L1
						1358	CCR8
						1359	LINC00707
						1360	TNFRSF11A
						1361	GJA5
						1362	SH2D2A
						1363	IGFL4
						1364	SORCS2
						1365	CEACAM7
						1366	CAV1
						1367	AIF1
						1368	ROS1
						1369	ICOS
						1370	MFAP5
						1371	CD37
						1372	DMBT1
						1373	F5
						1374	PLD4
						1375	C2orf61
						1376	SUSD3
						1377	IKZF3
						1378	TNFSF13B
						1379	IRAK2
						1380	HS3ST2
						1381	LRRC31
						1382	S100A3
						1383	CELSR3-AS1
						1384	CYBRD1
						1385	LINC01426
						1386	P2RY10
						1387	HTR1D
						1388	IFI44
						1389	AIM2
						1390	ULBP2
						1391	FCGR2A
						1392	LYPD2
						1393	ANGPT2
						1394	ESM1
						1395	MTFR2
						1396	ARL11
						1397	TESPA1
						1398	CYP24A1
						1399	CD22
						1400	NTF4
						1401	DUSP5
						1402	FCGR3A
						1403	EMILIN2
						1404	CRYM
						1405	FEZF1-AS1
						1406	COL14A1
						1407	FABP3
						1408	STEAP1
						1409	CXCL9
						1410	IRX5
						1411	DKK4
						1412	VWA3B
						1413	PIF1
						1414	SIT1
						1415	IRF8
						1416	MIR31HG
						1417	ANKRD19P
						1418	POLQ
						1419	SYNC
						1420	NKX3-2
						1421	RIPPLY3
						1422	HOTTIP
						1423	PNMA2
						1424	CYP26A1
						1425	BCAN
						1426	GAL3ST4
						1427	DACT3
						1428	FGL2
						1429	CGB8
						1430	PTPRH
						1431	FAM155A
						1432	MIR331
						1433	HLA-DQA2
						1434	LILRB4
						1435	IER5L
						1436	MIR570
						1437	HOXD9
						1438	OSCAR
						1439	RASSF2
						1440	KMO
						1441	KLF4
						1442	MFAP2
						1443	IFI44L
						1444	FGF19
						1445	ADAM23
						1446	TNFSF18
						1447	LINC00524
						1448	TMEM176A
						1449	GRAP
						1450	UCN2
						1451	LINC00675
						1452	HOXC10
						1453	PDE6G
						1454	FAM159A
						1455	ACAP1
						1456	CD1C
						1457	CPXM1
						1458	FRZB
						1459	TCN1
						1460	TNFRSF9
						1461	CYP4F12
						1462	CHST6
						1463	PHGR1
						1464	KRT81
						1465	FCRLA
						1466	PTPRC
						1467	SYTL3
						1468	ELOVL6
						1469	ERN2
						1470	TFF1
						1471	GABRD
						1472	SLC37A2
						1473	TRIM31-AS1
						1474	DIO2
						1475	CSTA
						1476	MXRA5
						1477	SGIP1
						1478	LCP2
						1479	DSG3
						1480	ISL2
						1481	MYBL1
						1482	CD248
						1483	IL1R2
						1484	TDO2
						1485	FDCSP
						1486	FBXO32
						1487	MIR429
						1488	TMEM92-AS1
						1489	AKR1B15
						1490	PTPN7
						1491	CD53
						1492	LAX1
						1493	BTBD16
						1494	LAG3
						1495	SERHL
						1496	FAM83A-AS1
						1497	GREB1L
						1498	TRIM54
						1499	EME1
						1500	PDE4B
						1501	TP63
						1502	GAS2L3
						1503	LINC01050
						1504	CCDC80
						1505	TYMP
						1506	FAM129C
						1507	KIF18B
						1508	RDM1
						1509	CD83
						1510	TMEM40
						1511	NOTUM
						1512	GJA1
						1513	FEZF1
						1514	TBC1D10C
						1515	TMEM119
						1516	STMN2
						1517	TNFRSF8
						1518	SDS
						1519	SCIMP
						1520	ALOX5AP
						1521	MICB
						1522	AK5
						1523	FGF2
						1524	UPK3A
						1525	LINC00589
						1526	NEIL3
						1527	CASC19
						1528	ELFN1-AS1
						1529	IGFL1
						1530	HOXA-AS3
						1531	MSR1
						1532	FOXJ1
						1533	FAM72A
						1534	ENTHD1
						1535	IGF2BP1
						1536	TMEM176B
						1537	UBXN10-AS1
						1538	GSDMC
						1539	FAM151A
						1540	DACT1
						1541	DUOXA2
						1542	USP30-AS1
						1543	TGM2
						1544	IRF1
						1545	FCER1G
						1546	CEACAM21
						1547	BTLA
						1548	HLA-DOB
						1549	IL1A
						1550	LINC01504
						1551	IRF4
						1552	F12
						1553	IL16
						1554	WISP3
						1555	ZFHX4
						1556	NOD2
						1557	IL17REL
						1558	GPR176
						1559	MYLK
						1560	TCL1A
						1561	PTK6
						1562	AUNIP
						1563	DIAPH2-AS1
						1564	GAP43
						1565	SERPINE1
						1566	SQLE
						1567	FPR3
						1568	CPNE5
						1569	TM4SF4
						1570	GPR78
						1571	C1QB
						1572	CYTIP
						1573	HSD11B1
						1574	VSNL1
						1575	ARHGAP30
						1576	SDCBP2
						1577	EREG
						1578	GZMB
						1579	TROAP
						1580	TMC8
						1581	IKZF1
						1582	BZRAP1-AS1
						1583	HAVCR1
						1584	C1QC
						1585	SERPINB4
						1586	CLDN23
						1587	ADAMTSL5
						1588	SLC16A6
						1589	EVI2B
						1590	MYEOV
						1591	HOXA11
						1592	LRRN1
						1593	EPHB1
						1594	VPREB3
						1595	ADAMTSL1
						1596	GDNF
						1597	CORO1A
						1598	PLA2G2F
						1599	LINC00426
						1600	LINC00494
						1601	IL10
						1602	LTK
						1603	EMBP1
						1604	HIST1H2AI
						1605	LRRC4C
						1606	FER1L6
						1607	CD180
						1608	CKMT1B
						1609	CPVL
						1610	CAPN12
						1611	ODAM
						1612	LINC00944
						1613	BTNL8
						1614	TMEM71
						1615	FCER1A
						1616	CAPN8
						1617	TFF2
						1618	MIR4635
						1619	KLF2
						1620	SAMSN1
						1621	PRND
						1622	HIST1H2BJ
						1623	NCKAP1L
						1624	DNAH2
						1625	NXPH3
						1626	UBD
						1627	SNCA
						1628	HLA-DRB6
						1629	MUC3A
						1630	CACNG6
						1631	PRKCB
						1632	MUC2
						1633	TMEM156
						1634	BTK
						1635	SLC47A1
						1636	FABP6
						1637	IL7R
						1638	GZMH
						1639	PERM1
						1640	TM6SF1
						1641	MILR1
						1642	SLAMF9
						1643	CYBB
						1644	LINC00704
						1645	GPBAR1
						1646	SPATA12
						1647	DOCK2
						1648	GJB6
						1649	ULBP3
						1650	SAMD5
						1651	TRAT1
						1652	SPRR1B
						1653	RASSF10
						1654	PF4
						1655	RIBC2
						1656	COL9A2
						1657	LAIR2
						1658	NKAIN3
						1659	ITFG1-AS1
						1660	APCDD1L-AS1
						1661	NXF3
						1662	MAB21L2
						1663	THEMIS2
						1664	ECM2
						1665	CNR2
						1666	EYA2
						1667	GPR65
						1668	NTSR1
						1669	APLNR
						1670	LINC01215
						1671	IGSF9
						1672	CHI3L2
						1673	BCL2A1
						1674	LINC01272
						1675	GALNT14
						1676	KCNE3
						1677	HCK
						1678	BRINP1
						1679	HMOX1
						1680	C2orf54
						1681	HSD11B2
						1682	AQP6
						1683	SNORD7
						1684	WAS
						1685	GNLY
						1686	NKG7
						1687	TREM2
						1688	PPP1R1C
						1689	EPHA3
						1690	CTSW
						1691	C1QTNF9B-AS1
						1692	TNFSF8
						1693	CCDC170
						1694	CNN1
						1695	CCRL2
						1696	TYRP1
						1697	MMP10
						1698	VSIG10L
						1699	DPEP2
						1700	ATP2C2
						1701	APCDD1L
						1702	UGT1A1
						1703	BBOX1-AS1
						1704	MIRLET7D
						1705	MARCO
						1706	CCK
						1707	TMEM132E
						1708	CCL13
						1709	KLHL4
						1710	MYO1G
						1711	FOLR2
						1712	KLHL30
						1713	CACNG8
						1714	CCR5
						1715	OLFML1
						1716	CNTN1
						1717	CGREF1
						1718	E2F2
						1719	ITK
						1720	UBASH3A
						1721	FGF18
						1722	PPFIA2
						1723	CDKN2B-AS1
						1724	EXOC3L4
						1725	LRRIQ4
						1726	XKR5
						1727	LINC00520
						1728	CPA6
						1729	MMP3
						1730	FCAMR
						1731	ALDH3B2
						1732	RRAD
						1733	TRPM8
						1734	NCF2
						1735	C16orf74
						1736	CSF2RB
						1737	CYP2B6
						1738	OLR1
						1739	CCDC78
						1740	SNORD101
						1741	MIAT
						1742	METTL11B
						1743	NCR3
						1744	PAX5
						1745	LY6K
						1746	AGMAT
						1747	SMCO2
						1748	ITGAL
						1749	GBP1P1
						1750	JSRP1
						1751	FAM124B
						1752	WFDC1
						1753	SERPINB2
						1754	MIR320E
						1755	CYP1B1
						1756	PDCD1
						1757	PRF1
						1758	SNORD14A
						1759	CCL4
						1760	IFNE
						1761	WFDC10B
						1762	CRTAM
						1763	IGFBP1
						1764	FCER2
						1765	C2orf82
						1766	GUCA1A
						1767	CYP2W1
						1768	OSM
						1769	SASH3
						1770	TIMD4
						1771	SLC24A2
						1772	XCR1
						1773	SNORD56
						1774	GREM2
						1775	TMIGD2
						1776	SLC9A3
						1777	GUCY2C
						1778	CCL19
						1779	GZMM
						1780	LINC00996
						1781	IL24
						1782	LILRA4
						1783	C11orf53
						1784	ICAM1
						1785	PLEK
						1786	HHLA2
						1787	SERPINA1
						1788	RAET1L
						1789	AMTN
						1790	MFSD2B
						1791	GGTA1P
						1792	KRT23
						1793	RNF39
						1794	LDLRAD1
						1795	COL24A1
						1796	BIRC3
						1797	PADI3
						1798	FCRL2
						1799	PMAIP1
						1800	CPED1
						1801	FCRL1
						1802	SOWAHD
						1803	LSAMP-AS1
						1804	GUCY1B2
						1805	ANO7
						1806	SPACA4
						1807	VNN2
						1808	DRD1
						1809	RNASE6
						1810	CFAP54
						1811	SNORD19
						1812	XKR9
						1813	PI15
						1814	SLITRK6
						1815	CEACAM18
						1816	LINC01436
						1817	ERAP2
						1818	CCL21
						1819	SNORD69
						1820	OBP2A
						1821	TNN
						1822	CYP2B7P
						1823	TSLP
						1824	ARL14
						1825	COLEC12
						1826	CFAP45
						1827	PLEKHN1
						1828	LIF
						1829	MIR23A
						1830	ANXA10
						1831	SOSTDC1
						1832	CD80
						1833	HCG4B
						1834	CXCL10
						1835	MIR4740
						1836	SH2D1B
						1837	BDNF
						1838	ETV7
						1839	GLI1
						1840	UPK2
						1841	SPI1
						1842	SULT1C2
						1843	SYNPR-AS1
						1844	HIST1H2AG
						1845	TNFAIP8L2
						1846	IL1RAPL2
						1847	ACP5
						1848	TPRXL
						1849	CA9
						1850	CLEC17A
						1851	CD69
						1852	PMCH
						1853	MPEG1
						1854	PKP1
						1855	TNIP3
						1856	SNORD19
						1857	XIRP1
						1858	TRPA1
						1859	C9orf50
						1860	ACTG2
						1861	HOXB13
						1862	MIR4645
						1863	MS4A6A
						1864	HOTAIR
						1865	C1orf110
						1866	SLC13A2
						1867	TREML2
						1868	SIGLEC7
						1869	WT1
						1870	FAM150A
						1871	TLR7
						1872	HLA-G
						1873	RXFP4
						1874	PIWIL1
						1875	FCRL4
						1876	CD40LG
						1877	CHRNA1
						1878	PNPLA3
						1879	FLRT3
						1880	FBXO39
						1881	ANKRD55
						1882	P2RY14
						1883	FAM72B
						1884	TGFB2
						1885	AOAH
						1886	TLR10
						1887	KREMEN2
						1888	MIR1249
						1889	MIR186
						1890	ITIH3
						1891	IFITM10
						1892	LINC01117
						1893	CACNA2D3
						1894	DRC1
						1895	A2ML1
						1896	NUGGC
						1897	TMEM255A
						1898	CXorf65
						1899	EVX1
						1900	C1QTNF2
						1901	ZFHX4-AS1
						1902	SELP
						1903	INSL3
						1904	FBN2
						1905	LINC01096
						1906	IGFL3
						1907	THBS1
						1908	RGS20
						1909	TERT
						1910	UNC93A
						1911	CXCR6
						1912	CXorf21
						1913	SOX30
						1914	PYHIN1
						1915	FAM65B
						1916	NELL2
						1917	TFAP2A-AS1
						1918	MME
						1919	IL9R
						1920	FCRL5
						1921	FAM72C
						1922	SLA
						1923	CALHM3
						1924	MRC1
						1925	TNFRSF17
						1926	NFAM1
						1927	GPR55
						1928	CCL26
						1929	LTA
						1930	ADH6
						1931	FAM180A
						1932	AGRP
						1933	SRMS
						1934	MIR6772
						1935	CD1E
						1936	CCL4L1
						1937	PSAPL1
						1938	CD38
						1939	SPINK5
						1940	SPRR1A
						1941	DLEU7-AS1
						1942	PENK
						1943	BPI
						1944	UTS2
						1945	LGALS9C
						1946	ABHD11-AS1
						1947	DKFZp434J0226
						1948	FGF20
						1949	CLCA1
						1950	CYP2C9
						1951	RSPO2
						1952	SAPCD1-AS1
						1953	MS4A4A
						1954	ACTBL2
						1955	HOXD-AS2
						1956	ANK1
						1957	TMEM190
						1958	KCNMB1
						1959	CDC20B
						1960	MIR135A1
						1961	OMD
						1962	LINC01300
						1963	SIGLEC6
						1964	LINC01281
						1965	ALG1L
						1966	TENM2
						1967	LGALS9B
						1968	JPH2
						1969	CLECL1
						1970	CD8B
						1971	CACNA1E
						1972	FAM81B
						1973	RGS1
						1974	ADRB3
						1975	LINC01356
						1976	GLIS1
						1977	HIST1H2AM
						1978	ALPI
						1979	CCDC89
						1980	ANKRD45
						1981	CRLF2
						1982	SAMD12-AS1
						1983	FOLR1
						1984	BMP3
						1985	HTR2A
						1986	FENDRR
						1987	ASB2
						1988	E2F7
						1989	TCF23
						1990	HTRA4
						1991	NPBWR1
						1992	GNG8
						1993	CCDC33
						1994	MIR3189
						1995	DNAJB13
						1996	AKR1C4
						1997	SLC2A3
						1998	LINC01013
						1999	NRK
[truncated: 806 more rows]
